# Supplementary material for: Genetic epidemiology of blood type, disease and trait variants, and genome-wide genetic diversity in over 11,000 domestic cats
Source: PLoS Genet. 2022 Jun 16;18(6):e1009804. doi: 10.1371/journal.pgen.1009804 (PMC9202916; doi:10.1371/journal.pgen.1009804)
Supplement: S1 Table — (XLSX) [file pgen.1009804.s001.xlsx]

## Sheet: Sheet1
S1 Table. The summary of 11,036 tested pedigreed and non-pedigreed cats.
Tested breeds	Tested cats		The 2,186 sample subset
All breeds total	11,036		All breeds total	2,186
Abyssinian	167		Abyssinian	19
American Bobtail Longhair	35		American Bobtail Longhair	2
American Bobtail Shorthair	9		American Shorthair	24
American Curl Longhair	27		Balinese	9
American Curl Shorthair	20		Bambino	5
American Shorthair	49		Bengal	311
Aphrodite	4		Birman	20
Asian Shorthair	1		Bombay	1
Australian Mist	8		Brazilian Shorthair	2
Balinese	76		British Longhair	15
Bambino	5		British Shorthair	98
Bengal	1703		Burmese	8
Birman	174		Burmilla	2
Bombay	4		Caracat	1
Brazilian Shorthair	2		Cashmere	3
British Longhair	43		Chartreux	16
British Mediumhair	5		Colorpoint Shorthair	1
British Shorthair	347		Cornish Rex	7
Burmese	113		Devon Rex	97
Burmilla	33		Donskoy	4
Caracat	1		Egyptian Mau	9
Cashmere	3		Elf	8
Chartreux	84		European Shorthair	9
Chausie	6		Exotic Shorthair	9
Colorpoint Shorthair	2		Havana Brown	3
Cornish Rex	106		Highlander	94
Cymric	16		Highlander Shorthair	7
Devon Rex	447		Himalayan	2
Donskoy	17		LaPerm	7
Egyptian Mau	55		Lykoi	19
Elf	8		Maine Coon	497
European Burmese	1		Maine Coon Polydactyl	43
European Shorthair	91		Manx	4
Exotic Shorthair	68		Minskin	2
Havana Brown	30		Minuet	4
Highlander	201		Minuet Longhair	11
Highlander Shorthair	30		Munchkin	15
Himalayan	16		Munchkin Longhair	5
Japanese Bobtail	9		Neva Masquerade	12
Khaomanee	21		Non Pedigree Cat	90
Korat	51		Norwegian Forest Cat	16
Kurilean Bobtail	14		Ocicat	1
LaPerm	35		Oriental Longhair	2
Lykoi	104		Oriental Shorthair	12
Maine Coon	1971		Persian	5
Maine Coon Polydactyl	150		Peterbald	6
Manx	30		Pixiebob	1
Mekong Bobtail	3		RagaMuffin	9
Minskin	9		Ragdoll	298
Minuet	12		Russian Blue	3
Minuet Longhair	24		Savannah	12
Munchkin	40		Scottish Fold Longhair	5
Munchkin Longhair	11		Scottish Fold Shorthair	31
Nebelung	1		Scottish Straight	21
Neva Masquerade	23		Scottish Straight Longhair	5
non-pedigree cat	617		Selkirk Rex	17
Norwegian Forest Cat	121		Selkirk Rex Longhair	16
Ocicat	76		Selkirk Rex Shorthair	2
Oriental Longhair	51		Siamese	21
Oriental Shorthair	178		Siberian	97
Persian	120		Singapura	2
Peterbald	17		Snowshoe	1
Pixiebob	21		Somali	4
Pixiebob Longhair	12		Sphynx	110
RagaMuffin	118		Tennessee Rex	13
Ragdoll	1115		Thai Cat	3
Russian Blue	64		Tonkinese	15
Savannah	80		Toybob	2
Scottish Fold Longhair	14		Turkish Angora	13
Scottish Fold Shorthair	76
Scottish Straight	61
Scottish Straight Longhair	14
Selkirk Rex	45
Selkirk Rex Longhair	58
Selkirk Rex Shorthair	18
Seychellois	1
Siamese	146
Siberian	559
Singapura	39
Snowshoe	1
Somali	47
Sphynx	547
Tennessee Rex	35
Thai Cat	8
Tiffanie	1
Tonkinese	41
Topaz	1
Toybob	56
Toyger	13
Turkish Angora	110
Turkish Van	40
