# Supplementary material for: Genetic epidemiology of blood type, disease and trait variants, and genome-wide genetic diversity in over 11,000 domestic cats
Source: PLoS Genet. 2022 Jun 16;18(6):e1009804. doi: 10.1371/journal.pgen.1009804 (PMC9202916; doi:10.1371/journal.pgen.1009804)
Supplement: S2 Table — (XLSX) [file pgen.1009804.s002.xlsx]

## Sheet: Sheet1
S2 Table. Tested disease and trait associated variants.
DISEASE-ASSOCIATED VARIANTS	OMIA entry	Mode of Inheritance	Gene	Ancestral Allele	Derived Allele	Genome Version	Chromosome	Coordinate Start	Coordinate End
Acute Intermittent Porphyria (Variant 1)	001493-9685	autosomal dominant	HMBS	I	D	FelCat9	D1	16540928	16540931
Acute Intermittent Porphyria (Variant 2)	001493-9685	autosomal dominant	HMBS	G	A	FelCat9	D1	16544575	16544575
Acute Intermittent Porphyria (Variant 3)	001493-9685	autosomal dominant	HMBS	D	I	FelCat9	D1	16541469	16541469
Acute Intermittent Porphyria (Variant 4)	001493-9685	autosomal dominant	HMBS	I	D	FelCat9	D1	16544592	16544594
Acute Intermittent Porphyria (Variant 5)	001493-9685	autosomal recessive	HMBS	G	A	FelCat9	D1	16541613	16541613
Autoimmune Lymphoproliferative Syndrome	002064-9685	autosomal recessive	FASL	D	I	FelCat9	F1	16871911	16871911
Burmese Head Defect (Discovered in the Burmese)	001551-9685	autosomal dominant	ALX1	I	D	FelCat9	B4	110088245	110088254
Congenital Adrenal Hyperplasia	001661-9685	autosomal recessive	CYP11B1	G	A	FelCat9	F2	84247412	84247412
Congenital Erythropoietic Porphyria c.331G>A	001175-9685	autosomal recessive	UROS	G	A	FelCat9	D2	83467845	83467845
Congenital Erythropoietic Porphyria c.140T>C	001175-9685	-	UROS	T	C	FelCat9	D2	83482394	83482394
Congenital Myasthenic Syndrome (Discovered in the Devon Rex and Sphynx)	001621-9685	autosomal recessive	COLQ	G	A	FelCat9	C2	135068287	135068287
Cystinuria Type 1A	000256-9685	autosomal recessive	SCL3A1	C	T	FelCat9	A3	66539609	66539609
Cystinuria Type B (Variant 1)	002023-9685	autosomal recessive	SCL7A9	C	T	FelCat9	E2	20228722	20228722
Cystinuria Type B (Variant 2)	002023-9685	autosomal recessive	SCL7A9	G	A	FelCat9	E2	20218196	20218196
Cystinuria Type B (Variant 3)	002023-9685	autosomal recessive	SCL7A9	T	A	FelCat9	E2	20219555	20219555
Dihydropyrimidinase Deficiency	001776-9685	autosomal recessive	DPYS	G	A	FelCat9	F2	52064442	52064442
Earfold and Osteochondrodysplasia (Discovered in the Scottish Fold)	000319-9685	autosomal dominant	TRPV4	G	T	FelCat9	D3	18884250	18884250
Factor XII Deficiency (Variant 1)	000364-9685	autosomal recessive	F12	I	D	FelCat9	A1	175381114	175381113
Factor XII Deficiency (Variant 2)	000364-9685	autosomal recessive	F12	I	D	FelCat9	A1	175382065	175382065
Familial Episodic Hypokalemic Polymyopathy (Discovered in the Burmese)	001759-9685	autosomal recessive	WNK4	C	T	FelCat9	E1	43304422	43304422
Glutaric Aciduria Type II	-	autosomal recessive	ETFDH	T	G	FelCat9	B1	71374289	71374289
Glycogen Storage Disease (Discovered in the Norwegian Forest Cat)	000420-9685	autosomal recessive	GBE1	D	I	FelCat9	C2	34744477	34781895
GM1 Gangliosidosis	000402-9685	autosomal recessive	GLB1	G	C	FelCat9	C2	158932167	158932167
GM2 Gangliosidosis	001427-9685	autosomal recessive	GM2A	I	D	FelCat9	A1	198114664	198114667
GM2 Gangliosidosis Type II (Discovered in Domestic Shorthair cats)	001462-9685	autosomal recessive	HEXB	D	I	FelCat9	A1	141571788	141571812
GM2 Gangliosidosis Type II (Discovered in Japanese domestic cats)	001462-9685	autosomal recessive	HEXB	C	T	FelCat9	A1	141565348	141565348
GM2 Gangliosidosis Type II (Discovered in the Burmese)	001462-9685	autosomal recessive	HEXB	0	0	FelCat9	A1	141571030	141571044
Hemophilia B (Variant 1)	000438-9685	X-linked	F9	C	T	FelCat9	X	117111577	117111577
Hemophilia B (Variant 2)	000438-9685	X-linked	F9	G	A	FelCat9	X	117091961	117091961
Hyperoxaluria Type II	000821-9685	autosomal recessive	GRHPR	G	A	FelCat9	D4	60968927	60968927
Hypertrophic Cardiomyopathy (Discovered in the Maine Coon)	000515-9685	autosomal dominant	MYBPC3	G	C	FelCat9	D1	101340772	101340772
Hypertrophic Cardiomyopathy (Discovered in the Ragdoll)	000515-9685	autosomal dominant	MYBPC3	C	T	FelCat9	D1	101329646	101329646
Hypotrichosis (Discovered in the Birman)	001949-9685	autosomal recessive	FOXN1	I	D	FelCat9	E1	18255880	18255883
Lipoprotein Lipase Deficiency	001210-9685	autosomal recessive	LPL	G	A	FelCat9	B1	38078551	38078551
MDR1 Medication Sensitivity	001402-9685	autosomal recessive	ABCB1	I	D	FelCat9	A2	93144356	93144357
Mucopolysaccharidosis Type I	000664-9685	autosomal recessive	IDUA	I	D	FelCat9	B1	207800585	207800587
Mucopolysaccharidosis Type VI	000666-9685	autosomal recessive	ARSB	G	A	FelCat9	A1	145138738	145138738
Mucopolysaccharidosis Type VI Modifier	000666-9685	autosomal recessive	ARSB	T	C	FelCat9	A1	145138869	145138869
Mucopolysaccharidosis Type VII (Variant 1)	000667-9685	autosomal recessive	GUSB	G	A	FelCat9	E3	16120173	16120173
Mucopolysaccharidosis Type VII (Variant 2)	000667-9685	autosomal recessive	GUSB	C	T	FelCat9	E3	16123229	16123229
Myotonia Congenita	000698-9685	autosomal recessive	CLCN1	G	T	FelCat9	A2	158986498	158986498
Polycystic Kidney Disease (PKD)	000807-9685	autosomal dominant	PKD1	C	A	FelCat9	E3	42858112	42858112
Progressive Retinal Atrophy (Discovered in Abyssinian)	001244-9685	autosomal recessive	CEP290	T	G	FelCat9	B4	112522818	112522818
Progressive Retinal Atrophy (Discovered in the Bengal)	002267-9685	autosomal recessive	KIF3B	G	A	FelCat9	A3	26784019	26784019
Progressive Retinal Atrophy (Discovered in the Persian)	001222-9685	autosomal recessive	AIPL1	C	T	FelCat9	E1	940445	940445
Pyruvate Kinase Deficiency	000844-9685	autosomal recessive	PKLR	G	A	FelCat9	F1	70310110	70310110
Sphingomyelinosis (Variant 1)	000725-9685	autosomal recessive	NPC1	G	C	FelCat9	D3	48234217	48234217
Sphingomyelinosis (Variant 2)	002065-9685	autosomal recessive	NPC2	G	A	FelCat9	B3	121872988	121872988
Spinal Muscular Atrophy (Discovered in the Maine Coon)	000939-9685	autosomal recessive	LIX1	I	D	FelCat9	A1	161036890	161176706
Vitamin D-Dependent Rickets	000837-9685	autosomal recessive	CYP27B1	G	T	FelCat9	B4	86180375	86180375
TRAIT -ASSOCIATED VARIANTS	OMIA entry	Mode of Inheritance	Gene	Allele Designation	Variant Risk Information	Ancestral Allele	Derived Allele	Genome Version	Chromosome	Coordinate Start	Coordinate End
Albinism (Discovered in Oriental breeds)	000202-9685	autosomal recessive	TYR	ca	The Albino (Discovered in Oriental breeds) variant results in white fur, a pink nose, and pale blue eyes.	I	D	FelCat9	D1	45898772	45898772
Amber (Discovered in the Norwegian Forest Cat)	001199-9685	autosomal recessive	MC1R	e	The Amber variant results in a rare golden coat color called amber which was first discovered in Norwegian Forest Cats.	G	A	FelCat9	E2	63829934	63829934
Blood type AB (Discovered in the Ragdoll (Typing panel 2019)	000119-9685	autosomal recessive	CMAH	c	Blood type c variant causes blood type AB	C	T	FelCat9	B2	4947519	4947519
Blood type B (common) (Typing panel 2019)	000119-9685	autosomal recessive	CMAH	b1	Blood type b variant causes blood type B	T	A	FelCat9	B2	4938728	4938728
Blood type B (Discovered in Turkish breeds) (Typing panel 2019)	000119-9685	autosomal recessive	CMAH	b2	Blood type b variant causes blood type B	G	T	FelCat9	B2	4935385	4935385
Blood type B (Discovered in te Ragdoll) (Typing panel 2019)	000119-9685	autosomal recessive	CMAH	b3	-	I	D	FelCat9	B2	4978933	4978933
Blood type B related	000119-9685	-	CMAH	-		G	A	FelCat9	B2	4587414	4587414
Blood type B related	000119-9685	-	CMAH	-	-	I	D	FelCat9	B2	4934941	4934959
Blood type B related	000119-9685	-	CMAH	-		G	A	FelCat9	B2	4985761	4985761
Blood type B related	000119-9685	-	CMAH	-		A	C	FelCat9	B2	4947481	4947481
Blood type B related	000119-9685	-	CMAH	-		A	G	FelCat9	B2	4935393	4935393
Blood type B related	000119-9685	-	CMAH	-		C	G	FelCat9	B2	4935344	4935344
Charcoal (Discovered in the Bengal)	000201-9685	autosomal-incomplete dominance	ASIP	APb	The Charcoal pattern presents as a dark face mask with a darkly shaded stripe on the back known as a dorsal stripe or "cape."	A	G	FelCat9	A3	25086548	25086548
Chocolate	001249-9685	autosomal recessive	TYRP	b	The Chocolate variant results in medium to dark brown or chocolate colored hair instead of black hair.	G	A	FelCat9	D4	40081229	40081229
Cinnamon	001249-9685	autosomal recessive	TYRP	bl	The Cinnamon variant results in light brown or cinnamon colored hair instead of black or brown hair.	C	T	FelCat9	D4	40069161	40069161
Colorpoint (Discovered in the Burmese)	000202-9685	autosomal recessive	TYR	cb	The Colorpoint (Discovered in the Burmese) variant causes temperature-sensitive pigment production at the extremities or "points" (face, ears, feet and tail).	C	A	FelCat9	D1	45907839	45907839
Colorpoint (Discovered in the Siamese)	000202-9685	autosomal recessive	TYR	cs	Two copies of this variant result in a colorpoint pattern, although this can be blocked by other variants. Cats with one copy of the Colorpoint (Discovered in the Burmese) variant and one copy of the Colorpoint (Discovered in the Siamese) variant will show a darker base coat color and less contrasting colorpoint pattern than cats with two copies of the Colorpoint (Discovered in the Siamese) varia…	C	T	FelCat9	D1	45898803	45898803
Dilution	000031-9685	autosomal recessive	MLPH	d	The Dilution variant causes a lightening of coat color pigments. Black pigment is diluted to blue, chocolate to lilac, cinnamon to fawn and red to cream.	I	D	FelCat9	C1	219396820	219396820
Gloving (Discovered in the Birman)	001580-9685	autosomal recessive	KIT	wg	The Gloving (Discovered in the Birman) variant is associated with the breed characteristic of white gloves (or socks) on all four feet. The Gloving variant is not associated with white feet in other breed backgrounds.	I	D	FelCat9	B1	163986474	163986475
Hairlessness (Discovered in the Sphynx)	001583-9685	autosomal recessive	KRT71	rehr	The Hairlessness (Discovered in the Sphynx) variant causes a cat to have little or no hair.	C	T	FelCat9	B4	81048680	81048680
Long Hair (Discovered in many breeds)	000439-9685	autosomal recessive	FGF5	M4	The Long Hair (Discovered in many breeds) variant is one of four variants known to cause long hair in cats.	T	G	FelCat9	B1	142165952	142165952
Long Hair (Discovered in the Norwegian Forest Cat)	000439-9685	autosomal recessive	FGF5	M2	The Long Hair (Discovered in the Norwegian Forest Cat) variant is one of four variants known to cause long hair in cats.	G	A	FelCat9	B1	142177919	142177919
Long Hair (Discovered in the Ragdoll and Maine Coon)	000439-9685	autosomal recessive	FGF5	M3	The Long Hair (Discovered in the Ragdoll and Maine Coon) variant is one of four variants known to cause long hair in cats.	I	D	FelCat9	B1	142185528	142185528
Long Hair (Discovered in the Ragdoll)	000439-9685	autosomal recessive	FGF5	M1	The Long Hair (Discovered in the Ragdoll) variant is one of four variants known to cause long hair in cats.	D	I	FelCat9	B1	142185646	142185646
Partial and Full White	001737-9685	autosomal dominant	KIT	ws, W	The Partial and Full White variants can result in a partial white (bicolor) or full white appearance, depending on the length of variant inherited.	D	I	FelCat9	B1	164038110	164038111
Polydactyly (Variant 1)	000810-9685	autosomal dominant	LMBR1	Hw	Polydactyly (Variant 1) may result in extra toes on either the front or all four feet.	T	C	FelCat9	A2	169532844	169532844
Polydactyly (Variant 2)	000810-9685	autosomal dominant	LMBR1	UK1	Polydactyly (Variant 2) may result in extra toes on all four feet.	C	G	FelCat9	A2	169533066	169533066
Polydactyly (Variant 3)	000810-9685	autosomal dominant	LMBR1	UK2	Polydactyly (Variant 3) may result in extra toes on all four feet.	T	A	FelCat9	A2	169532842	169532842
Rexing (Discovered in the Cornish Rex and German Rex)	001684-9685	autosomal recessive	LPAR6	r	The Rexing (Discovered in the Cornish Rex and German Rex) variant is one of the variants that results in a curly coat in cats.	I	D	FelCat9	A1	22919306	22919309
Rexing (Discovered in the Devon Rex)	001581-9685	autosomal recessive	KRT71	redr	The Rexing (Discovered in the Devon Rex) variant is one of the variants that results in a curly coat in cats.	I	D	FelCat9	B4	81046371	81046451
Russet (Discovered in the Burmese)	001199-9685	autosomal recessive	MC1R	er	The Russet variant results in a gradual color change from brown tabby to red as the cat ages.	I	D	FelCat9	E2	63830121	63830123
Short Tail (Variant 1)	000975-9685	autosomal dominant	T	T^C1199del	Short Tail (Variant 1) is associated with a naturally short "bobbed" tail and was first discovered in Manx cats.	I	D	FelCat9	B2	152019393	152019393
Short Tail (Variant 2)	000975-9685	autosomal dominant	T	T^T988del	Short Tail (Variant 2) is associated with a naturally short "bobbed" tail and was first discovered in Manx cats.	I	D	FelCat9	B2	152021378	152021378
Short kinked tail	001987-9685	autosomal dominant with incomplete penetrance	HES7	jb	Short Tail (Variant 3) results in a shortened tail with kinks or angles and was first discovered in Japanese Bobtail cats.	A	G	FelCat9	E1	2918735	2918735
Solid Color	000201-9685	autosomal recessive	ASIP	a	The Solid Color variant results in solid coloring of the hair shaft and is also known as Non-agouti.	I	D	FelCat9	A3	25086566	25086567
