# Supplementary material for: Genetic epidemiology of blood type, disease and trait variants, and genome-wide genetic diversity in over 11,000 domestic cats
Source: PLoS Genet. 2022 Jun 16;18(6):e1009804. doi: 10.1371/journal.pgen.1009804 (PMC9202916; doi:10.1371/journal.pgen.1009804)
Supplement: S3 Table — (XLSX) [file pgen.1009804.s003.xlsx]

## Sheet: Sheet1
S3 Table. All tested disease and trait genotype data for 11,036 tested cats.
Sample	Breeed	Country	Mucopolysaccharidosis Type VII (Variant 1)	Mucopolysaccharidosis Type VII (Variant 2)	Congenital Adrenal Hyperplasia	Hypertrophic Cardiomyopathy (A31P; Discovered in Maine Coon)	Hypertrophic Cardiomyopathy (Discovered in Ragdoll)	Dihydropyrimidinase Deficiency	Factor XII Deficiency (Variant 1)	Factor XII Deficiency (Variant 2)	GM1 Gangliosidosis	GM2 Gangliosidosis	GM2 Gangliosidosis Type II (Discovered in the Burmese)	GM2 Gangliosidosis Type II (Discovered in Domestic Shorthair cats)	GM2 Gangliosidosis Type II (Discovered in Japanese domestic cats)	Glycogen Storage Disease (Discovered in the Norwegian Forest Cat)	Hemophilia B (Variant 1)	Hemophilia B (Variant 2)	Lipoprotein Lipase Deficiency	Familial Episodic Hypokalemic Polymyopathy (Discovered in the Burmese)	Hypotrichosis (Discovered in the Birman)	Mucopolysaccharidosis Type I	Mucopolysaccharidosis Type VI Modifier	Mucopolysaccharidosis Type VI	Sphingomyelinosis (Variant 1)	Sphingomyelinosis (Variant 2)	Polycystic Kidney Disease (PKD)	Acute Intermittent Porphyria (Variant 1)	Acute Intermittent Porphyria (Variant 2)	Acute Intermittent Porphyria (Variant 3)	Acute Intermittent Porphyria (Variant 4)	Acute Intermittent Porphyria (Variant 5)	Congenital Erythropoietic Porphyria c.331G>A	Congenital Erythropoietic Porphyria c.140C>T	Hyperoxaluria Type II	Pyruvate Kinase Deficiency	Progressive Retinal Atrophy (Discovered in the Abyssinian)	Spinal Muscular Atrophy (Discovered in the Maine Coon)	Vitamin D-Dependent Rickets	MDR1 Medication Sensitivity	Congenital Myasthenic Syndrome (Discovered in the Devon Rex and Sphynx)	Progressive Retinal Atrophy (Discovered in the Persian)	Myotonia Congenita	Cystinuria Type 1A	Cystinuria Type B (Variant 1)	Cystinuria Type B (Variant 2)	Cystinuria Type B (Variant 3)	Glutaric Aciduria Type II	Burmese Head Defect (Discovered in the Burmese)
CS00001	Abyssinian	SE	A1/A1	A1/A1	A1/A1	A1/A1	A1/A1	A1/A1	A1/A1	A1/A1	A1/A1	A1/A1	A1/A1	A1/A1	A1/A1	A1/A1	A1/A1	A1/A1	A1/A1	A1/A1	A1/A1	A1/A1	A1/A1	A1/A1	A1/A1	A1/A1	A1/A1	A1/A1	A1/A1	A1/A1	A1/A1	A1/A1	A1/A1	A1/A1	A1/A1	A1/A1	A1/A1	A1/A1	A1/A1	A1/A1	A1/A1	A1/A1	A1/A1	A1/A1	A1/A1	A1/A1	A1/A1	A1/A1	A1/A1
CS00002	Abyssinian	DE	A1/A1	A1/A1	A1/A1	A1/A1	A1/A1	A1/A1	A1/A1	A1/A1	A1/A1	A1/A1	A1/A1	A1/A1	A1/A1	A1/A1	A1/A1	A1/A1	A1/A1	A1/A1	A1/A1	A1/A1	A1/A1	A1/A1	A1/A1	A1/A1	A1/A1	A1/A1	A1/A1	A1/A1	A1/A1	A1/A1	A1/A1	A1/A1	A1/A1	A1/A1	A1/A1	A1/A1	A1/A1	A1/A1	A1/A1	A1/A1	A1/A1	A1/A1	A1/A1	A1/A1	A1/A1	A1/A1	A1/A1
CS00003	Abyssinian	US	A1/A1	A1/A1	A1/A1	A1/A1	A1/A1	A1/A1	A1/A1	A1/A1	A1/A1	A1/A1	A1/A1	A1/A1	A1/A1	A1/A1	A1/A1	A1/A1	A1/A1	A1/A1	A1/A1	A1/A1	A1/A2	A1/A1	A1/A1	A1/A1	A1/A1	A1/A1	A1/A1	A1/A1	A1/A1	A1/A1	A1/A1	A1/A1	A1/A1	A1/A1	A1/A1	A1/A1	A1/A1	A1/A1	A1/A1	A1/A1	A1/A1	A1/A1	A1/A1	A1/A1	A1/A1	A1/A1	A1/A1
CS00004	Abyssinian	RU	A1/A1	A1/A1	A1/A1	A1/A1	A1/A1	A1/A1	A1/A1	A1/A1	A1/A1	A1/A1	A1/A1	A1/A1	A1/A1	A1/A1	A1/A1	A1/A1	A1/A1	A1/A1	A1/A1	A1/A1	A1/A1	A1/A1	A1/A1	A1/A1	A1/A1	A1/A1	A1/A1	A1/A1	A1/A1	A1/A1	A1/A1	A1/A1	A1/A1	A1/A1	A1/A1	A1/A1	A1/A1	A1/A1	A1/A1	A1/A1	A1/A1	A1/A1	A1/A1	A1/A1	A1/A1	A1/A1	A1/A1
CS00005	Abyssinian	US	A1/A1	A1/A1	A1/A1	A1/A1	A1/A1	A1/A1	A1/A1	A1/A1	A1/A1	A1/A1	A1/A1	A1/A1	A1/A1	A1/A1	A1/A1	A1/A1	A1/A1	A1/A1	A1/A1	A1/A1	A1/A2	A1/A1	A1/A1	A1/A1	A1/A1	A1/A1	A1/A1	A1/A1	A1/A1	A1/A1	A1/A1	A1/A1	A1/A1	A1/A1	A1/A1	A1/A1	A1/A1	A1/A1	A1/A1	A1/A1	A1/A1	A1/A1	A1/A1	A1/A1	A1/A1	A1/A1	A1/A1
CS00006	Abyssinian	FI	A1/A1	A1/A1	A1/A1	A1/A1	A1/A1	A1/A1	A1/A1	A1/A1	A1/A1	A1/A1	A1/A1	A1/A1	A1/A1	A1/A1	A1/A1	A1/A1	A1/A1	A1/A1	A1/A1	A1/A1	A1/A1	A1/A1	A1/A1	A1/A1	A1/A1	A1/A1	A1/A1	A1/A1	A1/A1	A1/A1	A1/A1	A1/A1	A1/A1	A1/A1	A1/A1	A1/A1	A1/A1	A1/A1	A1/A1	A1/A1	A1/A1	A1/A1	A1/A1	A1/A1	A1/A1	A1/A1	A1/A1
CS00007	Abyssinian	PL	A1/A1	A1/A1	A1/A1	A1/A1	A1/A1	A1/A1	A1/A1	A1/A1	A1/A1	A1/A1	A1/A1	A1/A1	A1/A1	A1/A1	A1/A1	A1/A1	A1/A1	A1/A1	A1/A1	A1/A1	A1/A1	A1/A1	A1/A1	A1/A1	A1/A1	A1/A1	A1/A1	A1/A1	A1/A1	A1/A1	A1/A1	A1/A1	A1/A1	A1/A1	A1/A1	A1/A1	A1/A1	A1/A1	A1/A1	A1/A1	A1/A1	A1/A1	A1/A1	A1/A1	A1/A1	A1/A1	A1/A1
CS00008	Abyssinian	FI	A1/A1	A1/A1	A1/A1	A1/A1	A1/A1	A1/A1	A1/A1	A1/A1	A1/A1	A1/A1	A1/A1	A1/A1	A1/A1	A1/A1	A1/A1	A1/A1	A1/A1	A1/A1	A1/A1	A1/A1	A1/A1	A1/A1	A1/A1	A1/A1	A1/A1	A1/A1	A1/A1	A1/A1	A1/A1	A1/A1	A1/A1	A1/A1	A1/A1	A1/A1	A1/A2	A1/A1	A1/A1	A1/A1	A1/A1	A1/A1	A1/A1	A1/A1	A1/A1	A1/A1	A1/A1	A1/A1	A1/A1
CS00009	Abyssinian	NL	A1/A1	A1/A1	A1/A1	A1/A1	A1/A1	A1/A1	A1/A1	A1/A1	A1/A1	A1/A1	A1/A1	A1/A1	A1/A1	A1/A1	A1/A1	A1/A1	A1/A1	A1/A1	A1/A1	A1/A1	A1/A1	A1/A1	A1/A1	A1/A1	A1/A1	A1/A1	A1/A1	A1/A1	A1/A1	A1/A1	A1/A1	A1/A1	A1/A1	A1/A1	A1/A1	A1/A1	A1/A1	A1/A1	A1/A1	A1/A1	A1/A1	A1/A1	A1/A1	A1/A1	A1/A1	A1/A1	A1/A1
CS00010	Abyssinian	US	A1/A1	A1/A1	A1/A1	A1/A1	A1/A1	A1/A1	A1/A1	A1/A1	A1/A1	A1/A1	A1/A1	A1/A1	A1/A1	A1/A1	A1/A1	A1/A1	A1/A1	A1/A1	A1/A1	A1/A1	A1/A2	A1/A1	A1/A1	A1/A1	A1/A1	A1/A1	A1/A1	A1/A1	A1/A1	A1/A1	A1/A1	A1/A1	A1/A1	A1/A1	A1/A1	A1/A1	A1/A1	A1/A1	A1/A1	A1/A1	A1/A1	A1/A1	A1/A1	A1/A1	A1/A1	A1/A1	A1/A1
CS00011	Abyssinian	SE	A1/A1	A1/A1	A1/A1	A1/A1	A1/A1	A1/A1	A1/A1	A1/A1	A1/A1	A1/A1	A1/A1	A1/A1	A1/A1	A1/A1	A1/A1	A1/A1	A1/A1	A1/A1	A1/A1	A1/A1	A1/A1	A1/A1	A1/A1	A1/A1	A1/A1	A1/A1	A1/A1	A1/A1	A1/A1	A1/A1	A1/A1	A1/A1	A1/A1	A1/A1	A1/A1	A1/A1	A1/A1	A1/A1	A1/A1	A1/A1	A1/A1	A1/A1	A1/A1	A1/A1	A1/A1	A1/A1	A1/A1
CS00012	Abyssinian	PL	A1/A1	A1/A1	A1/A1	A1/A1	A1/A1	A1/A1	A1/A1	A1/A1	A1/A1	A1/A1	A1/A1	A1/A1	A1/A1	A1/A1	A1/A1	A1/A1	A1/A1	A1/A1	A1/A1	A1/A1	A1/A1	A1/A1	A1/A1	A1/A1	A1/A1	A1/A1	A1/A1	A1/A1	A1/A1	A1/A1	A1/A1	A1/A1	A1/A1	A1/A1	A1/A1	A1/A1	A1/A1	A1/A1	A1/A1	A1/A1	A1/A1	A1/A1	A1/A1	A1/A1	A1/A1	A1/A1	A1/A1
CS00013	Abyssinian	US	A1/A1	A1/A1	A1/A1	A1/A1	A1/A1	A1/A1	A1/A1	A1/A1	A1/A1	A1/A1	A1/A1	A1/A1	A1/A1	A1/A1	A1/A1	A1/A1	A1/A1	A1/A1	A1/A1	A1/A1	A1/A1	A1/A1	A1/A1	A1/A1	A1/A1	A1/A1	A1/A1	A1/A1	A1/A1	A1/A1	A1/A1	A1/A1	A1/A1	A1/A1	A1/A1	A1/A1	A1/A1	A1/A1	A1/A1	A1/A1	A1/A1	A1/A1	A1/A1	A1/A1	A1/A1	A1/A1	A1/A1
CS00014	American Bobtail Longhair	US	A1/A1	A1/A1	A1/A1	A1/A1	A1/A1	A1/A1	A1/A1	A1/A1	A1/A1	A1/A1	A1/A1	A1/A1	A1/A1	A1/A1	A1/A1	A1/A1	A1/A1	A1/A1	A1/A1	A1/A1	A1/A1	A1/A1	A1/A1	A1/A1	A1/A1	A1/A1	A1/A1	A1/A1	A1/A1	A1/A1	A1/A1	A1/A1	A1/A1	A1/A1	A1/A1	A1/A1	A1/A1	A1/A1	A1/A1	A1/A1	A1/A1	A1/A1	A1/A1	A1/A1	A1/A1	A1/A1	A1/A1
CS00015	American Shorthair	US	A1/A1	A1/A1	A1/A1	A1/A1	A1/A1	A1/A1	A1/A1	A1/A1	A1/A1	A1/A1	A1/A1	A1/A1	A1/A1	A1/A1	A1/A1	A1/A1	A1/A1	A1/A1	A1/A1	A1/A1	A1/A1	A1/A1	A1/A1	A1/A1	A1/A1	A1/A1	A1/A1	A1/A1	A1/A1	A1/A1	A1/A1	A1/A1	A1/A1	A1/A1	A1/A1	A1/A1	A1/A1	A1/A1	A1/A1	A1/A1	A1/A1	A1/A1	A1/A1	A1/A1	A1/A1	A1/A1	A1/A1
CS00016	American Shorthair	US	A1/A1	A1/A1	A1/A1	A1/A1	A1/A1	A1/A1	A1/A1	A1/A1	A1/A1	A1/A1	A1/A1	A1/A1	A1/A1	A1/A1	A1/A1	A1/A1	A1/A1	A1/A1	A1/A1	A1/A1	A1/A1	A1/A1	A1/A1	A1/A1	A1/A1	A1/A1	A1/A1	A1/A1	A1/A1	A1/A1	A1/A1	A1/A1	A1/A1	A1/A1	A1/A1	A1/A1	A1/A1	A1/A1	A1/A1	A1/A1	A1/A1	A1/A1	A1/A1	A1/A1	A1/A1	A1/A1	A1/A1
CS00017	American Shorthair	US	A1/A1	A1/A1	A1/A1	A1/A1	A1/A1	A1/A1	A1/A1	A1/A1	A1/A1	A1/A1	A1/A1	A1/A1	A1/A1	A1/A1	A1/A1	A1/A1	A1/A1	A1/A1	A1/A1	A1/A1	A1/A1	A1/A1	A1/A1	A1/A1	A1/A1	A1/A1	A1/A1	A1/A1	A1/A1	A1/A1	A1/A1	A1/A1	A1/A1	A1/A1	A1/A1	A1/A1	A1/A1	A1/A1	A1/A1	A1/A1	A1/A1	A1/A1	A1/A1	A1/A1	A1/A1	A1/A1	A1/A1
CS00018	American Shorthair	US	A1/A1	A1/A1	A1/A1	A1/A1	A1/A1	A1/A1	A1/A1	A1/A1	A1/A1	A1/A1	A1/A1	A1/A1	A1/A1	A1/A1	A1/A1	A1/A1	A1/A1	A1/A1	A1/A1	A1/A1	A1/A1	A1/A1	A1/A1	A1/A1	A1/A1	A1/A1	A1/A1	A1/A1	A1/A1	A1/A1	A1/A1	A1/A1	A1/A1	A1/A1	A1/A2	A1/A1	A1/A1	A1/A1	A1/A1	A1/A1	A1/A1	A1/A1	A1/A1	A1/A1	A1/A1	A1/A1	A1/A1
CS00019	American Shorthair	US	A1/A1	A1/A1	A1/A1	A1/A1	A1/A1	A1/A1	A1/A1	A1/A1	A1/A1	A1/A1	A1/A1	A1/A1	A1/A1	A1/A1	A1/A1	A1/A1	A1/A1	A1/A1	A1/A1	A1/A1	A1/A1	A1/A1	A1/A1	A1/A1	A1/A1	A1/A1	A1/A1	A1/A1	A1/A1	A1/A1	A1/A1	A1/A1	A1/A1	A1/A1	A1/A1	A1/A1	A1/A1	A1/A1	A1/A1	A1/A1	A1/A1	A1/A1	A1/A1	A1/A1	A1/A1	A1/A1	A1/A1
CS00020	American Shorthair	US	A1/A1	A1/A1	A1/A1	A1/A1	A1/A1	A1/A1	A1/A1	A1/A1	A1/A1	A1/A1	A1/A1	A1/A1	A1/A1	A1/A1	A1/A1	A1/A1	A1/A1	A1/A1	A1/A1	A1/A1	A1/A1	A1/A1	A1/A1	A1/A1	A1/A1	A1/A1	A1/A1	A1/A1	A1/A1	A1/A1	A1/A1	A1/A1	A1/A1	A1/A1	A1/A1	A1/A1	A1/A1	A1/A1	A1/A1	A1/A1	A1/A1	A1/A1	A1/A1	A1/A1	A1/A1	A1/A1	A1/A1
CS00021	American Shorthair	US	A1/A1	A1/A1	A1/A1	A1/A1	A1/A1	A1/A1	A1/A1	A1/A1	A1/A1	A1/A1	A1/A1	A1/A1	A1/A1	A1/A1	A1/A1	A1/A1	A1/A1	A1/A1	A1/A1	A1/A1	A1/A1	A1/A1	A1/A1	A1/A1	A1/A1	A1/A1	A1/A1	A1/A1	A1/A1	A1/A1	A1/A1	A1/A1	A1/A1	A1/A1	A1/A1	A1/A1	A1/A1	A1/A1	A1/A1	A1/A1	A1/A1	A1/A1	A1/A1	A1/A1	A1/A1	A1/A1	A1/A1
CS00022	American Shorthair	US	A1/A1	A1/A1	A1/A1	A1/A1	A1/A1	A1/A1	A1/A1	A1/A1	A1/A1	A1/A1	A1/A1	A1/A1	A1/A1	A1/A1	A1/A1	A1/A1	A1/A1	A1/A1	A1/A1	A1/A1	A1/A1	A1/A1	A1/A1	A1/A1	A1/A1	A1/A1	A1/A1	A1/A1	A1/A1	A1/A1	A1/A1	A1/A1	A1/A1	A1/A1	A1/A1	A1/A1	A1/A1	A1/A1	A1/A1	A1/A1	A1/A1	A1/A1	A1/A1	A1/A1	A1/A1	A1/A1	A1/A1
CS00023	American Shorthair	US	A1/A1	A1/A1	A1/A1	A1/A1	A1/A1	A1/A1	A1/A1	A1/A1	A1/A1	A1/A1	A1/A1	A1/A1	A1/A1	A1/A1	A1/A1	A1/A1	A1/A1	A1/A1	A1/A1	A1/A1	A1/A1	A1/A1	A1/A1	A1/A1	A1/A1	A1/A1	A1/A1	A1/A1	A1/A1	A1/A1	A1/A1	A1/A1	A1/A1	A1/A1	A1/A1	A1/A1	A1/A1	A1/A1	A1/A1	A1/A1	A1/A1	A1/A1	A1/A1	A1/A1	A1/A1	A1/A1	A1/A1
CS00024	American Shorthair	US	A1/A1	A1/A1	A1/A1	A1/A1	A1/A1	A1/A1	A1/A1	A1/A1	A1/A1	A1/A1	A1/A1	A1/A1	A1/A1	A1/A1	A1/A1	A1/A1	A1/A1	A1/A1	A1/A1	A1/A1	A1/A1	A1/A1	A1/A1	A1/A1	A1/A1	A1/A1	A1/A1	A1/A1	A1/A1	A1/A1	A1/A1	A1/A1	A1/A1	A1/A1	A1/A1	A1/A1	A1/A1	A1/A1	A1/A1	A1/A1	A1/A1	A1/A1	A1/A1	A1/A1	A1/A1	A1/A1	A1/A1
CS00025	American Shorthair	US	A1/A1	A1/A1	A1/A1	A1/A1	A1/A1	A1/A1	A1/A1	A1/A1	A1/A1	A1/A1	A1/A1	A1/A1	A1/A1	A1/A1	A1/A1	A1/A1	A1/A1	A1/A1	A1/A1	A1/A1	A1/A1	A1/A1	A1/A1	A1/A1	A1/A1	A1/A1	A1/A1	A1/A1	A1/A1	A1/A1	A1/A1	A1/A1	A1/A1	A1/A1	A1/A1	A1/A1	A1/A1	A1/A1	A1/A1	A1/A1	A1/A1	A1/A1	A1/A1	A1/A1	A1/A1	A1/A1	A1/A1
CS00026	American Shorthair	US	A1/A1	A1/A1	A1/A1	A1/A1	A1/A1	A1/A1	A1/A1	A1/A1	A1/A1	A1/A1	A1/A1	A1/A1	A1/A1	A1/A1	A1/A1	A1/A1	A1/A1	A1/A1	A1/A1	A1/A1	A1/A1	A1/A1	A1/A1	A1/A1	A1/A1	A1/A1	A1/A1	A1/A1	A1/A1	A1/A1	A1/A1	A1/A1	A1/A1	A1/A1	A1/A1	A1/A1	A1/A1	A1/A1	A1/A1	A1/A1	A1/A1	A1/A1	A1/A1	A1/A1	A1/A1	A1/A1	A1/A1
CS00027	American Shorthair	CA	A1/A1	A1/A1	A1/A1	A1/A1	A1/A1	A1/A1	A1/A1	A1/A1	A1/A1	A1/A1	A1/A1	A1/A1	A1/A1	A1/A1	A1/A1	A1/A1	A1/A1	A1/A1	A1/A1	A1/A1	A1/A1	A1/A1	A1/A1	A1/A1	A1/A1	A1/A1	A1/A1	A1/A1	A1/A1	A1/A1	A1/A1	A1/A1	A1/A1	A1/A1	A1/A1	A1/A1	A1/A1	A1/A1	A1/A1	A1/A1	A1/A1	A1/A1	A1/A1	A1/A1	A1/A1	A1/A1	A1/A1
CS00028	American Shorthair	US	A1/A1	A1/A1	A1/A1	A1/A1	A1/A1	A1/A1	A1/A1	A1/A1	A1/A1	A1/A1	A1/A1	A1/A1	A1/A1	A1/A1	A1/A1	A1/A1	A1/A1	A1/A1	A1/A1	A1/A1	A1/A1	A1/A1	A1/A1	A1/A1	A1/A1	A1/A1	A1/A1	A1/A1	A1/A1	A1/A1	A1/A1	A1/A1	A1/A1	A1/A1	A1/A1	A1/A1	A1/A1	A1/A1	A1/A1	A1/A1	A1/A1	A1/A1	A1/A1	A1/A1	A1/A1	A1/A1	A1/A1
CS00029	American Shorthair	US	A1/A1	A1/A1	A1/A1	A1/A1	A1/A1	A1/A1	A1/A1	A1/A1	A1/A1	A1/A1	A1/A1	A1/A1	A1/A1	A1/A1	A1/A1	A1/A1	A1/A1	A1/A1	A1/A1	A1/A1	A1/A1	A1/A1	A1/A1	A1/A1	A1/A1	A1/A1	A1/A1	A1/A1	A1/A1	A1/A1	A1/A1	A1/A1	A1/A1	A1/A1	A1/A1	A1/A1	A1/A1	A1/A1	A1/A1	A1/A1	A1/A1	A1/A1	A1/A1	A1/A1	A1/A1	A1/A1	A1/A1
CS00030	American Shorthair	US	A1/A1	A1/A1	A1/A1	A1/A1	A1/A1	A1/A1	A1/A1	A1/A1	A1/A1	A1/A1	A1/A1	A1/A1	A1/A1	A1/A1	A1/A1	A1/A1	A1/A1	A1/A1	A1/A1	A1/A1	A1/A1	A1/A1	A1/A1	A1/A1	A1/A1	A1/A1	A1/A1	A1/A1	A1/A1	A1/A1	A1/A1	A1/A1	A1/A1	A1/A1	A1/A1	A1/A1	A1/A1	A1/A1	A1/A1	A1/A1	A1/A1	A1/A1	A1/A1	A1/A1	A1/A1	A1/A1	A1/A1
CS00031	American Shorthair	US	A1/A1	A1/A1	A1/A1	A1/A1	A1/A1	A1/A1	A1/A1	A1/A1	A1/A1	A1/A1	A1/A1	A1/A1	A1/A1	A1/A1	A1/A1	A1/A1	A1/A1	A1/A1	A1/A1	A1/A1	A1/A1	A1/A1	A1/A1	A1/A1	A1/A1	A1/A1	A1/A1	A1/A1	A1/A1	A1/A1	A1/A1	A1/A1	A1/A1	A1/A1	A1/A1	A1/A1	A1/A1	A1/A1	A1/A1	A1/A1	A1/A1	A1/A1	A1/A1	A1/A1	A1/A1	A1/A1	A1/A1
CS00032	American Shorthair	US	A1/A1	A1/A1	A1/A1	A1/A1	A1/A1	A1/A1	A1/A1	A1/A1	A1/A1	A1/A1	A1/A1	A1/A1	A1/A1	A1/A1	A1/A1	A1/A1	A1/A1	A1/A1	A1/A1	A1/A1	A1/A1	A1/A1	A1/A1	A1/A1	A1/A1	A1/A1	A1/A1	A1/A1	A1/A1	A1/A1	A1/A1	A1/A1	A1/A1	A1/A1	A1/A1	A1/A1	A1/A1	A1/A1	A1/A1	A1/A1	A1/A1	A1/A1	A1/A1	A1/A1	A1/A1	A1/A1	A1/A1
CS00033	American Shorthair	US	A1/A1	A1/A1	A1/A1	A1/A1	A1/A1	A1/A1	A1/A1	A1/A1	A1/A1	A1/A1	A1/A1	A1/A1	A1/A1	A1/A1	A1/A1	A1/A1	A1/A1	A1/A1	A1/A1	A1/A1	A1/A1	A1/A1	A1/A1	A1/A1	A1/A1	A1/A1	A1/A1	A1/A1	A1/A1	A1/A1	A1/A1	A1/A1	A1/A1	A1/A1	A1/A1	A1/A1	A1/A1	A1/A1	A1/A1	A1/A1	A1/A1	A1/A1	A1/A1	A1/A1	A1/A1	A1/A1	A1/A1
CS00034	American Shorthair	US	A1/A1	A1/A1	A1/A1	A1/A1	A1/A1	A1/A1	A1/A1	A1/A1	A1/A1	A1/A1	A1/A1	A1/A1	A1/A1	A1/A1	A1/A1	A1/A1	A1/A1	A1/A1	A1/A1	A1/A1	A1/A1	A1/A1	A1/A1	A1/A1	A1/A1	A1/A1	A1/A1	A1/A1	A1/A1	A1/A1	A1/A1	A1/A1	A1/A1	A1/A1	A1/A1	A1/A1	A1/A1	A1/A1	A1/A1	A1/A1	A1/A1	A1/A1	A1/A1	A1/A1	A1/A1	A1/A1	A1/A1
CS00035	American Shorthair	US	A1/A1	A1/A1	A1/A1	A1/A1	A1/A1	A1/A1	A1/A1	A1/A1	A1/A1	A1/A1	A1/A1	A1/A1	A1/A1	A1/A1	A1/A1	A1/A1	A1/A1	A1/A1	A1/A1	A1/A1	A1/A1	A1/A1	A1/A1	A1/A1	A1/A1	A1/A1	A1/A1	A1/A1	A1/A1	A1/A1	A1/A1	A1/A1	A1/A1	A1/A1	A1/A1	A1/A1	A1/A1	A1/A1	A1/A1	A1/A1	A1/A1	A1/A1	A1/A1	A1/A1	A1/A1	A1/A1	A1/A1
CS00036	Balinese	US	A1/A1	A1/A1	A1/A1	A1/A1	A1/A1	A1/A1	A1/A1	A1/A1	A1/A1	A1/A1	A1/A1	A1/A1	A1/A1	A1/A1	A1/A1	A1/A1	A1/A1	A1/A1	A1/A1	A1/A1	A1/A1	A1/A1	A1/A1	A1/A1	A1/A1	A1/A1	A1/A1	A1/A1	A1/A1	A1/A1	A1/A1	A1/A1	A1/A1	A1/A1	A1/A1	A1/A1	A1/A1	A1/A1	A1/A1	A1/A1	A1/A1	A1/A1	A1/A1	A1/A1	A1/A1	A1/A1	A1/A1
CS00037	Balinese	US	A1/A1	A1/A1	A1/A1	A1/A1	A1/A1	A1/A1	A1/A1	A1/A1	A1/A1	A1/A1	A1/A1	A1/A1	A1/A1	A1/A1	A1/A1	A1/A1	A1/A1	A1/A1	A1/A1	A1/A1	A1/A1	A1/A1	A1/A1	A1/A1	A1/A1	A1/A1	A1/A1	A1/A1	A1/A1	A1/A1	A1/A1	A1/A1	A1/A1	A1/A1	A1/A1	A1/A1	A1/A1	A1/A1	A1/A1	A1/A1	A1/A1	A1/A1	A1/A1	A1/A1	A1/A1	A1/A1	A1/A1
CS00038	Balinese	US	A1/A1	A1/A1	A1/A1	A1/A1	A1/A1	A1/A1	A1/A1	A1/A1	A1/A1	A1/A1	A1/A1	A1/A1	A1/A1	A1/A1	A1/A1	A1/A1	A1/A1	A1/A1	A1/A1	A1/A1	A1/A1	A1/A1	A1/A1	A1/A1	A1/A1	A1/A1	A1/A1	A1/A1	A1/A1	A1/A1	A1/A1	A1/A1	A1/A1	A1/A1	A1/A1	A1/A1	A1/A1	A1/A1	A1/A1	A1/A1	A1/A1	A1/A1	A1/A1	A1/A1	A1/A1	A1/A1	A1/A1
CS00039	Balinese	US	A1/A1	A1/A1	A1/A1	A1/A1	A1/A1	A1/A1	A1/A1	A1/A1	A1/A1	A1/A1	A1/A1	A1/A1	A1/A1	A1/A1	A1/A1	A1/A1	A1/A1	A1/A1	A1/A1	A1/A1	A1/A1	A1/A1	A1/A1	A1/A1	A1/A1	A1/A1	A1/A1	A1/A1	A1/A1	A1/A1	A1/A1	A1/A1	A1/A1	A1/A1	A1/A1	A1/A1	A1/A1	A1/A1	A1/A1	A1/A1	A1/A1	A1/A1	A1/A1	A1/A1	A1/A1	A1/A1	A1/A1
CS00040	Balinese	US	A1/A1	A1/A1	A1/A1	A1/A1	A1/A1	A1/A1	A1/A1	A1/A1	A1/A1	A1/A1	A1/A1	A1/A1	A1/A1	A1/A1	A1/A1	A1/A1	A1/A1	A1/A1	A1/A1	A1/A1	A1/A1	A1/A1	A1/A1	A1/A1	A1/A1	A1/A1	A1/A1	A1/A1	A1/A1	A1/A1	A1/A1	A1/A1	A1/A1	A1/A1	A1/A1	A1/A1	A1/A1	A1/A2	A1/A1	A1/A1	A1/A1	A1/A1	A1/A1	A1/A1	A1/A1	A1/A1	A1/A1
CS00041	Balinese	US	A1/A1	A1/A1	A1/A1	A1/A1	A1/A1	A1/A1	A1/A1	A1/A1	A1/A1	A1/A1	A1/A1	A1/A1	A1/A1	A1/A1	A1/A1	A1/A1	A1/A1	A1/A1	A1/A1	A1/A1	A1/A1	A1/A1	A1/A1	A1/A1	A1/A1	A1/A1	A1/A1	A1/A1	A1/A1	A1/A1	A1/A1	A1/A1	A1/A1	A1/A1	A1/A1	A1/A1	A1/A1	A1/A1	A1/A1	A1/A1	A1/A1	A1/A1	A1/A1	A1/A1	A1/A1	A1/A1	A1/A1
CS00042	Balinese	US	A1/A1	A1/A1	A1/A1	A1/A1	A1/A1	A1/A1	A1/A1	A1/A1	A1/A1	A1/A1	A1/A1	A1/A1	A1/A1	A1/A1	A1/A1	A1/A1	A1/A1	A1/A1	A1/A1	A1/A1	A1/A1	A1/A1	A1/A1	A1/A1	A1/A1	A1/A1	A1/A1	A1/A1	A1/A1	A1/A1	A1/A1	A1/A1	A1/A1	A1/A1	A2/A2	A1/A1	A1/A1	A1/A1	A1/A1	A1/A1	A1/A1	A1/A1	A1/A1	A1/A1	A1/A1	A1/A1	A1/A1
CS00043	Bambino	UA	A1/A1	A1/A1	A1/A1	A1/A1	A1/A1	A1/A1	A1/A1	A1/A1	A1/A1	A1/A1	A1/A1	A1/A1	A1/A1	A1/A1	A1/A1	A1/A1	A1/A1	A1/A1	A1/A1	A1/A1	A1/A1	A1/A1	A1/A1	A1/A1	A1/A1	A1/A1	A1/A1	A1/A1	A1/A1	A1/A1	A1/A1	A1/A1	A1/A1	A1/A1	A1/A1	A1/A1	A1/A1	A1/A1	A1/A1	A1/A1	A1/A1	A1/A1	A1/A1	A1/A1	A1/A1	A1/A1	A1/A1
CS00044	Bambino	UA	A1/A1	A1/A1	A1/A1	A1/A1	A1/A1	A1/A1	A1/A1	A1/A1	A1/A1	A1/A1	A1/A1	A1/A1	A1/A1	A1/A1	A1/A1	A1/A1	A1/A1	A1/A1	A1/A1	A1/A1	A1/A1	A1/A1	A1/A1	A1/A1	A1/A1	A1/A1	A1/A1	A1/A1	A1/A1	A1/A1	A1/A1	A1/A1	A1/A1	A1/A1	A1/A1	A1/A1	A1/A1	A1/A1	A1/A1	A1/A1	A1/A1	A1/A1	A1/A1	A1/A1	A1/A1	A1/A1	A1/A1
CS00045	Bambino	US	A1/A1	A1/A1	A1/A1	A1/A1	A1/A1	A1/A1	A1/A1	A1/A1	A1/A1	A1/A1	A1/A1	A1/A1	A1/A1	A1/A1	A1/A1	A1/A1	A1/A1	A1/A1	A1/A1	A1/A1	A1/A1	A1/A1	A1/A1	A1/A1	A1/A1	A1/A1	A1/A1	A1/A1	A1/A1	A1/A1	A1/A1	A1/A1	A1/A1	A1/A1	A1/A1	A1/A1	A1/A1	A1/A1	A1/A1	A1/A1	A1/A1	A1/A1	A1/A1	A1/A1	A1/A1	A1/A1	A1/A1
CS00046	Bambino	US	A1/A1	A1/A1	A1/A1	A1/A1	A1/A1	A1/A1	A1/A1	A1/A1	A1/A1	A1/A1	A1/A1	A1/A1	A1/A1	A1/A1	A1/A1	A1/A1	A1/A1	A1/A1	A1/A1	A1/A1	A1/A1	A1/A1	A1/A1	A1/A1	A1/A1	A1/A1	A1/A1	A1/A1	A1/A1	A1/A1	A1/A1	A1/A1	A1/A1	A1/A1	A1/A1	A1/A1	A1/A1	A1/A1	A1/A1	A1/A1	A1/A1	A1/A1	A1/A1	A1/A1	A1/A1	A1/A1	A1/A1
CS00047	Bengal	US	A1/A1	A1/A1	A1/A1	A1/A1	A1/A1	A1/A1	A1/A1	A1/A1	A1/A1	A1/A1	A1/A1	A1/A1	A1/A1	A1/A1	A1/A1	A1/A1	A1/A1	A1/A1	A1/A1	A1/A1	A1/A1	A1/A1	A1/A1	A1/A1	A1/A1	A1/A1	A1/A1	A1/A1	A1/A1	A1/A1	A1/A1	A1/A1	A1/A1	A1/A1	A1/A1	A1/A1	A1/A1	A1/A1	A1/A1	A1/A1	A1/A1	A1/A1	A1/A1	A1/A1	A1/A1	A1/A1	A1/A1
CS00048	Bengal	US	A1/A1	A1/A1	A1/A1	A1/A1	A1/A1	A1/A1	A1/A1	A1/A1	A1/A1	A1/A1	A1/A1	A1/A1	A1/A1	A1/A1	A1/A1	A1/A1	A1/A1	A1/A1	A1/A1	A1/A1	A1/A1	A1/A1	A1/A1	A1/A1	A1/A1	A1/A1	A1/A1	A1/A1	A1/A1	A1/A1	A1/A1	A1/A1	A1/A1	A1/A1	A1/A1	A1/A1	A1/A1	A1/A1	A1/A1	A1/A1	A1/A1	A1/A1	A1/A1	A1/A1	A1/A1	A1/A1	A1/A1
CS00049	Bengal	RU	A1/A1	A1/A1	A1/A1	A1/A1	A1/A1	A1/A1	A1/A1	A1/A1	A1/A1	A1/A1	A1/A1	A1/A1	A1/A1	A1/A1	A1/A1	A1/A1	A1/A1	A1/A1	A1/A1	A1/A1	A1/A1	A1/A1	A1/A1	A1/A1	A1/A1	A1/A1	A1/A1	A1/A1	A1/A1	A1/A1	A1/A1	A1/A1	A1/A1	A1/A1	A1/A1	A1/A1	A1/A1	A1/A1	A1/A1	A1/A1	A1/A1	A1/A1	A1/A1	A1/A1	A1/A1	A1/A1	A1/A1
CS00050	Bengal	US	A1/A1	A1/A1	A1/A1	A1/A1	A1/A1	A1/A1	A1/A1	A1/A1	A1/A1	A1/A1	A1/A1	A1/A1	A1/A1	A1/A1	A1/A1	A1/A1	A1/A1	A1/A1	A1/A1	A1/A1	A1/A1	A1/A1	A1/A1	A1/A1	A1/A1	A1/A1	A1/A1	A1/A1	A1/A1	A1/A1	A1/A1	A1/A1	A1/A1	A1/A1	A1/A1	A1/A1	A1/A1	A1/A1	A1/A1	A1/A1	A1/A1	A1/A1	A1/A1	A1/A1	A1/A1	A1/A1	A1/A1
CS00051	Bengal	SE	A1/A1	A1/A1	A1/A1	A1/A1	A1/A1	A1/A1	A1/A1	A1/A1	A1/A1	A1/A1	A1/A1	A1/A1	A1/A1	A1/A1	A1/A1	A1/A1	A1/A1	A1/A1	A1/A1	A1/A1	A1/A1	A1/A1	A1/A1	A1/A1	A1/A1	A1/A1	A1/A1	A1/A1	A1/A1	A1/A1	A1/A1	A1/A1	A1/A1	A1/A2	A1/A1	A1/A1	A1/A1	A1/A1	A1/A1	A1/A1	A1/A1	A1/A1	A1/A1	A1/A1	A1/A1	A1/A1	A1/A1
CS00052	Bengal	US	A1/A1	A1/A1	A1/A1	A1/A1	A1/A1	A1/A1	A1/A1	A1/A1	A1/A1	A1/A1	A1/A1	A1/A1	A1/A1	A1/A1	A1/A1	A1/A1	A1/A1	A1/A1	A1/A1	A1/A1	A1/A1	A1/A1	A1/A1	A1/A1	A1/A1	A1/A1	A1/A1	A1/A1	A1/A1	A1/A1	A1/A1	A1/A1	A1/A1	A1/A1	A1/A1	A1/A1	A1/A1	A1/A1	A1/A1	A1/A1	A1/A1	A1/A1	A1/A1	A1/A1	A1/A1	A1/A1	A1/A1
CS00053	Bengal	US	A1/A1	A1/A1	A1/A1	A1/A1	A1/A1	A1/A1	A1/A1	A1/A1	A1/A1	A1/A1	A1/A1	A1/A1	A1/A1	A1/A1	A1/A1	A1/A1	A1/A1	A1/A1	A1/A1	A1/A1	A1/A1	A1/A1	A1/A1	A1/A1	A1/A1	A1/A1	A1/A1	A1/A1	A1/A1	A1/A1	A1/A1	A1/A1	A1/A1	A1/A1	A1/A1	A1/A1	A1/A1	A1/A1	A1/A1	A1/A1	A1/A1	A1/A1	A1/A1	A1/A1	A1/A1	A1/A1	A1/A1
CS00054	Bengal	US	A1/A1	A1/A1	A1/A1	A1/A1	A1/A1	A1/A1	A1/A1	A1/A1	A1/A1	A1/A1	A1/A1	A1/A1	A1/A1	A1/A1	A1/A1	A1/A1	A1/A1	A1/A1	A1/A1	A1/A1	A1/A1	A1/A1	A1/A1	A1/A1	A1/A1	A1/A1	A1/A1	A1/A1	A1/A1	A1/A1	A1/A1	A1/A1	A1/A1	A1/A1	A1/A1	A1/A1	A1/A1	A1/A1	A1/A1	A1/A1	A1/A1	A1/A1	A1/A1	A1/A1	A1/A1	A1/A1	A1/A1
CS00055	Bengal	US	A1/A1	A1/A1	A1/A1	A1/A1	A1/A1	A1/A1	A1/A1	A1/A1	A1/A1	A1/A1	A1/A1	A1/A1	A1/A1	A1/A1	A1/A1	A1/A1	A1/A1	A1/A1	A1/A1	A1/A1	A1/A1	A1/A1	A1/A1	A1/A1	A1/A1	A1/A1	A1/A1	A1/A1	A1/A1	A1/A1	A1/A1	A1/A1	A1/A1	A1/A1	A1/A1	A1/A1	A1/A1	A1/A1	A1/A1	A1/A1	A1/A1	A1/A1	A1/A1	A1/A1	A1/A1	A1/A1	A1/A1
CS00056	Bengal	RU	A1/A1	A1/A1	A1/A1	A1/A1	A1/A1	A1/A1	A1/A1	A1/A1	A1/A1	A1/A1	A1/A1	A1/A1	A1/A1	A1/A1	A1/A1	A1/A1	A1/A1	A1/A1	A1/A1	A1/A1	A1/A1	A1/A1	A1/A1	A1/A1	A1/A1	A1/A1	A1/A1	A1/A1	A1/A1	A1/A1	A1/A1	A1/A1	A1/A1	A1/A1	A1/A1	A1/A1	A1/A1	A1/A1	A1/A1	A1/A1	A1/A1	A1/A1	A1/A1	A1/A1	A1/A1	A1/A1	A1/A1
CS00057	Bengal	US	A1/A1	A1/A1	A1/A1	A1/A1	A1/A1	A1/A1	A1/A1	A1/A1	A1/A1	A1/A1	A1/A1	A1/A1	A1/A1	A1/A1	A1/A1	A1/A1	A1/A1	A1/A1	A1/A1	A1/A1	A1/A1	A1/A1	A1/A1	A1/A1	A1/A1	A1/A1	A1/A1	A1/A1	A1/A1	A1/A1	A1/A1	A1/A1	A1/A1	A1/A1	A1/A1	A1/A1	A1/A1	A1/A1	A1/A1	A1/A1	A1/A1	A1/A1	A1/A1	A1/A1	A1/A1	A1/A1	A1/A1
CS00058	Bengal	US	A1/A1	A1/A1	A1/A1	A1/A1	A1/A1	A1/A1	A1/A1	A1/A1	A1/A1	A1/A1	A1/A1	A1/A1	A1/A1	A1/A1	A1/A1	A1/A1	A1/A1	A1/A1	A1/A1	A1/A1	A1/A1	A1/A1	A1/A1	A1/A1	A1/A1	A1/A1	A1/A1	A1/A1	A1/A1	A1/A1	A1/A1	A1/A1	A1/A1	A1/A1	A1/A1	A1/A1	A1/A1	A1/A1	A1/A1	A1/A1	A1/A1	A1/A1	A1/A1	A1/A1	A1/A1	A1/A1	A1/A1
CS00059	Bengal	US	A1/A1	A1/A1	A1/A1	A1/A1	A1/A1	A1/A1	A1/A1	A1/A1	A1/A1	A1/A1	A1/A1	A1/A1	A1/A1	A1/A1	A1/A1	A1/A1	A1/A1	A1/A1	A1/A1	A1/A1	A1/A1	A1/A1	A1/A1	A1/A1	A1/A1	A1/A1	A1/A1	A1/A1	A1/A1	A1/A1	A1/A1	A1/A1	A1/A1	A1/A1	A1/A1	A1/A1	A1/A1	A1/A1	A1/A1	A1/A1	A1/A1	A1/A1	A1/A1	A1/A1	A1/A1	A1/A1	A1/A1
CS00060	Bengal	US	A1/A1	A1/A1	A1/A1	A1/A1	A1/A1	A1/A1	A1/A1	A1/A1	A1/A1	A1/A1	A1/A1	A1/A1	A1/A1	A1/A1	A1/A1	A1/A1	A1/A1	A1/A1	A1/A1	A1/A1	A1/A1	A1/A1	A1/A1	A1/A1	A1/A1	A1/A1	A1/A1	A1/A1	A1/A1	A1/A1	A1/A1	A1/A1	A1/A1	A1/A1	A1/A1	A1/A1	A1/A1	A1/A1	A1/A1	A1/A1	A1/A1	A1/A1	A1/A1	A1/A1	A1/A1	A1/A1	A1/A1
CS00061	Bengal	SE	A1/A1	A1/A1	A1/A1	A1/A1	A1/A1	A1/A1	A1/A1	A1/A1	A1/A1	A1/A1	A1/A1	A1/A1	A1/A1	A1/A1	A1/A1	A1/A1	A1/A1	A1/A1	A1/A1	A1/A1	A1/A1	A1/A1	A1/A1	A1/A1	A1/A1	A1/A1	A1/A1	A1/A1	A1/A1	A1/A1	A1/A1	A1/A1	A1/A1	A1/A1	A1/A1	A1/A1	A1/A1	A1/A1	A1/A1	A1/A1	A1/A1	A1/A1	A1/A1	A1/A1	A1/A1	A1/A1	A1/A1
CS00062	Bengal	US	A1/A1	A1/A1	A1/A1	A1/A1	A1/A1	A1/A1	A1/A1	A1/A1	A1/A1	A1/A1	A1/A1	A1/A1	A1/A1	A1/A1	A1/A1	A1/A1	A1/A1	A1/A1	A1/A1	A1/A1	A1/A1	A1/A1	A1/A1	A1/A1	A1/A1	A1/A1	A1/A1	A1/A1	A1/A1	A1/A1	A1/A1	A1/A1	A1/A1	A1/A1	A1/A1	A1/A1	A1/A1	A1/A1	A1/A1	A1/A1	A1/A1	A1/A1	A1/A1	A1/A1	A1/A1	A1/A1	A1/A1
CS00063	Bengal	US	A1/A1	A1/A1	A1/A1	A1/A1	A1/A1	A1/A1	A1/A1	A1/A1	A1/A1	A1/A1	A1/A1	A1/A1	A1/A1	A1/A1	A1/A1	A1/A1	A1/A1	A1/A1	A1/A1	A1/A1	A1/A1	A1/A1	A1/A1	A1/A1	A1/A1	A1/A1	A1/A1	A1/A1	A1/A1	A1/A1	A1/A1	A1/A1	A1/A1	A1/A1	A1/A1	A1/A1	A1/A1	A1/A1	A1/A1	A1/A1	A1/A1	A1/A1	A1/A1	A1/A1	A1/A1	A1/A1	A1/A1
CS00064	Bengal	RU	A1/A1	A1/A1	A1/A1	A1/A1	A1/A1	A1/A1	A1/A1	A1/A1	A1/A1	A1/A1	A1/A1	A1/A1	A1/A1	A1/A1	A1/A1	A1/A1	A1/A1	A1/A1	A1/A1	A1/A1	A1/A1	A1/A1	A1/A1	A1/A1	A1/A1	A1/A1	A1/A1	A1/A1	A1/A1	A1/A1	A1/A1	A1/A1	A1/A1	A1/A1	A1/A1	A1/A1	A1/A1	A1/A1	A1/A1	A1/A1	A1/A1	A1/A1	A1/A1	A1/A1	A1/A1	A1/A1	A1/A1
CS00065	Bengal	US	A1/A1	A1/A1	A1/A1	A1/A1	A1/A1	A1/A1	A1/A1	A1/A1	A1/A1	A1/A1	A1/A1	A1/A1	A1/A1	A1/A1	A1/A1	A1/A1	A1/A1	A1/A1	A1/A1	A1/A1	A1/A1	A1/A1	A1/A1	A1/A1	A1/A1	A1/A1	A1/A1	A1/A1	A1/A1	A1/A1	A1/A1	A1/A1	A1/A1	A1/A1	A1/A1	A1/A1	A1/A1	A1/A1	A1/A1	A1/A1	A1/A1	A1/A1	A1/A1	A1/A1	A1/A1	A1/A1	A1/A1
CS00066	Bengal	US	A1/A1	A1/A1	A1/A1	A1/A1	A1/A1	A1/A1	A1/A1	A1/A1	A1/A1	A1/A1	A1/A1	A1/A1	A1/A1	A1/A1	A1/A1	A1/A1	A1/A1	A1/A1	A1/A1	A1/A1	A1/A1	A1/A1	A1/A1	A1/A1	A1/A1	A1/A1	A1/A1	A1/A1	A1/A1	A1/A1	A1/A1	A1/A1	A1/A1	A1/A1	A1/A1	A1/A1	A1/A1	A1/A1	A1/A1	A1/A1	A1/A1	A1/A1	A1/A1	A1/A1	A1/A1	A1/A1	A1/A1
CS00067	Bengal	SE	A1/A1	A1/A1	A1/A1	A1/A1	A1/A1	A1/A1	A1/A1	A1/A1	A1/A1	A1/A1	A1/A1	A1/A1	A1/A1	A1/A1	A1/A1	A1/A1	A1/A1	A1/A1	A1/A1	A1/A1	A1/A2	A1/A1	A1/A1	A1/A1	A1/A1	A1/A1	A1/A1	A1/A1	A1/A1	A1/A1	A1/A1	A1/A1	A1/A1	A1/A1	A1/A1	A1/A1	A1/A1	A1/A1	A1/A1	A1/A1	A1/A1	A1/A1	A1/A1	A1/A1	A1/A1	A1/A1	A1/A1
CS00068	Bengal	US	A1/A1	A1/A1	A1/A1	A1/A1	A1/A1	A1/A1	A1/A1	A1/A1	A1/A1	A1/A1	A1/A1	A1/A1	A1/A1	A1/A1	A1/A1	A1/A1	A1/A1	A1/A1	A1/A1	A1/A1	A1/A1	A1/A1	A1/A1	A1/A1	A1/A1	A1/A1	A1/A1	A1/A1	A1/A1	A1/A1	A1/A1	A1/A1	A1/A1	A1/A1	A1/A1	A1/A1	A1/A1	A1/A1	A1/A1	A1/A1	A1/A1	A1/A1	A1/A1	A1/A1	A1/A1	A1/A1	A1/A1
CS00069	Bengal	US	A1/A1	A1/A1	A1/A1	A1/A1	A1/A1	A1/A1	A1/A1	A1/A1	A1/A1	A1/A1	A1/A1	A1/A1	A1/A1	A1/A1	A1/A1	A1/A1	A1/A1	A1/A1	A1/A1	A1/A1	A1/A1	A1/A1	A1/A1	A1/A1	A1/A1	A1/A1	A1/A1	A1/A1	A1/A1	A1/A1	A1/A1	A1/A1	A1/A1	A1/A1	A1/A1	A1/A1	A1/A1	A1/A1	A1/A1	A1/A1	A1/A1	A1/A1	A1/A1	A1/A1	A1/A1	A1/A1	A1/A1
CS00070	Bengal	US	A1/A1	A1/A1	A1/A1	A1/A1	A1/A1	A1/A1	A1/A1	A1/A1	A1/A1	A1/A1	A1/A1	A1/A1	A1/A1	A1/A1	A1/A1	A1/A1	A1/A1	A1/A1	A1/A1	A1/A1	A1/A1	A1/A1	A1/A1	A1/A1	A1/A1	A1/A1	A1/A1	A1/A1	A1/A1	A1/A1	A1/A1	A1/A1	A1/A1	A1/A1	A1/A1	A1/A1	A1/A1	A1/A1	A1/A1	A1/A1	A1/A1	A1/A1	A1/A1	A1/A1	A1/A1	A1/A1	A1/A1
CS00071	Bengal	US	A1/A1	A1/A1	A1/A1	A1/A1	A1/A1	A1/A1	A1/A1	A1/A1	A1/A1	A1/A1	A1/A1	A1/A1	A1/A1	A1/A1	A1/A1	A1/A1	A1/A1	A1/A1	A1/A1	A1/A1	A1/A1	A1/A1	A1/A1	A1/A1	A1/A1	A1/A1	A1/A1	A1/A1	A1/A1	A1/A1	A1/A1	A1/A1	A1/A1	A1/A1	A1/A1	A1/A1	A1/A1	A1/A1	A1/A1	A1/A1	A1/A1	A1/A1	A1/A1	A1/A1	A1/A1	A1/A1	A1/A1
CS00072	Bengal	CA	A1/A1	A1/A1	A1/A1	A1/A1	A1/A1	A1/A1	A1/A1	A1/A1	A1/A1	A1/A1	A1/A1	A1/A1	A1/A1	A1/A1	A1/A1	A1/A1	A1/A1	A1/A1	A1/A1	A1/A1	A1/A1	A1/A1	A1/A1	A1/A1	A1/A1	A1/A1	A1/A1	A1/A1	A1/A1	A1/A1	A1/A1	A1/A1	A1/A1	A1/A1	A1/A1	A1/A1	A1/A1	A1/A1	A1/A1	A1/A1	A1/A1	A1/A1	A1/A1	A1/A1	A1/A1	A1/A1	A1/A1
CS00073	Bengal	CA	A1/A1	A1/A1	A1/A1	A1/A1	A1/A1	A1/A1	A1/A1	A1/A1	A1/A1	A1/A1	A1/A1	A1/A1	A1/A1	A1/A1	A1/A1	A1/A1	A1/A1	A1/A1	A1/A1	A1/A1	A1/A1	A1/A1	A1/A1	A1/A1	A1/A1	A1/A1	A1/A1	A1/A1	A1/A1	A1/A1	A1/A1	A1/A1	A1/A1	A1/A1	A1/A1	A1/A1	A1/A1	A1/A1	A1/A1	A1/A1	A1/A1	A1/A1	A1/A1	A1/A1	A1/A1	A1/A1	A1/A1
CS00074	Bengal	US	A1/A1	A1/A1	A1/A1	A1/A1	A1/A1	A1/A1	A1/A1	A1/A1	A1/A1	A1/A1	A1/A1	A1/A1	A1/A1	A1/A1	A1/A1	A1/A1	A1/A1	A1/A1	A1/A1	A1/A1	A1/A1	A1/A1	A1/A1	A1/A1	A1/A1	A1/A1	A1/A1	A1/A1	A1/A1	A1/A1	A1/A1	A1/A1	A1/A1	A1/A1	A1/A1	A1/A1	A1/A1	A1/A1	A1/A1	A1/A1	A1/A1	A1/A1	A1/A1	A1/A1	A1/A1	A1/A1	A1/A1
CS00075	Bengal	US	A1/A1	A1/A1	A1/A1	A1/A1	A1/A1	A1/A1	A1/A1	A1/A1	A1/A1	A1/A1	A1/A1	A1/A1	A1/A1	A1/A1	A1/A1	A1/A1	A1/A1	A1/A1	A1/A1	A1/A1	A1/A1	A1/A1	A1/A1	A1/A1	A1/A1	A1/A1	A1/A1	A1/A1	A1/A1	A1/A1	A1/A1	A1/A1	A1/A1	A1/A1	A1/A1	A1/A1	A1/A1	A1/A1	A1/A1	A1/A1	A1/A1	A1/A1	A1/A1	A1/A1	A1/A1	A1/A1	A1/A1
CS00076	Bengal	CA	A1/A1	A1/A1	A1/A1	A1/A1	A1/A1	A1/A1	A1/A1	A1/A1	A1/A1	A1/A1	A1/A1	A1/A1	A1/A1	A1/A1	A1/A1	A1/A1	A1/A1	A1/A1	A1/A1	A1/A1	A1/A1	A1/A1	A1/A1	A1/A1	A1/A1	A1/A1	A1/A1	A1/A1	A1/A1	A1/A1	A1/A1	A1/A1	A1/A1	A1/A1	A1/A1	A1/A1	A1/A1	A1/A1	A1/A1	A1/A1	A1/A1	A1/A1	A1/A1	A1/A1	A1/A1	A1/A1	A1/A1
CS00077	Bengal	US	A1/A1	A1/A1	A1/A1	A1/A1	A1/A1	A1/A1	A1/A1	A1/A1	A1/A1	A1/A1	A1/A1	A1/A1	A1/A1	A1/A1	A1/A1	A1/A1	A1/A1	A1/A1	A1/A1	A1/A1	A1/A1	A1/A1	A1/A1	A1/A1	A1/A1	A1/A1	A1/A1	A1/A1	A1/A1	A1/A1	A1/A1	A1/A1	A1/A1	A1/A1	A1/A1	A1/A1	A1/A1	A1/A1	A1/A1	A1/A1	A1/A1	A1/A1	A1/A1	A1/A1	A1/A1	A1/A1	A1/A1
CS00078	Bengal	CA	A1/A1	A1/A1	A1/A1	A1/A1	A1/A1	A1/A1		A1/A1	A1/A1	A1/A1	A1/A1	A1/A1	A1/A1	A1/A1	A1/A1	A1/A1	A1/A1	A1/A1	A1/A1	A1/A1	A1/A1	A1/A1	A1/A1	A1/A1	A1/A1	A1/A1	A1/A1	A1/A1	A1/A1	A1/A1	A1/A1	A1/A1	A1/A1	A1/A1	A1/A1	A1/A1	A1/A1	A1/A1	A1/A1	A1/A1	A1/A1	A1/A1	A1/A1	A1/A1	A1/A1	A1/A1	A1/A1
CS00079	Bengal	SE	A1/A1	A1/A1	A1/A1	A1/A1	A1/A1	A1/A1	A1/A1	A1/A1	A1/A1	A1/A1	A1/A1	A1/A1	A1/A1	A1/A1	A1/A1	A1/A1	A1/A1	A1/A1	A1/A1	A1/A1	A1/A1	A1/A1	A1/A1	A1/A1	A1/A1	A1/A1	A1/A1	A1/A1	A1/A1	A1/A1	A1/A1	A1/A1	A1/A1		A1/A1	A1/A1	A1/A1	A1/A1	A1/A1	A1/A1	A1/A1	A1/A1	A1/A1	A1/A1	A1/A1	A1/A1	A1/A1
CS00080	Bengal	US	A1/A1	A1/A1	A1/A1	A1/A1	A1/A1	A1/A1	A1/A1	A1/A1	A1/A1	A1/A1	A1/A1	A1/A1	A1/A1	A1/A1	A1/A1	A1/A1	A1/A1	A1/A1	A1/A1	A1/A1	A1/A1	A1/A1	A1/A1	A1/A1	A1/A1	A1/A1	A1/A1	A1/A1	A1/A1	A1/A1	A1/A1	A1/A1	A1/A1	A1/A2	A1/A1	A1/A1	A1/A1	A1/A1	A1/A1	A1/A1	A1/A1	A1/A1	A1/A1	A1/A1	A1/A1	A1/A1	A1/A1
CS00081	Bengal	US	A1/A1	A1/A1	A1/A1	A1/A1	A1/A1	A1/A1	A1/A1	A1/A1	A1/A1	A1/A1	A1/A1	A1/A1	A1/A1	A1/A1	A1/A1	A1/A1	A1/A1	A1/A1	A1/A1	A1/A1	A1/A1	A1/A1	A1/A1	A1/A1	A1/A1	A1/A1	A1/A1	A1/A1	A1/A1	A1/A1	A1/A1	A1/A1	A1/A1	A1/A1	A1/A1	A1/A1	A1/A1	A1/A1	A1/A1	A1/A1	A1/A1	A1/A1	A1/A1	A1/A1	A1/A1	A1/A1	A1/A1
CS00082	Bengal	US	A1/A1	A1/A1	A1/A1	A1/A1	A1/A1	A1/A1	A1/A1	A1/A1	A1/A1	A1/A1	A1/A1	A1/A1	A1/A1	A1/A1	A1/A1	A1/A1	A1/A1	A1/A1	A1/A1	A1/A1	A1/A1	A1/A1	A1/A1	A1/A1	A1/A1	A1/A1	A1/A1	A1/A1	A1/A1	A1/A1	A1/A1	A1/A1	A1/A1	A1/A1	A1/A1	A1/A1	A1/A1	A1/A1	A1/A1	A1/A1	A1/A1	A1/A1	A1/A1	A1/A1	A1/A1	A1/A1	A1/A1
CS00083	Bengal	CA	A1/A1	A1/A1	A1/A1	A1/A1	A1/A1	A1/A1	A1/A1	A1/A1	A1/A1	A1/A1	A1/A1	A1/A1	A1/A1	A1/A1	A1/A1	A1/A1	A1/A1	A1/A1	A1/A1	A1/A1	A1/A1	A1/A1	A1/A1	A1/A1	A1/A1	A1/A1	A1/A1	A1/A1	A1/A1	A1/A1	A1/A1	A1/A1	A1/A1	A1/A1	A1/A1	A1/A1	A1/A1	A1/A1	A1/A1	A1/A1	A1/A1	A1/A1	A1/A1	A1/A1	A1/A1	A1/A1	A1/A1
CS00084	Bengal	UA	A1/A1	A1/A1	A1/A1	A1/A1	A1/A1	A1/A1	A1/A1	A1/A1	A1/A1	A1/A1	A1/A1	A1/A1	A1/A1	A1/A1	A1/A1	A1/A1	A1/A1	A1/A1	A1/A1	A1/A1	A1/A1	A1/A1	A1/A1	A1/A1	A1/A1	A1/A1	A1/A1	A1/A1	A1/A1	A1/A1	A1/A1	A1/A1	A1/A1	A1/A1	A1/A1	A1/A1	A1/A1	A1/A1	A1/A1	A1/A1	A1/A1	A1/A1	A1/A1	A1/A1	A1/A1	A1/A1	A1/A1
CS00085	Bengal	US	A1/A1	A1/A1	A1/A1	A1/A1	A1/A1	A1/A1	A1/A1	A1/A1	A1/A1	A1/A1	A1/A1	A1/A1	A1/A1	A1/A1	A1/A1	A1/A1	A1/A1	A1/A1	A1/A1	A1/A1	A1/A1	A1/A1	A1/A1	A1/A1	A1/A1	A1/A1	A1/A1	A1/A1	A1/A1	A1/A1	A1/A1	A1/A1	A1/A1	A1/A1	A1/A1	A1/A1	A1/A1	A1/A1	A1/A1	A1/A1	A1/A1	A1/A1	A1/A1	A1/A1	A1/A1	A1/A1	A1/A1
CS00086	Bengal	US	A1/A1	A1/A1	A1/A1	A1/A1	A1/A1	A1/A1	A1/A1	A1/A1	A1/A1	A1/A1	A1/A1	A1/A1	A1/A1	A1/A1	A1/A1	A1/A1	A1/A1	A1/A1	A1/A1	A1/A1	A1/A1	A1/A1	A1/A1	A1/A1	A1/A1	A1/A1	A1/A1	A1/A1	A1/A1	A1/A1	A1/A1	A1/A1	A1/A1	A1/A1	A1/A1	A1/A1	A1/A1	A1/A1	A1/A1	A1/A1	A1/A1	A1/A1	A1/A1	A1/A1	A1/A1	A1/A1	A1/A1
CS00087	Bengal	US	A1/A1	A1/A1	A1/A1	A1/A1	A1/A1	A1/A1	A1/A1	A1/A1	A1/A1	A1/A1	A1/A1	A1/A1	A1/A1	A1/A1	A1/A1	A1/A1	A1/A1	A1/A1	A1/A1	A1/A1	A1/A1	A1/A1	A1/A1	A1/A1	A1/A1	A1/A1	A1/A1	A1/A1	A1/A1	A1/A1	A1/A1	A1/A1	A1/A1	A1/A1	A1/A1	A1/A1	A1/A1	A1/A1	A1/A1	A1/A1	A1/A1	A1/A1	A1/A1	A1/A1	A1/A1	A1/A1	A1/A1
CS00088	Bengal	US	A1/A1	A1/A1	A1/A1	A1/A1	A1/A1	A1/A1	A1/A1	A1/A1	A1/A1	A1/A1	A1/A1	A1/A1	A1/A1	A1/A1	A1/A1	A1/A1	A1/A1	A1/A1	A1/A1	A1/A1	A1/A1	A1/A1	A1/A1	A1/A1	A1/A1	A1/A1	A1/A1	A1/A1	A1/A1	A1/A1	A1/A1	A1/A1	A1/A1	A1/A1	A1/A1	A1/A1	A1/A1	A1/A1	A1/A1	A1/A1	A1/A1	A1/A1	A1/A1	A1/A1	A1/A1	A1/A1	A1/A1
CS00089	Bengal	US	A1/A1	A1/A1	A1/A1	A1/A1	A1/A1	A1/A1	A1/A1	A1/A1	A1/A1	A1/A1	A1/A1	A1/A1	A1/A1	A1/A1	A1/A1	A1/A1	A1/A1	A1/A1	A1/A1	A1/A1	A1/A1	A1/A1	A1/A1	A1/A1	A1/A1	A1/A1	A1/A1	A1/A1	A1/A1	A1/A1	A1/A1	A1/A1	A1/A1	A1/A1	A1/A1	A1/A1	A1/A1	A1/A1	A1/A1	A1/A1	A1/A1	A1/A1	A1/A1	A1/A1	A1/A1	A1/A1	A1/A1
CS00090	Bengal	US	A1/A1	A1/A1	A1/A1	A1/A1	A1/A1	A1/A1	A1/A1	A1/A1	A1/A1	A1/A1	A1/A1	A1/A1	A1/A1	A1/A1	A1/A1	A1/A1	A1/A1	A1/A1	A1/A1	A1/A1	A1/A1	A1/A1	A1/A1	A1/A1	A1/A1	A1/A1	A1/A1	A1/A1	A1/A1	A1/A1	A1/A1	A1/A1	A1/A1	A1/A1	A1/A1	A1/A1	A1/A1	A1/A1	A1/A1	A1/A1	A1/A1	A1/A1	A1/A1	A1/A1	A1/A1	A1/A1	A1/A1
CS00091	Bengal	CA	A1/A1	A1/A1	A1/A1	A1/A1	A1/A1	A1/A1	A1/A1	A1/A1	A1/A1	A1/A1	A1/A1	A1/A1	A1/A1	A1/A1	A1/A1	A1/A1	A1/A1	A1/A1	A1/A1	A1/A1	A1/A1	A1/A1	A1/A1	A1/A1	A1/A1	A1/A1	A1/A1	A1/A1	A1/A1	A1/A1	A1/A1	A1/A1	A1/A1	A1/A1	A1/A1	A1/A1	A1/A1	A1/A1	A1/A1	A1/A1	A1/A1	A1/A1	A1/A1	A1/A1	A1/A1	A1/A1	A1/A1
CS00092	Bengal	US	A1/A1	A1/A1	A1/A1	A1/A1	A1/A1	A1/A1	A1/A1	A1/A1	A1/A1	A1/A1	A1/A1	A1/A1	A1/A1	A1/A1	A1/A1	A1/A1	A1/A1	A1/A1	A1/A1	A1/A1	A1/A1	A1/A1	A1/A1	A1/A1	A1/A1	A1/A1	A1/A1	A1/A1	A1/A1	A1/A1	A1/A1	A1/A1	A1/A1	A1/A1	A1/A1	A1/A1	A1/A1	A1/A1	A1/A1	A1/A1	A1/A1	A1/A1	A1/A1	A1/A1	A1/A1	A1/A1	A1/A1
CS00093	Bengal	RU	A1/A1	A1/A1	A1/A1	A1/A1	A1/A1	A1/A1	A1/A1	A1/A1	A1/A1	A1/A1	A1/A1	A1/A1	A1/A1	A1/A1	A1/A1	A1/A1	A1/A1	A1/A1	A1/A1	A1/A1	A1/A1	A1/A1	A1/A1	A1/A1	A1/A1	A1/A1	A1/A1	A1/A1	A1/A1	A1/A1	A1/A1	A1/A1	A1/A1	A1/A1	A1/A1	A1/A1	A1/A1	A1/A1	A1/A1	A1/A1	A1/A1	A1/A1	A1/A1	A1/A1	A1/A1	A1/A1	A1/A1
CS00094	Bengal	CA	A1/A1	A1/A1	A1/A1	A1/A1	A1/A1	A1/A1	A1/A1	A1/A1	A1/A1	A1/A1	A1/A1	A1/A1	A1/A1	A1/A1	A1/A1	A1/A1	A1/A1	A1/A1	A1/A1	A1/A1	A1/A1	A1/A1	A1/A1	A1/A1	A1/A1	A1/A1	A1/A1	A1/A1	A1/A1	A1/A1	A1/A1	A1/A1	A1/A1	A1/A1	A1/A1	A1/A1	A1/A1	A1/A1	A1/A1	A1/A1	A1/A1	A1/A1	A1/A1	A1/A1	A1/A1	A1/A1	A1/A1
CS00095	Bengal	CH	A1/A1	A1/A1	A1/A1	A1/A1	A1/A1	A1/A1	A1/A1	A1/A1	A1/A1	A1/A1	A1/A1	A1/A1	A1/A1	A1/A1	A1/A1	A1/A1	A1/A1	A1/A1	A1/A1	A1/A1	A1/A1	A1/A1	A1/A1	A1/A1	A1/A1	A1/A1	A1/A1	A1/A1	A1/A1	A1/A1	A1/A1	A1/A1	A1/A1	A1/A1	A1/A1	A1/A1	A1/A1	A1/A1	A1/A1	A1/A1	A1/A1	A1/A1	A1/A1	A1/A1	A1/A1	A1/A1	A1/A1
CS00096	Bengal	US	A1/A1	A1/A1	A1/A1	A1/A1	A1/A1	A1/A1	A1/A1	A1/A1	A1/A1	A1/A1	A1/A1	A1/A1	A1/A1	A1/A1	A1/A1	A1/A1	A1/A1	A1/A1	A1/A1	A1/A1	A1/A1	A1/A1	A1/A1	A1/A1	A1/A1	A1/A1	A1/A1	A1/A1	A1/A1	A1/A1	A1/A1	A1/A1	A1/A1	A1/A1	A1/A1	A1/A1	A1/A1	A1/A1	A1/A1	A1/A1	A1/A1	A1/A1	A1/A1	A1/A1	A1/A1	A1/A1	A1/A1
CS00097	Bengal	US	A1/A1	A1/A1	A1/A1	A1/A1	A1/A1	A1/A1	A1/A1	A1/A1	A1/A1	A1/A1	A1/A1	A1/A1	A1/A1	A1/A1	A1/A1	A1/A1	A1/A1	A1/A1	A1/A1	A1/A1	A1/A1	A1/A1	A1/A1	A1/A1	A1/A1	A1/A1	A1/A1	A1/A1	A1/A1	A1/A1	A1/A1	A1/A1	A1/A1	A1/A1	A1/A1	A1/A1	A1/A1	A1/A1	A1/A1	A1/A1	A1/A1	A1/A1	A1/A1	A1/A1	A1/A1	A1/A1	A1/A1
CS00098	Bengal	US	A1/A1	A1/A1	A1/A1	A1/A1	A1/A1	A1/A1	A1/A1	A1/A1	A1/A1	A1/A1	A1/A1	A1/A1	A1/A1	A1/A1	A1/A1	A1/A1	A1/A1	A1/A1	A1/A1	A1/A1	A1/A1	A1/A1	A1/A1	A1/A1	A1/A1	A1/A1	A1/A1	A1/A1	A1/A1	A1/A1	A1/A1	A1/A1	A1/A1	A1/A1	A1/A1	A1/A1	A1/A1	A1/A1	A1/A1	A1/A1	A1/A1	A1/A1	A1/A1	A1/A1	A1/A1	A1/A1	A1/A1
CS00099	Bengal	NL	A1/A1	A1/A1	A1/A1	A1/A1	A1/A1	A1/A1	A1/A1	A1/A1	A1/A1	A1/A1	A1/A1	A1/A1	A1/A1	A1/A1	A1/A1	A1/A1	A1/A1	A1/A1	A1/A1	A1/A1	A1/A1	A1/A1	A1/A1	A1/A1	A1/A1	A1/A1	A1/A1	A1/A1	A1/A1	A1/A1	A1/A1	A1/A1	A1/A1	A1/A1	A1/A1	A1/A1	A1/A1	A1/A1	A1/A1	A1/A1	A1/A1	A1/A1	A1/A1	A1/A1	A1/A1	A1/A1	A1/A1
CS00100	Bengal	US	A1/A1	A1/A1	A1/A1	A1/A1	A1/A1	A1/A1	A1/A1	A1/A1	A1/A1	A1/A1	A1/A1	A1/A1	A1/A1	A1/A1	A1/A1	A1/A1	A1/A1	A1/A1	A1/A1	A1/A1	A1/A1	A1/A1	A1/A1	A1/A1	A1/A1	A1/A1	A1/A1	A1/A1	A1/A1	A1/A1	A1/A1	A1/A1	A1/A1	A1/A2	A1/A1	A1/A1	A1/A1	A1/A1	A1/A1	A1/A1	A1/A1	A1/A1	A1/A1	A1/A1	A1/A1	A1/A1	A1/A1
CS00101	Bengal	US	A1/A1	A1/A1	A1/A1	A1/A1	A1/A1	A1/A1	A1/A1	A1/A1	A1/A1	A1/A1	A1/A1	A1/A1	A1/A1	A1/A1	A1/A1	A1/A1	A1/A1	A1/A1	A1/A1	A1/A1	A1/A1	A1/A1	A1/A1	A1/A1	A1/A1	A1/A1	A1/A1	A1/A1	A1/A1	A1/A1	A1/A1	A1/A1	A1/A1	A1/A1	A1/A1	A1/A1	A1/A1	A1/A1	A1/A1	A1/A1	A1/A1	A1/A1	A1/A1	A1/A1	A1/A1	A1/A1	A1/A1
CS00102	Bengal	RU	A1/A1	A1/A1	A1/A1	A1/A1	A1/A1	A1/A1	A1/A1	A1/A1	A1/A1	A1/A1	A1/A1	A1/A1	A1/A1	A1/A1	A1/A1	A1/A1	A1/A1	A1/A1	A1/A1	A1/A1	A1/A1	A1/A1	A1/A1	A1/A1	A1/A1	A1/A1	A1/A1	A1/A1	A1/A1	A1/A1	A1/A1	A1/A1	A1/A1	A1/A1	A1/A1	A1/A1	A1/A1	A1/A1	A1/A1	A1/A1	A1/A1	A1/A1	A1/A1	A1/A1	A1/A1	A1/A1	A1/A1
CS00103	Bengal	CA	A1/A1	A1/A1	A1/A1	A1/A1	A1/A1	A1/A1	A1/A1	A1/A1	A1/A1	A1/A1	A1/A1	A1/A1	A1/A1	A1/A1	A1/A1	A1/A1	A1/A1	A1/A1	A1/A1	A1/A1	A1/A1	A1/A1	A1/A1	A1/A1	A1/A1	A1/A1	A1/A1	A1/A1	A1/A1	A1/A1	A1/A1	A1/A1	A1/A1	A1/A1	A1/A1	A1/A1	A1/A1	A1/A1	A1/A1	A1/A1	A1/A1	A1/A1	A1/A1	A1/A1	A1/A1	A1/A1	A1/A1
CS00104	Bengal	US	A1/A1	A1/A1	A1/A1	A1/A1	A1/A1	A1/A1	A1/A1	A1/A1	A1/A1	A1/A1	A1/A1	A1/A1	A1/A1	A1/A1	A1/A1	A1/A1	A1/A1	A1/A1	A1/A1	A1/A1	A1/A1	A1/A1	A1/A1	A1/A1	A1/A1	A1/A1	A1/A1	A1/A1	A1/A1	A1/A1	A1/A1	A1/A1	A1/A1	A1/A1	A1/A1	A1/A1	A1/A1	A1/A1	A1/A1	A1/A1	A1/A1	A1/A1	A1/A1	A1/A1	A1/A1	A1/A1	A1/A1
CS00105	Bengal	CA	A1/A1	A1/A1	A1/A1	A1/A1	A1/A1	A1/A1	A1/A1	A1/A1	A1/A1	A1/A1	A1/A1	A1/A1	A1/A1	A1/A1	A1/A1	A1/A1	A1/A1	A1/A1	A1/A1	A1/A1	A1/A1	A1/A1	A1/A1	A1/A1	A1/A1	A1/A1	A1/A1	A1/A1	A1/A1	A1/A1	A1/A1	A1/A1	A1/A1	A1/A1	A1/A1	A1/A1	A1/A1	A1/A1	A1/A1	A1/A1	A1/A1	A1/A1	A1/A1	A1/A1	A1/A1	A1/A1	A1/A1
CS00106	Bengal	US	A1/A1	A1/A1	A1/A1	A1/A1	A1/A1	A1/A1	A1/A1	A1/A1	A1/A1	A1/A1	A1/A1	A1/A1	A1/A1	A1/A1	A1/A1	A1/A1	A1/A1	A1/A1	A1/A1	A1/A1	A1/A1	A1/A1	A1/A1	A1/A1	A1/A1	A1/A1	A1/A1	A1/A1	A1/A1	A1/A1	A1/A1	A1/A1	A1/A1	A1/A1	A1/A1	A1/A1	A1/A1	A1/A1	A1/A1	A1/A1	A1/A1	A1/A1	A1/A1	A1/A1	A1/A1	A1/A1	A1/A1
CS00107	Bengal	US	A1/A1	A1/A1	A1/A1	A1/A1	A1/A1	A1/A1	A1/A1	A1/A1	A1/A1	A1/A1	A1/A1	A1/A1	A1/A1	A1/A1	A1/A1	A1/A1	A1/A1	A1/A1	A1/A1	A1/A1	A1/A1	A1/A1	A1/A1	A1/A1	A1/A1	A1/A1	A1/A1	A1/A1	A1/A1	A1/A1	A1/A1	A1/A1	A1/A1	A1/A1	A1/A1	A1/A1	A1/A1	A1/A1	A1/A1	A1/A1	A1/A1	A1/A1	A1/A1	A1/A1	A1/A1	A1/A1	A1/A1
CS00108	Bengal	CA	A1/A1	A1/A1	A1/A1	A1/A1	A1/A1	A1/A1	A1/A1	A1/A1	A1/A1	A1/A1	A1/A1	A1/A1	A1/A1	A1/A1	A1/A1	A1/A1	A1/A1	A1/A1	A1/A1	A1/A1	A1/A1	A1/A1	A1/A1	A1/A1	A1/A1	A1/A1	A1/A1	A1/A1	A1/A1	A1/A1	A1/A1	A1/A1	A1/A1	A1/A1	A1/A1	A1/A1	A1/A1	A1/A1	A1/A1	A1/A1	A1/A1	A1/A1	A1/A1	A1/A1	A1/A1	A1/A1	A1/A1
CS00109	Bengal	US	A1/A1	A1/A1	A1/A1	A1/A1	A1/A1	A1/A1	A1/A1	A1/A1	A1/A1	A1/A1	A1/A1	A1/A1	A1/A1	A1/A1	A1/A1	A1/A1	A1/A1	A1/A1	A1/A1	A1/A1	A1/A1	A1/A1	A1/A1	A1/A1	A1/A1	A1/A1	A1/A1	A1/A1	A1/A1	A1/A1	A1/A1	A1/A1	A1/A1	A1/A1	A1/A1	A1/A1	A1/A1	A1/A1	A1/A1	A1/A1	A1/A1	A1/A1	A1/A1	A1/A1	A1/A1	A1/A1	A1/A1
CS00110	Bengal	US	A1/A1	A1/A1	A1/A1	A1/A1	A1/A1	A1/A1	A1/A1	A1/A1	A1/A1	A1/A1	A1/A1	A1/A1	A1/A1	A1/A1	A1/A1	A1/A1	A1/A1	A1/A1	A1/A1	A1/A1	A1/A1	A1/A1	A1/A1	A1/A1	A1/A1	A1/A1	A1/A1	A1/A1	A1/A1	A1/A1	A1/A1	A1/A1	A1/A1	A1/A2	A1/A1	A1/A1	A1/A1	A1/A1	A1/A1	A1/A1	A1/A1	A1/A1	A1/A1	A1/A1	A1/A1	A1/A1	A1/A1
CS00111	Bengal	US	A1/A1	A1/A1	A1/A1	A1/A1	A1/A1	A1/A1	A1/A1	A1/A1	A1/A1	A1/A1	A1/A1	A1/A1	A1/A1	A1/A1	A1/A1	A1/A1	A1/A1	A1/A1	A1/A1	A1/A1	A1/A1	A1/A1	A1/A1	A1/A1	A1/A1	A1/A1	A1/A1	A1/A1	A1/A1	A1/A1	A1/A1	A1/A1	A1/A1	A1/A2	A1/A1	A1/A1	A1/A1	A1/A1	A1/A1	A1/A1	A1/A1	A1/A1	A1/A1	A1/A1	A1/A1	A1/A1	A1/A1
CS00112	Bengal	US	A1/A1	A1/A1	A1/A1	A1/A1	A1/A1	A1/A1	A1/A1	A1/A1	A1/A1	A1/A1	A1/A1	A1/A1	A1/A1	A1/A1	A1/A1	A1/A1	A1/A1	A1/A1	A1/A1	A1/A1	A1/A1	A1/A1	A1/A1	A1/A1	A1/A1	A1/A1	A1/A1	A1/A1	A1/A1	A1/A1	A1/A1	A1/A1	A1/A1	A1/A1	A1/A1	A1/A1	A1/A1	A1/A1	A1/A1	A1/A1	A1/A1	A1/A1	A1/A1	A1/A1	A1/A1	A1/A1	A1/A1
CS00113	Bengal	US	A1/A1	A1/A1	A1/A1	A1/A1	A1/A1	A1/A1	A1/A1	A1/A1	A1/A1	A1/A1	A1/A1	A1/A1	A1/A1	A1/A1	A1/A1	A1/A1	A1/A1	A1/A1	A1/A1	A1/A1	A1/A1	A1/A1	A1/A1	A1/A1	A1/A1	A1/A1	A1/A1	A1/A1	A1/A1	A1/A1	A1/A1	A1/A1	A1/A1	A1/A1	A1/A1	A1/A1	A1/A1	A1/A1	A1/A1	A1/A1	A1/A1	A1/A1	A1/A1	A1/A1	A1/A1	A1/A1	A1/A1
CS00114	Bengal	SE	A1/A1	A1/A1	A1/A1	A1/A1	A1/A1	A1/A1	A1/A1	A1/A1	A1/A1	A1/A1	A1/A1	A1/A1	A1/A1	A1/A1	A1/A1	A1/A1	A1/A1	A1/A1	A1/A1	A1/A1	A1/A1	A1/A1	A1/A1	A1/A1	A1/A1	A1/A1	A1/A1	A1/A1	A1/A1	A1/A1	A1/A1	A1/A1	A1/A1	A1/A1	A1/A1	A1/A1	A1/A1	A1/A1	A1/A1	A1/A1	A1/A1	A1/A1	A1/A1	A1/A1	A1/A1	A1/A1	A1/A1
CS00115	Bengal	US	A1/A1	A1/A1	A1/A1	A1/A1	A1/A1	A1/A1	A1/A1	A1/A1	A1/A1	A1/A1	A1/A1	A1/A1	A1/A1	A1/A1	A1/A1	A1/A1	A1/A1	A1/A1	A1/A1	A1/A1	A1/A1	A1/A1	A1/A1	A1/A1	A1/A1	A1/A1	A1/A1	A1/A1	A1/A1	A1/A1	A1/A1	A1/A1	A1/A1	A1/A1	A1/A1	A1/A1	A1/A1	A1/A1	A1/A1	A1/A1	A1/A1	A1/A1	A1/A1	A1/A1	A1/A1	A1/A1	A1/A1
CS00116	Bengal	CA	A1/A1	A1/A1	A1/A1	A1/A1	A1/A1	A1/A1	A1/A1	A1/A1	A1/A1	A1/A1	A1/A1	A1/A1	A1/A1	A1/A1	A1/A1	A1/A1	A1/A1	A1/A1	A1/A1	A1/A1	A1/A1	A1/A1	A1/A1	A1/A1	A1/A1	A1/A1	A1/A1	A1/A1	A1/A1	A1/A1	A1/A1	A1/A1	A1/A1	A1/A1	A1/A1	A1/A1	A1/A1	A1/A1	A1/A1	A1/A1	A1/A1	A1/A1	A1/A1	A1/A1	A1/A1	A1/A1	A1/A1
CS00117	Bengal	CA	A1/A1	A1/A1	A1/A1	A1/A1	A1/A1	A1/A1	A1/A1	A1/A1	A1/A1	A1/A1	A1/A1	A1/A1	A1/A1	A1/A1	A1/A1	A1/A1	A1/A1	A1/A1	A1/A1	A1/A1	A1/A1	A1/A1	A1/A1	A1/A1	A1/A1	A1/A1	A1/A1	A1/A1	A1/A1	A1/A1	A1/A1	A1/A1	A1/A1	A1/A2	A1/A1	A1/A1	A1/A1	A1/A1	A1/A1	A1/A1	A1/A1	A1/A1	A1/A1	A1/A1	A1/A1	A1/A1	A1/A1
CS00118	Bengal	US	A1/A1	A1/A1	A1/A1	A1/A1	A1/A1	A1/A1	A1/A1	A1/A1	A1/A1	A1/A1	A1/A1	A1/A1	A1/A1	A1/A1	A1/A1	A1/A1	A1/A1	A1/A1	A1/A1	A1/A1	A1/A1	A1/A1	A1/A1	A1/A1	A1/A1	A1/A1	A1/A1	A1/A1	A1/A1	A1/A1	A1/A1	A1/A1	A1/A1	A1/A1	A1/A1	A1/A1	A1/A1	A1/A1	A1/A1	A1/A1	A1/A1	A1/A1	A1/A1	A1/A1	A1/A1	A1/A1	A1/A1
CS00119	Bengal	US	A1/A1	A1/A1	A1/A1	A1/A1	A1/A1	A1/A1	A1/A1	A1/A1	A1/A1	A1/A1	A1/A1	A1/A1	A1/A1	A1/A1	A1/A1	A1/A1	A1/A1	A1/A1	A1/A1	A1/A1	A1/A1	A1/A1	A1/A1	A1/A1	A1/A1	A1/A1	A1/A1	A1/A1	A1/A1	A1/A1	A1/A1	A1/A1	A1/A1	A1/A1	A1/A1	A1/A1	A1/A1	A1/A1	A1/A1	A1/A1	A1/A1	A1/A1	A1/A1	A1/A1	A1/A1	A1/A1	A1/A1
CS00120	Bengal	US	A1/A1	A1/A1	A1/A1	A1/A1	A1/A1	A1/A1	A1/A1	A1/A1	A1/A1	A1/A1	A1/A1	A1/A1	A1/A1	A1/A1	A1/A1	A1/A1	A1/A1	A1/A1	A1/A1	A1/A1	A1/A1	A1/A1	A1/A1	A1/A1	A1/A1	A1/A1	A1/A1	A1/A1	A1/A1	A1/A1	A1/A1	A1/A1	A1/A1	A1/A1	A1/A1	A1/A1	A1/A1	A1/A1	A1/A1	A1/A1	A1/A1	A1/A1	A1/A1	A1/A1	A1/A1	A1/A1	A1/A1
CS00121	Bengal	US	A1/A1	A1/A1	A1/A1	A1/A1	A1/A1	A1/A1	A1/A1	A1/A1	A1/A1	A1/A1	A1/A1	A1/A1	A1/A1	A1/A1	A1/A1	A1/A1	A1/A1	A1/A1	A1/A1	A1/A1	A1/A1	A1/A1	A1/A1	A1/A1	A1/A1	A1/A1	A1/A1	A1/A1	A1/A1	A1/A1	A1/A1	A1/A1	A1/A1	A1/A1	A1/A1	A1/A1	A1/A1	A1/A1	A1/A1	A1/A1	A1/A1	A1/A1	A1/A1	A1/A1	A1/A1	A1/A1	A1/A1
CS00122	Bengal	US	A1/A1	A1/A1	A1/A1	A1/A1	A1/A1	A1/A1	A1/A1	A1/A1	A1/A1	A1/A1	A1/A1	A1/A1	A1/A1	A1/A1	A1/A1	A1/A1	A1/A1	A1/A1	A1/A1	A1/A1	A1/A1	A1/A1	A1/A1	A1/A1	A1/A1	A1/A1	A1/A1	A1/A1	A1/A1	A1/A1	A1/A1	A1/A1	A1/A1	A1/A2	A1/A1	A1/A1	A1/A1	A1/A1	A1/A1	A1/A1	A1/A1	A1/A1	A1/A1	A1/A1	A1/A1	A1/A1	A1/A1
CS00123	Bengal	US	A1/A1	A1/A1	A1/A1	A1/A1	A1/A1	A1/A1	A1/A1	A1/A1	A1/A1	A1/A1	A1/A1	A1/A1	A1/A1	A1/A1	A1/A1	A1/A1	A1/A1	A1/A1	A1/A1	A1/A1	A1/A1	A1/A1	A1/A1	A1/A1	A1/A1	A1/A1	A1/A1	A1/A1	A1/A1	A1/A1	A1/A1	A1/A1	A1/A1	A1/A1	A1/A1	A1/A1	A1/A1	A1/A1	A1/A1	A1/A1	A1/A1	A1/A1	A1/A1	A1/A1	A1/A1	A1/A1	A1/A1
CS00124	Bengal	US	A1/A1	A1/A1	A1/A1	A1/A1	A1/A1	A1/A1	A1/A1	A1/A1	A1/A1	A1/A1	A1/A1	A1/A1	A1/A1	A1/A1	A1/A1	A1/A1	A1/A1	A1/A1	A1/A1	A1/A1	A1/A1	A1/A1	A1/A1	A1/A1	A1/A1	A1/A1	A1/A1	A1/A1	A1/A1	A1/A1	A1/A1	A1/A1	A1/A1	A1/A1	A1/A1	A1/A1	A1/A1	A1/A1	A1/A1	A1/A1	A1/A1	A1/A1	A1/A1	A1/A1	A1/A1	A1/A1	A1/A1
CS00125	Bengal	US	A1/A1	A1/A1	A1/A1	A1/A1	A1/A1	A1/A1	A1/A1	A1/A1	A1/A1	A1/A1	A1/A1	A1/A1	A1/A1	A1/A1	A1/A1	A1/A1	A1/A1	A1/A1	A1/A1	A1/A1	A1/A1	A1/A1	A1/A1	A1/A1	A1/A1	A1/A1	A1/A1	A1/A1	A1/A1	A1/A1	A1/A1	A1/A1	A1/A1	A1/A1	A1/A1	A1/A1	A1/A1	A1/A1	A1/A1	A1/A1	A1/A1	A1/A1	A1/A1	A1/A1	A1/A1	A1/A1	A1/A1
CS00126	Bengal	GB	A1/A1	A1/A1	A1/A1	A1/A1	A1/A1	A1/A1	A1/A1	A1/A1	A1/A1	A1/A1	A1/A1	A1/A1	A1/A1	A1/A1	A1/A1	A1/A1	A1/A1	A1/A1	A1/A1	A1/A1	A1/A1	A1/A1	A1/A1	A1/A1	A1/A1	A1/A1	A1/A1	A1/A1	A1/A1	A1/A1	A1/A1	A1/A1	A1/A1	A1/A1	A1/A1	A1/A1	A1/A1	A1/A1	A1/A1	A1/A1	A1/A1	A1/A1	A1/A1	A1/A1	A1/A1	A1/A1	A1/A1
CS00127	Bengal		A1/A1	A1/A1	A1/A1	A1/A1	A1/A1	A1/A1	A1/A1	A1/A1	A1/A1	A1/A1	A1/A1	A1/A1	A1/A1	A1/A1	A1/A1	A1/A1	A1/A1	A1/A1	A1/A1	A1/A1	A1/A1	A1/A1	A1/A1	A1/A1	A1/A1	A1/A1	A1/A1	A1/A1	A1/A1	A1/A1	A1/A1	A1/A1	A1/A1	A1/A1	A1/A1	A1/A1	A1/A1	A1/A1	A1/A1	A1/A1	A1/A1	A1/A1	A1/A1	A1/A1	A1/A1	A1/A1	A1/A1
CS00128	Bengal	CA	A1/A1	A1/A1	A1/A1	A1/A1	A1/A1	A1/A1	A1/A1	A1/A1	A1/A1	A1/A1	A1/A1	A1/A1	A1/A1	A1/A1	A1/A1	A1/A1	A1/A1	A1/A1	A1/A1	A1/A1	A1/A1	A1/A1	A1/A1	A1/A1	A1/A1	A1/A1	A1/A1	A1/A1	A1/A1	A1/A1	A1/A1	A1/A1	A1/A1	A1/A1	A1/A1	A1/A1	A1/A1	A1/A1	A1/A1	A1/A1	A1/A1	A1/A1	A1/A1	A1/A1	A1/A1	A1/A1	A1/A1
CS00129	Bengal	UA	A1/A1	A1/A1	A1/A1	A1/A1	A1/A1	A1/A1	A1/A1	A1/A1	A1/A1	A1/A1	A1/A1	A1/A1	A1/A1	A1/A1	A1/A1	A1/A1	A1/A1	A1/A1	A1/A1	A1/A1	A1/A1	A1/A1	A1/A1	A1/A1	A1/A1	A1/A1	A1/A1	A1/A1	A1/A1	A1/A1	A1/A1	A1/A1	A1/A1	A1/A1	A1/A1	A1/A1	A1/A1	A1/A1	A1/A1	A1/A1	A1/A1	A1/A1	A1/A1	A1/A1	A1/A1	A1/A1	A1/A1
CS00130	Bengal	CA	A1/A1	A1/A1	A1/A1	A1/A1	A1/A1	A1/A1	A1/A1	A1/A1	A1/A1	A1/A1	A1/A1	A1/A1	A1/A1	A1/A1	A1/A1	A1/A1	A1/A1	A1/A1	A1/A1	A1/A1	A1/A1	A1/A1	A1/A1	A1/A1	A1/A1	A1/A1	A1/A1	A1/A1	A1/A1	A1/A1	A1/A1	A1/A1	A1/A1	A1/A1	A1/A1	A1/A1	A1/A1	A1/A1	A1/A1	A1/A1	A1/A1	A1/A1	A1/A1	A1/A1	A1/A1	A1/A1	A1/A1
CS00131	Bengal	US	A1/A1	A1/A1	A1/A1	A1/A1	A1/A1	A1/A1	A1/A1	A1/A1	A1/A1	A1/A1	A1/A1	A1/A1	A1/A1	A1/A1	A1/A1	A1/A1	A1/A1	A1/A1	A1/A1	A1/A1	A1/A1	A1/A1	A1/A1	A1/A1	A1/A1	A1/A1	A1/A1	A1/A1	A1/A1	A1/A1	A1/A1	A1/A1	A1/A1	A1/A1	A1/A1	A1/A1	A1/A1	A1/A1	A1/A1	A1/A1	A1/A1	A1/A1	A1/A1	A1/A1	A1/A1	A1/A1	A1/A1
CS00132	Bengal	US	A1/A1	A1/A1	A1/A1	A1/A1	A1/A1	A1/A1	A1/A1	A1/A1	A1/A1	A1/A1	A1/A1	A1/A1	A1/A1	A1/A1	A1/A1	A1/A1	A1/A1	A1/A1	A1/A1	A1/A1	A1/A1	A1/A1	A1/A1	A1/A1	A1/A1	A1/A1	A1/A1	A1/A1	A1/A1	A1/A1	A1/A1	A1/A1	A1/A1	A1/A1	A1/A1	A1/A1	A1/A1	A1/A1	A1/A1	A1/A1	A1/A1	A1/A1	A1/A1	A1/A1	A1/A1	A1/A1	A1/A1
CS00133	Bengal	CA	A1/A1	A1/A1	A1/A1	A1/A1	A1/A1	A1/A1	A1/A1	A1/A1	A1/A1	A1/A1	A1/A1	A1/A1	A1/A1	A1/A1	A1/A1	A1/A1	A1/A1	A1/A1	A1/A1	A1/A1	A1/A1	A1/A1	A1/A1	A1/A1	A1/A1	A1/A1	A1/A1	A1/A1	A1/A1	A1/A1	A1/A1	A1/A1	A1/A1	A1/A1	A1/A1	A1/A1	A1/A1	A1/A1	A1/A1	A1/A1	A1/A1	A1/A1	A1/A1	A1/A1	A1/A1	A1/A1	A1/A1
CS00134	Bengal	US	A1/A1	A1/A1	A1/A1	A1/A1	A1/A1	A1/A1		A1/A1	A1/A1	A1/A1	A1/A1	A1/A1	A1/A1	A1/A1	A1/A1	A1/A1	A1/A1	A1/A1	A1/A1	A1/A1	A1/A1	A1/A1	A1/A1	A1/A1	A1/A1	A1/A1	A1/A1	A1/A1	A1/A1	A1/A1	A1/A1	A1/A1	A1/A1	A1/A1	A1/A1	A1/A1	A1/A1	A1/A1	A1/A1	A1/A1	A1/A1	A1/A1	A1/A1	A1/A1	A1/A1	A1/A1	A1/A1
CS00135	Bengal	CA	A1/A1	A1/A1	A1/A1	A1/A1	A1/A1	A1/A1	A1/A1	A1/A1	A1/A1	A1/A1	A1/A1	A1/A1	A1/A1	A1/A1	A1/A1	A1/A1	A1/A1	A1/A1	A1/A1	A1/A1	A1/A1	A1/A1	A1/A1	A1/A1	A1/A1	A1/A1	A1/A1	A1/A1	A1/A1	A1/A1	A1/A1	A1/A1	A1/A1	A1/A1	A1/A1	A1/A1	A1/A1	A1/A1	A1/A1	A1/A1	A1/A1	A1/A1	A1/A1	A1/A1	A1/A1	A1/A1	A1/A1
CS00136	Bengal	US	A1/A1	A1/A1	A1/A1	A1/A1	A1/A1	A1/A1	A1/A1	A1/A1	A1/A1	A1/A1	A1/A1	A1/A1	A1/A1	A1/A1	A1/A1	A1/A1	A1/A1	A1/A1	A1/A1	A1/A1	A1/A1	A1/A1	A1/A1	A1/A1	A1/A1	A1/A1	A1/A1	A1/A1	A1/A1	A1/A1	A1/A1	A1/A1	A1/A1	A1/A1	A1/A1	A1/A1	A1/A1	A1/A1	A1/A1	A1/A1	A1/A1	A1/A1	A1/A1	A1/A1	A1/A1	A1/A1	A1/A1
CS00137	Bengal	US	A1/A1	A1/A1	A1/A1	A1/A1	A1/A1	A1/A1	A1/A1	A1/A1	A1/A1	A1/A1	A1/A1	A1/A1	A1/A1	A1/A1	A1/A1	A1/A1	A1/A1	A1/A1	A1/A1	A1/A1	A1/A1	A1/A1	A1/A1	A1/A1	A1/A1	A1/A1	A1/A1	A1/A1	A1/A1	A1/A1	A1/A1	A1/A1	A1/A1	A1/A1	A1/A1	A1/A1	A1/A1	A1/A1	A1/A1	A1/A1	A1/A1	A1/A1	A1/A1	A1/A1	A1/A1	A1/A1	A1/A1
CS00138	Bengal	US	A1/A1	A1/A1	A1/A1	A1/A1	A1/A1	A1/A1	A1/A1	A1/A1	A1/A1	A1/A1	A1/A1	A1/A1	A1/A1	A1/A1	A1/A1	A1/A1	A1/A1	A1/A1	A1/A1	A1/A1	A1/A1	A1/A1	A1/A1	A1/A1	A1/A1	A1/A1	A1/A1	A1/A1	A1/A1	A1/A1	A1/A1	A1/A1	A1/A1	A1/A1	A1/A1	A1/A1	A1/A1	A1/A1	A1/A1	A1/A1	A1/A1	A1/A1	A1/A1	A1/A1	A1/A1	A1/A1	A1/A1
CS00139	Bengal	US	A1/A1	A1/A1	A1/A1	A1/A1	A1/A1	A1/A1	A1/A1	A1/A1	A1/A1	A1/A1	A1/A1	A1/A1	A1/A1	A1/A1	A1/A1	A1/A1	A1/A1	A1/A1	A1/A1	A1/A1	A1/A1	A1/A1	A1/A1	A1/A1	A1/A1	A1/A1	A1/A1	A1/A1	A1/A1	A1/A1	A1/A1	A1/A1	A1/A1	A1/A1	A1/A1	A1/A1	A1/A1	A1/A1	A1/A1	A1/A1	A1/A1	A1/A1	A1/A1	A1/A1	A1/A1	A1/A1	A1/A1
CS00140	Bengal	US	A1/A1	A1/A1	A1/A1	A1/A1	A1/A1	A1/A1	A1/A1	A1/A1	A1/A1	A1/A1	A1/A1	A1/A1	A1/A1	A1/A1	A1/A1	A1/A1	A1/A1	A1/A1	A1/A1	A1/A1	A1/A1	A1/A1	A1/A1	A1/A1	A1/A1	A1/A1	A1/A1	A1/A1	A1/A1	A1/A1	A1/A1	A1/A1	A1/A1	A1/A1	A1/A1	A1/A1	A1/A1	A1/A1	A1/A1	A1/A1	A1/A1	A1/A1	A1/A1	A1/A1	A1/A1	A1/A1	A1/A1
CS00141	Bengal	CA	A1/A1	A1/A1	A1/A1	A1/A1	A1/A1	A1/A1		A1/A1	A1/A1	A1/A1	A1/A1	A1/A1	A1/A1	A1/A1	A1/A1	A1/A1	A1/A1	A1/A1	A1/A1	A1/A1	A1/A1	A1/A1	A1/A1	A1/A1	A1/A1	A1/A1	A1/A1	A1/A1	A1/A1	A1/A1	A1/A1	A1/A1	A1/A1	A1/A1	A1/A1	A1/A1	A1/A1	A1/A1	A1/A1	A1/A1	A1/A1	A1/A1	A1/A1	A1/A1	A1/A1	A1/A1	A1/A1
CS00142	Bengal	CA	A1/A1	A1/A1	A1/A1	A1/A1	A1/A1	A1/A1		A1/A1	A1/A1	A1/A1	A1/A1	A1/A1	A1/A1	A1/A1	A1/A1	A1/A1	A1/A1	A1/A1	A1/A1	A1/A1	A1/A1	A1/A1	A1/A1	A1/A1	A1/A1	A1/A1	A1/A1	A1/A1	A1/A1	A1/A1	A1/A1	A1/A1	A1/A1	A1/A1	A1/A1	A1/A1	A1/A1	A1/A1	A1/A1	A1/A1	A1/A1	A1/A1	A1/A1	A1/A1	A1/A1	A1/A1	A1/A1
CS00143	Bengal	US	A1/A1	A1/A1	A1/A1	A1/A1	A1/A1	A1/A1		A1/A1	A1/A1	A1/A1	A1/A1	A1/A1	A1/A1	A1/A1	A1/A1	A1/A1	A1/A1	A1/A1	A1/A1	A1/A1	A1/A1	A1/A1	A1/A1	A1/A1	A1/A1	A1/A1	A1/A1	A1/A1	A1/A1	A1/A1	A1/A1	A1/A1	A1/A1	A1/A1	A1/A1	A1/A1	A1/A1	A1/A1	A1/A1	A1/A1	A1/A1	A1/A1	A1/A1	A1/A1	A1/A1	A1/A1	A1/A1
CS00144	Bengal	US	A1/A1	A1/A1	A1/A1	A1/A1	A1/A1	A1/A1		A1/A1	A1/A1	A1/A1	A1/A1	A1/A1	A1/A1	A1/A1	A1/A1	A1/A1	A1/A1	A1/A1	A1/A1	A1/A1	A1/A1	A1/A1	A1/A1	A1/A1	A1/A1	A1/A1	A1/A1	A1/A1	A1/A1	A1/A1	A1/A1	A1/A1	A1/A1	A1/A1	A1/A1	A1/A1	A1/A1	A1/A1	A1/A1	A1/A1	A1/A1	A1/A1	A1/A1	A1/A1	A1/A1	A1/A1	A1/A1
CS00145	Bengal	US	A1/A1	A1/A1	A1/A1	A1/A1	A1/A1	A1/A1	A1/A2	A1/A1	A1/A1	A1/A1	A1/A1	A1/A1	A1/A1	A1/A1	A1/A1	A1/A1	A1/A1	A1/A1	A1/A1	A1/A1	A1/A1	A1/A1	A1/A1	A1/A1	A1/A1	A1/A1	A1/A1	A1/A1	A1/A1	A1/A1	A1/A1	A1/A1	A1/A1	A1/A1	A1/A1	A1/A1	A1/A1	A1/A1	A1/A1	A1/A1	A1/A1	A1/A1	A1/A1	A1/A1	A1/A1	A1/A1	A1/A1
CS00146	Bengal	SE	A1/A1	A1/A1	A1/A1	A1/A1	A1/A1	A1/A1	A1/A1	A1/A1	A1/A1	A1/A1	A1/A1	A1/A1	A1/A1	A1/A1	A1/A1	A1/A1	A1/A1	A1/A1	A1/A1	A1/A1	A1/A1	A1/A1	A1/A1	A1/A1	A1/A1	A1/A1	A1/A1	A1/A1	A1/A1	A1/A1	A1/A1	A1/A1	A1/A1	A1/A1	A1/A1	A1/A1	A1/A1	A1/A1	A1/A1	A1/A1	A1/A1	A1/A1	A1/A1	A1/A1	A1/A1	A1/A1	A1/A1
CS00147	Bengal	US	A1/A1	A1/A1	A1/A1	A1/A1	A1/A1	A1/A1		A1/A1	A1/A1		A1/A1	A1/A1	A1/A1	A1/A1	A1/A1	A1/A1	A1/A1	A1/A1	A1/A1	A1/A1	A1/A1	A1/A1	A1/A1	A1/A1	A1/A1	A1/A1	A1/A1	A1/A1	A1/A1	A1/A1	A1/A1	A1/A1	A1/A1	A1/A1	A1/A1	A1/A1	A1/A1	A1/A1	A1/A1	A1/A1	A1/A1	A1/A1	A1/A1	A1/A1	A1/A1	A1/A1	A1/A1
CS00148	Bengal	US	A1/A1	A1/A1	A1/A1	A1/A1	A1/A1	A1/A1		A1/A1	A1/A1	A1/A1	A1/A1	A1/A1	A1/A1	A1/A1	A1/A1	A1/A1	A1/A1	A1/A1	A1/A1	A1/A1	A1/A1	A1/A1	A1/A1	A1/A1	A1/A1	A1/A1	A1/A1	A1/A1	A1/A1	A1/A1	A1/A1	A1/A1	A1/A1	A1/A1	A1/A1	A1/A1		A1/A1	A1/A1	A1/A1	A1/A1	A1/A1	A1/A1	A1/A1	A1/A1	A1/A1	A1/A1
CS00149	Bengal	US	A1/A1	A1/A1	A1/A1	A1/A1	A1/A1	A1/A1	A1/A1	A1/A1	A1/A1	A1/A1	A1/A1	A1/A1	A1/A1	A1/A1	A1/A1	A1/A1	A1/A1	A1/A1	A1/A1	A1/A1	A1/A1	A1/A1	A1/A1	A1/A1	A1/A1	A1/A1	A1/A1	A1/A1	A1/A1	A1/A1	A1/A1	A1/A1	A1/A1	A1/A2	A1/A1	A1/A1	A1/A1	A1/A1	A1/A1	A1/A1	A1/A1	A1/A1	A1/A1	A1/A1	A1/A1	A1/A1	A1/A1
CS00150	Non Pedigree Cat	US	A1/A1	A1/A1	A1/A1	A1/A1	A1/A1	A1/A1	A1/A1	A1/A1	A1/A1	A1/A1	A1/A1	A1/A1	A1/A1	A1/A1	A1/A1	A1/A1	A1/A1	A1/A1	A1/A1	A1/A1	A1/A1	A1/A1	A1/A1	A1/A1	A1/A1	A1/A1	A1/A1	A1/A1	A1/A1	A1/A1	A1/A1	A1/A1	A1/A1	A1/A1	A1/A1	A1/A1	A1/A1	A1/A1	A1/A1	A1/A1	A1/A1	A1/A1	A1/A1	A1/A1	A1/A1	A1/A1	A1/A1
CS00151	Bengal	US	A1/A1	A1/A1	A1/A1	A1/A1	A1/A1	A1/A1	A1/A1	A1/A1	A1/A1	A1/A1	A1/A1	A1/A1	A1/A1	A1/A1	A1/A1	A1/A1	A1/A1	A1/A1	A1/A1	A1/A1	A1/A1	A1/A1	A1/A1	A1/A1	A1/A1	A1/A1	A1/A1	A1/A1	A1/A1	A1/A1	A1/A1	A1/A1	A1/A1	A1/A1	A1/A1	A1/A1	A1/A1	A1/A1	A1/A1	A1/A1	A1/A1	A1/A1	A1/A1	A1/A1	A1/A1	A1/A1	A1/A1
CS00152	Bengal	US	A1/A1	A1/A1	A1/A1	A1/A1	A1/A1	A1/A1	A1/A1	A1/A1	A1/A1	A1/A1	A1/A1	A1/A1	A1/A1	A1/A1	A1/A1	A1/A1	A1/A1	A1/A1	A1/A1	A1/A1	A1/A1	A1/A1	A1/A1	A1/A1	A1/A1	A1/A1	A1/A1	A1/A1	A1/A1	A1/A1	A1/A1	A1/A1	A1/A1	A1/A1	A1/A1	A1/A1	A1/A1	A1/A1	A1/A1	A1/A1	A1/A1	A1/A1	A1/A1	A1/A1	A1/A1	A1/A1	A1/A1
CS00153	Bengal	US	A1/A1	A1/A1	A1/A1	A1/A1	A1/A1	A1/A1	A1/A1	A1/A1	A1/A1	A1/A1	A1/A1	A1/A1	A1/A1	A1/A1	A1/A1	A1/A1	A1/A1	A1/A1	A1/A1	A1/A1	A1/A1	A1/A1	A1/A1	A1/A1	A1/A1	A1/A1	A1/A1	A1/A1	A1/A1	A1/A1	A1/A1	A1/A1	A1/A1	A1/A1	A1/A1	A1/A1	A1/A1	A1/A1	A1/A1	A1/A1	A1/A1	A1/A1	A1/A1	A1/A1	A1/A1	A1/A1	A1/A1
CS00154	Bengal	US	A1/A1	A1/A1	A1/A1	A1/A1	A1/A1	A1/A1	A1/A1	A1/A1	A1/A1	A1/A1	A1/A1	A1/A1	A1/A1	A1/A1	A1/A1	A1/A1	A1/A1	A1/A1	A1/A1	A1/A1	A1/A1	A1/A1	A1/A1	A1/A1	A1/A1	A1/A1	A1/A1	A1/A1	A1/A1	A1/A1	A1/A1	A1/A1	A1/A1	A1/A1	A1/A1	A1/A1	A1/A1	A1/A1	A1/A1	A1/A1	A1/A1	A1/A1	A1/A1	A1/A1	A1/A1	A1/A1	A1/A1
CS00155	Bengal	US	A1/A1	A1/A1	A1/A1	A1/A1	A1/A1	A1/A1	A1/A1	A1/A1	A1/A1	A1/A1	A1/A1	A1/A1	A1/A1	A1/A1	A1/A1	A1/A1	A1/A1	A1/A1	A1/A1	A1/A1	A1/A1	A1/A1	A1/A1	A1/A1	A1/A1	A1/A1	A1/A1	A1/A1	A1/A1	A1/A1	A1/A1	A1/A1	A1/A1	A1/A1	A1/A1	A1/A1	A1/A1	A1/A1	A1/A1	A1/A1	A1/A1	A1/A1	A1/A1	A1/A1	A1/A1	A1/A1	A1/A1
CS00156	Bengal	US	A1/A1	A1/A1	A1/A1	A1/A1	A1/A1	A1/A1	A1/A1	A1/A1	A1/A1	A1/A1	A1/A1	A1/A1	A1/A1	A1/A1	A1/A1	A1/A1	A1/A1	A1/A1	A1/A1	A1/A1	A1/A1	A1/A1	A1/A1	A1/A1	A1/A1	A1/A1	A1/A1	A1/A1	A1/A1	A1/A1	A1/A1	A1/A1	A1/A1	A1/A1	A1/A1	A1/A1	A1/A1	A1/A1	A1/A1	A1/A1	A1/A1	A1/A1	A1/A1	A1/A1	A1/A1	A1/A1	A1/A1
CS00157	Bengal	US	A1/A1	A1/A1	A1/A1	A1/A1	A1/A1	A1/A1	A1/A1	A1/A1	A1/A1	A1/A1	A1/A1	A1/A1	A1/A1	A1/A1	A1/A1	A1/A1	A1/A1	A1/A1	A1/A1	A1/A1	A1/A2	A1/A1	A1/A1	A1/A1	A1/A1	A1/A1	A1/A1	A1/A1	A1/A1	A1/A1	A1/A1	A1/A1	A1/A1	A1/A1	A1/A1	A1/A1	A1/A1	A1/A1	A1/A1	A1/A1	A1/A1	A1/A1	A1/A1	A1/A1	A1/A1	A1/A1	A1/A1
CS00158	Bengal	US	A1/A1	A1/A1	A1/A1	A1/A1	A1/A1	A1/A1	A1/A1	A1/A1	A1/A1	A1/A1	A1/A1	A1/A1	A1/A1	A1/A1	A1/A1	A1/A1	A1/A1	A1/A1	A1/A1	A1/A1	A1/A1	A1/A1	A1/A1	A1/A1	A1/A1	A1/A1	A1/A1	A1/A1	A1/A1	A1/A1	A1/A1	A1/A1	A1/A1	A1/A1	A1/A1	A1/A1	A1/A1	A1/A1	A1/A1	A1/A1	A1/A1	A1/A1	A1/A1	A1/A1	A1/A1	A1/A1	A1/A1
CS00159	Bengal	US	A1/A1	A1/A1	A1/A1	A1/A1	A1/A1	A1/A1	A1/A1	A1/A1	A1/A1	A1/A1	A1/A1	A1/A1	A1/A1	A1/A1	A1/A1	A1/A1	A1/A1	A1/A1	A1/A1	A1/A1	A1/A1	A1/A1	A1/A1	A1/A1	A1/A1	A1/A1	A1/A1	A1/A1	A1/A1	A1/A1	A1/A1	A1/A1	A1/A1	A1/A1	A1/A1	A1/A1	A1/A1	A1/A1	A1/A1	A1/A1	A1/A1	A1/A1	A1/A1	A1/A1	A1/A1	A1/A1	A1/A1
CS00160	Bengal	US	A1/A1	A1/A1	A1/A1	A1/A1	A1/A1	A1/A1	A1/A1	A1/A1	A1/A1	A1/A1	A1/A1	A1/A1	A1/A1	A1/A1	A1/A1	A1/A1	A1/A1	A1/A1	A1/A1	A1/A1	A1/A1	A1/A1	A1/A1	A1/A1	A1/A1	A1/A1	A1/A1	A1/A1	A1/A1	A1/A1	A1/A1	A1/A1	A1/A1	A1/A1	A1/A1	A1/A1	A1/A1	A1/A1	A1/A1	A1/A1	A1/A1	A1/A1	A1/A1	A1/A1	A1/A1	A1/A1	A1/A1
CS00161	Bengal	US	A1/A1	A1/A1	A1/A1	A1/A1	A1/A1	A1/A1	A1/A1	A1/A1	A1/A1	A1/A1	A1/A1	A1/A1	A1/A1	A1/A1	A1/A1	A1/A1	A1/A1	A1/A1	A1/A1	A1/A1	A1/A1	A1/A1	A1/A1	A1/A1	A1/A1	A1/A1	A1/A1	A1/A1	A1/A1	A1/A1	A1/A1	A1/A1	A1/A1	A1/A1	A1/A1	A1/A1	A1/A1	A1/A1	A1/A1	A1/A1	A1/A1	A1/A1	A1/A1	A1/A1	A1/A1	A1/A1	A1/A1
CS00162	Bengal	RU	A1/A1	A1/A1	A1/A1	A1/A1	A1/A1	A1/A1	A1/A1	A1/A1	A1/A1	A1/A1	A1/A1	A1/A1	A1/A1	A1/A1	A1/A1	A1/A1	A1/A1	A1/A1	A1/A1	A1/A1	A1/A1	A1/A1	A1/A1	A1/A1	A1/A1	A1/A1	A1/A1	A1/A1	A1/A1	A1/A1	A1/A1	A1/A1	A1/A1	A1/A1	A1/A1	A1/A1	A1/A1	A1/A1	A1/A1	A1/A1	A1/A1	A1/A1	A1/A1	A1/A1	A1/A1	A1/A1	A1/A1
CS00163	Bengal	US	A1/A1	A1/A1	A1/A1	A1/A1	A1/A1	A1/A1	A1/A1	A1/A1	A1/A1	A1/A1	A1/A1	A1/A1	A1/A1	A1/A1	A1/A1	A1/A1	A1/A1	A1/A1	A1/A1	A1/A1	A1/A1	A1/A1	A1/A1	A1/A1	A1/A1	A1/A1	A1/A1	A1/A1	A1/A1	A1/A1	A1/A1	A1/A1	A1/A1	A1/A1	A1/A1	A1/A1	A1/A1	A1/A1	A1/A1	A1/A1	A1/A1	A1/A1	A1/A1	A1/A1	A1/A1	A1/A1	A1/A1
CS00164	Bengal	CA	A1/A1	A1/A1	A1/A1	A1/A1	A1/A1	A1/A1	A1/A1	A1/A1	A1/A1	A1/A1	A1/A1	A1/A1	A1/A1	A1/A1	A1/A1	A1/A1	A1/A1	A1/A1	A1/A1	A1/A1	A1/A1	A1/A1	A1/A1	A1/A1	A1/A1	A1/A1	A1/A1	A1/A1	A1/A1	A1/A1	A1/A1	A1/A1	A1/A1	A1/A1	A1/A1	A1/A1	A1/A1	A1/A1	A1/A1	A1/A1	A1/A1	A1/A1	A1/A1	A1/A1	A1/A1	A1/A1	A1/A1
CS00165	Bengal	CA	A1/A1	A1/A1	A1/A1	A1/A1	A1/A1	A1/A1	A1/A1	A1/A1	A1/A1	A1/A1	A1/A1	A1/A1	A1/A1	A1/A1	A1/A1	A1/A1	A1/A1	A1/A1	A1/A1	A1/A1	A1/A1	A1/A1	A1/A1	A1/A1	A1/A1	A1/A1	A1/A1	A1/A1	A1/A1	A1/A1	A1/A1	A1/A1	A1/A1	A1/A1	A1/A1	A1/A1	A1/A1	A1/A1	A1/A1	A1/A1	A1/A1	A1/A1	A1/A1	A1/A1	A1/A1	A1/A1	A1/A1
CS00166	Bengal	US	A1/A1	A1/A1	A1/A1	A1/A1	A1/A1	A1/A1	A1/A1	A1/A1	A1/A1	A1/A1	A1/A1	A1/A1	A1/A1	A1/A1	A1/A1	A1/A1	A1/A1	A1/A1	A1/A1	A1/A1	A1/A1	A1/A1	A1/A1	A1/A1	A1/A1	A1/A1	A1/A1	A1/A1	A1/A1	A1/A1	A1/A1	A1/A1	A1/A1	A1/A1	A1/A1	A1/A1	A1/A1	A1/A1	A1/A1	A1/A1	A1/A1	A1/A1	A1/A1	A1/A1	A1/A1	A1/A1	A1/A1
CS00167	Bengal	US	A1/A1	A1/A1	A1/A1	A1/A1	A1/A1	A1/A1	A1/A1	A1/A1	A1/A1	A1/A1	A1/A1	A1/A1	A1/A1	A1/A1	A1/A1	A1/A1	A1/A1	A1/A1	A1/A1	A1/A1	A1/A1	A1/A1	A1/A1	A1/A1	A1/A1	A1/A1	A1/A1	A1/A1	A1/A1	A1/A1	A1/A1	A1/A1	A1/A1	A1/A1	A1/A1	A1/A1	A1/A1	A1/A1	A1/A1	A1/A1	A1/A1	A1/A1	A1/A1	A1/A1	A1/A1	A1/A1	A1/A1
CS00168	Bengal	RU	A1/A1	A1/A1	A1/A1	A1/A1	A1/A1	A1/A1	A1/A1	A1/A1	A1/A1	A1/A1	A1/A1	A1/A1	A1/A1	A1/A1	A1/A1	A1/A1	A1/A1	A1/A1	A1/A1	A1/A1	A1/A1	A1/A1	A1/A1	A1/A1	A1/A1	A1/A1	A1/A1	A1/A1	A1/A1	A1/A1	A1/A1	A1/A1	A1/A1	A1/A1	A1/A1	A1/A1	A1/A1	A1/A1	A1/A1	A1/A1	A1/A1	A1/A1	A1/A1	A1/A1	A1/A1	A1/A1	A1/A1
CS00169	Bengal	US	A1/A1	A1/A1	A1/A1	A1/A1	A1/A1	A1/A1	A1/A1	A1/A1	A1/A1	A1/A1	A1/A1	A1/A1	A1/A1	A1/A1	A1/A1	A1/A1	A1/A1	A1/A1	A1/A1	A1/A1	A1/A1	A1/A1	A1/A1	A1/A1	A1/A1	A1/A1	A1/A1	A1/A1	A1/A1	A1/A1	A1/A1	A1/A1	A1/A1	A1/A2	A1/A1	A1/A1	A1/A1	A1/A1	A1/A1	A1/A1	A1/A1	A1/A1	A1/A1	A1/A1	A1/A1	A1/A1	A1/A1
CS00170	Bengal	US	A1/A1	A1/A1	A1/A1	A1/A1	A1/A1	A1/A1	A1/A1	A1/A1	A1/A1	A1/A1	A1/A1	A1/A1	A1/A1	A1/A1	A1/A1	A1/A1	A1/A1	A1/A1	A1/A1	A1/A1	A1/A1	A1/A1	A1/A1	A1/A1	A1/A1	A1/A1	A1/A1	A1/A1	A1/A1	A1/A1	A1/A1	A1/A1	A1/A1	A1/A1	A1/A1	A1/A1	A1/A1	A1/A1	A1/A1	A1/A1	A1/A1	A1/A1	A1/A1	A1/A1	A1/A1	A1/A1	A1/A1
CS00171	Bengal	US	A1/A1	A1/A1	A1/A1	A1/A1	A1/A1	A1/A1	A1/A1	A1/A1	A1/A1	A1/A1	A1/A1	A1/A1	A1/A1	A1/A1	A1/A1	A1/A1	A1/A1	A1/A1	A1/A1	A1/A1	A1/A1	A1/A1	A1/A1	A1/A1	A1/A1	A1/A1	A1/A1	A1/A1	A1/A1	A1/A1	A1/A1	A1/A1	A1/A1	A1/A1	A1/A1	A1/A1	A1/A1	A1/A1	A1/A1	A1/A1	A1/A1	A1/A1	A1/A1	A1/A1	A1/A1	A1/A1	A1/A1
CS00172	Bengal	RU	A1/A1	A1/A1	A1/A1	A1/A1	A1/A1	A1/A1	A1/A1	A1/A1	A1/A1	A1/A1	A1/A1	A1/A1	A1/A1	A1/A1	A1/A1	A1/A1	A1/A1	A1/A1	A1/A1	A1/A1	A1/A1	A1/A1	A1/A1	A1/A1	A1/A1	A1/A1	A1/A1	A1/A1	A1/A1	A1/A1	A1/A1	A1/A1	A1/A1	A1/A1	A1/A1	A1/A1	A1/A1	A1/A1	A1/A1	A1/A1	A1/A1	A1/A1	A1/A1	A1/A1	A1/A1	A1/A1	A1/A1
CS00173	Bengal	US	A1/A1	A1/A1	A1/A1	A1/A1	A1/A1	A1/A1	A1/A1	A1/A1	A1/A1	A1/A1	A1/A1	A1/A1	A1/A1	A1/A1	A1/A1	A1/A1	A1/A1	A1/A1	A1/A1	A1/A1	A1/A1	A1/A1	A1/A1	A1/A1	A1/A1	A1/A1	A1/A1	A1/A1	A1/A1	A1/A1	A1/A1	A1/A1	A1/A1	A1/A1	A1/A1	A1/A1	A1/A1	A1/A1	A1/A1	A1/A1	A1/A1	A1/A1	A1/A1	A1/A1	A1/A1	A1/A1	A1/A1
CS00174	Bengal	US	A1/A1	A1/A1	A1/A1	A1/A1	A1/A1	A1/A1	A1/A1	A1/A1	A1/A1	A1/A1	A1/A1	A1/A1	A1/A1	A1/A1	A1/A1	A1/A1	A1/A1	A1/A1	A1/A1	A1/A1	A1/A1	A1/A1	A1/A1	A1/A1	A1/A1	A1/A1	A1/A1	A1/A1	A1/A1	A1/A1	A1/A1	A1/A1	A1/A1	A1/A1	A1/A1	A1/A1	A1/A1	A1/A1	A1/A1	A1/A1	A1/A1	A1/A1	A1/A1	A1/A1	A1/A1	A1/A1	A1/A1
CS00175	Bengal	US	A1/A1	A1/A1	A1/A1	A1/A1	A1/A1	A1/A1	A1/A1	A1/A1	A1/A1	A1/A1	A1/A1	A1/A1	A1/A1	A1/A1	A1/A1	A1/A1	A1/A1	A1/A1	A1/A1	A1/A1	A1/A1	A1/A1	A1/A1	A1/A1	A1/A1	A1/A1	A1/A1	A1/A1	A1/A1	A1/A1	A1/A1	A1/A1	A1/A1	A1/A1	A1/A1	A1/A1	A1/A1	A1/A1	A1/A1	A1/A1	A1/A1	A1/A1	A1/A1	A1/A1	A1/A1	A1/A1	A1/A1
CS00176	Bengal	US	A1/A1	A1/A1	A1/A1	A1/A1	A1/A1	A1/A1	A1/A1	A1/A1	A1/A1	A1/A1	A1/A1	A1/A1	A1/A1	A1/A1	A1/A1	A1/A1	A1/A1	A1/A1	A1/A1	A1/A1	A1/A1	A1/A1	A1/A1	A1/A1	A1/A1	A1/A1	A1/A1	A1/A1	A1/A1	A1/A1	A1/A1	A1/A1	A1/A1	A1/A1	A1/A1	A1/A1	A1/A1	A1/A1	A1/A1	A1/A1	A1/A1	A1/A1	A1/A1	A1/A1	A1/A1	A1/A1	A1/A1
CS00177	Bengal	CA	A1/A1	A1/A1	A1/A1	A1/A1	A1/A1	A1/A1	A1/A1	A1/A1	A1/A1	A1/A1	A1/A1	A1/A1	A1/A1	A1/A1	A1/A1	A1/A1	A1/A1	A1/A1	A1/A1	A1/A1	A1/A1	A1/A1	A1/A1	A1/A1	A1/A1	A1/A1	A1/A1	A1/A1	A1/A1	A1/A1	A1/A1	A1/A1	A1/A1	A1/A1	A1/A1	A1/A1	A1/A1	A1/A1	A1/A1	A1/A1	A1/A1	A1/A1	A1/A1	A1/A1	A1/A1	A1/A1	A1/A1
CS00178	Bengal	SE	A1/A1	A1/A1	A1/A1	A1/A1	A1/A1	A1/A1	A1/A1	A1/A1	A1/A1	A1/A1	A1/A1	A1/A1	A1/A1	A1/A1	A1/A1	A1/A1	A1/A1	A1/A1	A1/A1	A1/A1	A1/A1	A1/A1	A1/A1	A1/A1	A1/A1	A1/A1	A1/A1	A1/A1	A1/A1	A1/A1	A1/A1	A1/A1	A1/A1	A1/A1	A1/A1	A1/A1	A1/A1	A1/A1	A1/A1	A1/A1	A1/A1	A1/A1	A1/A1	A1/A1	A1/A1	A1/A1	A1/A1
CS00179	Bengal	US	A1/A1	A1/A1	A1/A1	A1/A1	A1/A1	A1/A1	A1/A1	A1/A1	A1/A1	A1/A1	A1/A1	A1/A1	A1/A1	A1/A1	A1/A1	A1/A1	A1/A1	A1/A1	A1/A1	A1/A1	A1/A1	A1/A1	A1/A1	A1/A1	A1/A1	A1/A1	A1/A1	A1/A1	A1/A1	A1/A1	A1/A1	A1/A1	A1/A1	A1/A1	A1/A1	A1/A1	A1/A1	A1/A1	A1/A1	A1/A1	A1/A1	A1/A1	A1/A1	A1/A1	A1/A1	A1/A1	A1/A1
CS00180	Bengal	US	A1/A1	A1/A1	A1/A1	A1/A1	A1/A1	A1/A1	A1/A1	A1/A1	A1/A1	A1/A1	A1/A1	A1/A1	A1/A1	A1/A1	A1/A1	A1/A1	A1/A1	A1/A1	A1/A1	A1/A1	A1/A1	A1/A1	A1/A1	A1/A1	A1/A1	A1/A1	A1/A1	A1/A1	A1/A1	A1/A1	A1/A1	A1/A1	A1/A1	A1/A1	A1/A1	A1/A1	A1/A1	A1/A1	A1/A1	A1/A1	A1/A1	A1/A1	A1/A1	A1/A1	A1/A1	A1/A1	A1/A1
CS00181	Bengal	US	A1/A1	A1/A1	A1/A1	A1/A1	A1/A1	A1/A1	A1/A1	A1/A1	A1/A1	A1/A1	A1/A1	A1/A1	A1/A1	A1/A1	A1/A1	A1/A1	A1/A1	A1/A1	A1/A1	A1/A1	A1/A1	A1/A1	A1/A1	A1/A1	A1/A1	A1/A1	A1/A1	A1/A1	A1/A1	A1/A1	A1/A1	A1/A1	A1/A1	A1/A1	A1/A1	A1/A1	A1/A1	A1/A1	A1/A1	A1/A1	A1/A1	A1/A1	A1/A1	A1/A1	A1/A1	A1/A1	A1/A1
CS00182	Bengal	US	A1/A1	A1/A1	A1/A1	A1/A1	A1/A1	A1/A1	A1/A1	A1/A1	A1/A1	A1/A1	A1/A1	A1/A1	A1/A1	A1/A1	A1/A1	A1/A1	A1/A1	A1/A1	A1/A1	A1/A1	A1/A1	A1/A1	A1/A1	A1/A1	A1/A1	A1/A1	A1/A1	A1/A1	A1/A1	A1/A1	A1/A1	A1/A1	A1/A1	A1/A1	A1/A1	A1/A1	A1/A1	A1/A1	A1/A1	A1/A1	A1/A1	A1/A1	A1/A1	A1/A1	A1/A1	A1/A1	A1/A1
CS00183	Bengal	US	A1/A1	A1/A1	A1/A1	A1/A1	A1/A1	A1/A1	A1/A1	A1/A1	A1/A1	A1/A1	A1/A1	A1/A1	A1/A1	A1/A1	A1/A1	A1/A1	A1/A1	A1/A1	A1/A1	A1/A1	A1/A1	A1/A1	A1/A1	A1/A1	A1/A1	A1/A1	A1/A1	A1/A1	A1/A1	A1/A1	A1/A1	A1/A1	A1/A1	A1/A1	A1/A1	A1/A1	A1/A1	A1/A1	A1/A1	A1/A1	A1/A1	A1/A1	A1/A1	A1/A1	A1/A1	A1/A1	A1/A1
CS00184	Bengal	US	A1/A1	A1/A1	A1/A1	A1/A1	A1/A1	A1/A1	A1/A1	A1/A1	A1/A1	A1/A1	A1/A1	A1/A1	A1/A1	A1/A1	A1/A1	A1/A1	A1/A1	A1/A1	A1/A1	A1/A1	A1/A1	A1/A1	A1/A1	A1/A1	A1/A1	A1/A1	A1/A1	A1/A1	A1/A1	A1/A1	A1/A1	A1/A1	A1/A1	A1/A1	A1/A1	A1/A1	A1/A1	A1/A1	A1/A1	A1/A1	A1/A1	A1/A1	A1/A1	A1/A1	A1/A1	A1/A1	A1/A1
CS00185	Bengal	PL	A1/A1	A1/A1	A1/A1	A1/A1	A1/A1	A1/A1	A1/A1	A1/A1	A1/A1	A1/A1	A1/A1	A1/A1	A1/A1	A1/A1	A1/A1	A1/A1	A1/A1	A1/A1	A1/A1	A1/A1	A1/A1	A1/A1	A1/A1	A1/A1	A1/A1	A1/A1	A1/A1	A1/A1	A1/A1	A1/A1	A1/A1	A1/A1	A1/A1	A1/A1	A1/A1	A1/A1	A1/A1	A1/A1	A1/A1	A1/A1	A1/A1	A1/A1	A1/A1	A1/A1	A1/A1	A1/A1	A1/A1
CS00186	Bengal	US	A1/A1	A1/A1	A1/A1	A1/A1	A1/A1	A1/A1	A1/A1	A1/A1	A1/A1	A1/A1	A1/A1	A1/A1	A1/A1	A1/A1	A1/A1	A1/A1	A1/A1	A1/A1	A1/A1	A1/A1	A1/A1	A1/A1	A1/A1	A1/A1	A1/A1	A1/A1	A1/A1	A1/A1	A1/A1	A1/A1	A1/A1	A1/A1	A1/A1	A1/A1	A1/A1	A1/A1	A1/A1	A1/A1	A1/A1	A1/A1	A1/A1	A1/A1	A1/A1	A1/A1	A1/A1	A1/A1	A1/A1
CS00187	Bengal	US	A1/A1	A1/A1	A1/A1	A1/A1	A1/A1	A1/A1	A1/A1	A1/A1	A1/A1	A1/A1	A1/A1	A1/A1	A1/A1	A1/A1	A1/A1	A1/A1	A1/A1	A1/A1	A1/A1	A1/A1	A1/A1	A1/A1	A1/A1	A1/A1	A1/A1	A1/A1	A1/A1	A1/A1	A1/A1	A1/A1	A1/A1	A1/A1	A1/A1	A1/A1	A1/A1	A1/A1	A1/A1	A1/A1	A1/A1	A1/A1	A1/A1	A1/A1	A1/A1	A1/A1	A1/A1	A1/A1	A1/A1
CS00188	Bengal	US	A1/A1	A1/A1	A1/A1	A1/A1	A1/A1	A1/A1	A1/A1	A1/A1	A1/A1	A1/A1	A1/A1	A1/A1	A1/A1	A1/A1	A1/A1	A1/A1	A1/A1	A1/A1	A1/A1	A1/A1	A1/A1	A1/A1	A1/A1	A1/A1	A1/A1	A1/A1	A1/A1	A1/A1	A1/A1	A1/A1	A1/A1	A1/A1	A1/A1	A1/A1	A1/A1	A1/A1	A1/A1	A1/A1	A1/A1	A1/A1	A1/A1	A1/A1	A1/A1	A1/A1	A1/A1	A1/A1	A1/A1
CS00189	Bengal	US	A1/A1	A1/A1	A1/A1	A1/A1	A1/A1	A1/A1	A1/A1	A1/A1	A1/A1	A1/A1	A1/A1	A1/A1	A1/A1	A1/A1	A1/A1	A1/A1	A1/A1	A1/A1	A1/A1	A1/A1	A1/A1	A1/A1	A1/A1	A1/A1	A1/A1	A1/A1	A1/A1	A1/A1	A1/A1	A1/A1	A1/A1	A1/A1	A1/A1	A1/A2	A1/A1	A1/A1	A1/A1	A1/A1	A1/A1	A1/A1	A1/A1	A1/A1	A1/A1	A1/A1	A1/A1	A1/A1	A1/A1
CS00190	Bengal	UA	A1/A1	A1/A1	A1/A1	A1/A1	A1/A1	A1/A1	A1/A1	A1/A1	A1/A1	A1/A1	A1/A1	A1/A1	A1/A1	A1/A1	A1/A1	A1/A1	A1/A1	A1/A1	A1/A1	A1/A1	A1/A1	A1/A1	A1/A1	A1/A1	A1/A1	A1/A1	A1/A1	A1/A1	A1/A1	A1/A1	A1/A1	A1/A1	A1/A1	A1/A1	A1/A1	A1/A1	A1/A1	A1/A1	A1/A1	A1/A1	A1/A1	A1/A1	A1/A1	A1/A1	A1/A1	A1/A1	A1/A1
CS00191	Bengal	RU	A1/A1	A1/A1	A1/A1	A1/A1	A1/A1	A1/A1		A1/A1	A1/A1	A1/A1	A1/A1	A1/A1	A1/A1	A1/A1	A1/A1	A1/A1	A1/A1	A1/A1	A1/A1	A1/A1	A1/A1	A1/A1	A1/A1	A1/A1	A1/A1	A1/A1	A1/A1	A1/A1	A1/A1	A1/A1	A1/A1	A1/A1	A1/A1	A1/A1	A1/A1	A1/A1	A1/A1	A1/A1	A1/A1	A1/A1	A1/A1	A1/A1	A1/A1	A1/A1	A1/A1	A1/A1	A1/A1
CS00192	Bengal	US	A1/A1	A1/A1	A1/A1	A1/A1	A1/A1	A1/A1	A1/A1	A1/A1	A1/A1	A1/A1	A1/A1	A1/A1	A1/A1	A1/A1	A1/A1	A1/A1	A1/A1	A1/A1	A1/A1	A1/A1	A1/A1	A1/A1	A1/A1	A1/A1	A1/A1	A1/A1	A1/A1	A1/A1	A1/A1	A1/A1	A1/A1	A1/A1	A1/A1	A1/A2	A1/A1	A1/A1	A1/A1	A1/A1	A1/A1	A1/A1	A1/A1	A1/A1	A1/A1	A1/A1	A1/A1	A1/A1	A1/A1
CS00193	Bengal	US	A1/A1	A1/A1	A1/A1	A1/A1	A1/A1	A1/A1	A1/A1	A1/A1	A1/A1	A1/A1	A1/A1	A1/A1	A1/A1	A1/A1	A1/A1	A1/A1	A1/A1	A1/A1	A1/A1	A1/A1	A1/A1	A1/A1	A1/A1	A1/A1	A1/A1	A1/A1	A1/A1	A1/A1	A1/A1	A1/A1	A1/A1	A1/A1	A1/A1	A1/A1	A1/A1	A1/A1	A1/A1	A1/A1	A1/A1	A1/A1	A1/A1	A1/A1	A1/A1	A1/A1	A1/A1	A1/A1	A1/A1
CS00194	Bengal	US	A1/A1	A1/A1	A1/A1	A1/A1	A1/A1	A1/A1	A1/A1	A1/A1	A1/A1	A1/A1	A1/A1	A1/A1	A1/A1	A1/A1	A1/A1	A1/A1	A1/A1	A1/A1	A1/A1	A1/A1	A1/A1	A1/A1	A1/A1	A1/A1	A1/A1	A1/A1	A1/A1	A1/A1	A1/A1	A1/A1	A1/A1	A1/A1	A1/A1	A1/A1	A1/A1	A1/A1	A1/A1	A1/A1	A1/A1	A1/A1	A1/A1	A1/A1	A1/A1	A1/A1	A1/A1	A1/A1	A1/A1
CS00195	Bengal	US	A1/A1	A1/A1	A1/A1	A1/A1	A1/A1	A1/A1	A1/A1	A1/A1	A1/A1	A1/A1	A1/A1	A1/A1	A1/A1	A1/A1	A1/A1	A1/A1	A1/A1	A1/A1	A1/A1	A1/A1	A1/A1	A1/A1	A1/A1	A1/A1	A1/A1	A1/A1	A1/A1	A1/A1	A1/A1	A1/A1	A1/A1	A1/A1	A1/A1	A1/A1	A1/A1	A1/A1	A1/A1	A1/A1	A1/A1	A1/A1	A1/A1	A1/A1	A1/A1	A1/A1	A1/A1	A1/A1	A1/A1
CS00196	Bengal	US	A1/A1	A1/A1	A1/A1	A1/A1	A1/A1	A1/A1	A1/A1	A1/A1	A1/A1	A1/A1	A1/A1	A1/A1	A1/A1	A1/A1	A1/A1	A1/A1	A1/A1	A1/A1	A1/A1	A1/A1	A1/A1	A1/A1	A1/A1	A1/A1	A1/A1	A1/A1	A1/A1	A1/A1	A1/A1	A1/A1	A1/A1	A1/A1	A1/A1	A1/A1	A1/A1	A1/A1	A1/A1	A1/A1	A1/A1	A1/A1	A1/A1	A1/A1	A1/A1	A1/A1	A1/A1	A1/A1	A1/A1
CS00197	Bengal	US	A1/A1	A1/A1	A1/A1	A1/A1	A1/A1	A1/A1	A1/A1	A1/A1	A1/A1	A1/A1	A1/A1	A1/A1	A1/A1	A1/A1	A1/A1	A1/A1	A1/A1	A1/A1	A1/A1	A1/A1	A1/A1	A1/A1	A1/A1	A1/A1	A1/A1	A1/A1	A1/A1	A1/A1	A1/A1	A1/A1	A1/A1	A1/A1	A1/A1	A1/A2	A1/A1	A1/A1	A1/A1	A1/A1	A1/A1	A1/A1	A1/A1	A1/A1	A1/A1	A1/A1	A1/A1	A1/A1	A1/A1
CS00198	Bengal	US	A1/A1	A1/A1	A1/A1	A1/A1	A1/A1	A1/A1	A1/A1	A1/A1	A1/A1	A1/A1	A1/A1	A1/A1	A1/A1	A1/A1	A1/A1	A1/A1	A1/A1	A1/A1	A1/A1	A1/A1	A1/A1	A1/A1	A1/A1	A1/A1	A1/A1	A1/A1	A1/A1	A1/A1	A1/A1	A1/A1	A1/A1	A1/A1	A1/A1	A1/A1	A1/A1	A1/A1	A1/A1	A1/A1	A1/A1	A1/A1	A1/A1	A1/A1	A1/A1	A1/A1	A1/A1	A1/A1	A1/A1
CS00199	Bengal	US	A1/A1	A1/A1	A1/A1	A1/A1	A1/A1	A1/A1	A1/A1	A1/A1	A1/A1	A1/A1	A1/A1	A1/A1	A1/A1	A1/A1	A1/A1	A1/A1	A1/A1	A1/A1	A1/A1	A1/A1	A1/A1	A1/A1	A1/A1	A1/A1	A1/A1	A1/A1	A1/A1	A1/A1	A1/A1	A1/A1	A1/A1	A1/A1	A1/A1	A1/A1	A1/A1	A1/A1	A1/A1	A1/A1	A1/A1	A1/A1	A1/A1	A1/A1	A1/A1	A1/A1	A1/A1	A1/A1	A1/A1
CS00200	Bengal	UA	A1/A1	A1/A1	A1/A1	A1/A1	A1/A1	A1/A1	A1/A1	A1/A1	A1/A1	A1/A1	A1/A1	A1/A1	A1/A1	A1/A1	A1/A1	A1/A1	A1/A1	A1/A1	A1/A1	A1/A1	A1/A1	A1/A1	A1/A1	A1/A1	A1/A1	A1/A1	A1/A1	A1/A1	A1/A1	A1/A1	A1/A1	A1/A1	A1/A1	A1/A1	A1/A1	A1/A1	A1/A1	A1/A1	A1/A1	A1/A1	A1/A1	A1/A1	A1/A1	A1/A1	A1/A1	A1/A1	A1/A1
CS00201	Bengal	US	A1/A1	A1/A1	A1/A1	A1/A1	A1/A1	A1/A1	A1/A1	A1/A1	A1/A1	A1/A1	A1/A1	A1/A1	A1/A1	A1/A1	A1/A1	A1/A1	A1/A1	A1/A1	A1/A1	A1/A1	A1/A1	A1/A1	A1/A1	A1/A1	A1/A1	A1/A1	A1/A1	A1/A1	A1/A1	A1/A1	A1/A1	A1/A1	A1/A1	A1/A1	A1/A1	A1/A1	A1/A1	A1/A1	A1/A1	A1/A1	A1/A1	A1/A1	A1/A1	A1/A1	A1/A1	A1/A1	A1/A1
CS00202	Bengal	US	A1/A1	A1/A1	A1/A1	A1/A1	A1/A1	A1/A1	A1/A1	A1/A1	A1/A1	A1/A1	A1/A1	A1/A1	A1/A1	A1/A1	A1/A1	A1/A1	A1/A1	A1/A1	A1/A1	A1/A1	A1/A1	A1/A1	A1/A1	A1/A1	A1/A1	A1/A1	A1/A1	A1/A1	A1/A1	A1/A1	A1/A1	A1/A1	A1/A1	A1/A1	A1/A1	A1/A1	A1/A1	A1/A1	A1/A1	A1/A1	A1/A1	A1/A1	A1/A1	A1/A1	A1/A1	A1/A1	A1/A1
CS00203	Bengal	US	A1/A1	A1/A1	A1/A1	A1/A1	A1/A1	A1/A1	A1/A1	A1/A1	A1/A1	A1/A1	A1/A1	A1/A1	A1/A1	A1/A1	A1/A1	A1/A1	A1/A1	A1/A1	A1/A1	A1/A1	A1/A1	A1/A1	A1/A1	A1/A1	A1/A1	A1/A1	A1/A1	A1/A1	A1/A1	A1/A1	A1/A1	A1/A1	A1/A1	A1/A1	A1/A1	A1/A1	A1/A1	A1/A1	A1/A1	A1/A1	A1/A1	A1/A1	A1/A1	A1/A1	A1/A1	A1/A1	A1/A1
CS00204	Bengal	US	A1/A1	A1/A1	A1/A1	A1/A1	A1/A1	A1/A1	A1/A1	A1/A1	A1/A1	A1/A1	A1/A1	A1/A1	A1/A1	A1/A1	A1/A1	A1/A1	A1/A1	A1/A1	A1/A1	A1/A1	A1/A1	A1/A1	A1/A1	A1/A1	A1/A1	A1/A1	A1/A1	A1/A1	A1/A1	A1/A1	A1/A1	A1/A1	A1/A1	A1/A1	A1/A1	A1/A1	A1/A1	A1/A1	A1/A1	A1/A1	A1/A1	A1/A1	A1/A1	A1/A1	A1/A1	A1/A1	A1/A1
CS00205	Bengal	US	A1/A1	A1/A1	A1/A1	A1/A1	A1/A1	A1/A1	A1/A1	A1/A1	A1/A1	A1/A1	A1/A1	A1/A1	A1/A1	A1/A1	A1/A1	A1/A1	A1/A1	A1/A1	A1/A1	A1/A1	A1/A1	A1/A1	A1/A1	A1/A1	A1/A1	A1/A1	A1/A1	A1/A1	A1/A1	A1/A1	A1/A1	A1/A1	A1/A1	A1/A1	A1/A1	A1/A1	A1/A1	A1/A1	A1/A1	A1/A1	A1/A1	A1/A1	A1/A1	A1/A1	A1/A1	A1/A1	A1/A1
CS00206	Bengal	US	A1/A1	A1/A1	A1/A1	A1/A1	A1/A1	A1/A1	A1/A1	A1/A1	A1/A1	A1/A1	A1/A1	A1/A1	A1/A1	A1/A1	A1/A1	A1/A1	A1/A1	A1/A1	A1/A1	A1/A1	A1/A1	A1/A1	A1/A1	A1/A1	A1/A1	A1/A1	A1/A1	A1/A1	A1/A1	A1/A1	A1/A1	A1/A1	A1/A1	A1/A1	A1/A1	A1/A1	A1/A1	A1/A1	A1/A1	A1/A1	A1/A1	A1/A1	A1/A1	A1/A1	A1/A1	A1/A1	A1/A1
CS00207	Bengal	US	A1/A1	A1/A1	A1/A1	A1/A1	A1/A1	A1/A1	A1/A1	A1/A1	A1/A1	A1/A1	A1/A1	A1/A1	A1/A1	A1/A1	A1/A1	A1/A1	A1/A1	A1/A1	A1/A1	A1/A1	A1/A1	A1/A1	A1/A1	A1/A1	A1/A1	A1/A1	A1/A1	A1/A1	A1/A1	A1/A1	A1/A1	A1/A1	A1/A1	A1/A1	A1/A1	A1/A1	A1/A1	A1/A1	A1/A1	A1/A1	A1/A1	A1/A1	A1/A1	A1/A1	A1/A1	A1/A1	A1/A1
CS00208	Bengal	US	A1/A1	A1/A1	A1/A1	A1/A1	A1/A1	A1/A1	A1/A1	A1/A1	A1/A1	A1/A1	A1/A1	A1/A1	A1/A1	A1/A1	A1/A1	A1/A1	A1/A1	A1/A1	A1/A1	A1/A1	A1/A1	A1/A1	A1/A1	A1/A1	A1/A1	A1/A1	A1/A1	A1/A1	A1/A1	A1/A1	A1/A1	A1/A1	A1/A1	A1/A1	A1/A1	A1/A1	A1/A1	A1/A1	A1/A1	A1/A1	A1/A1	A1/A1	A1/A1	A1/A1	A1/A1	A1/A1	A1/A1
CS00209	Bengal	US	A1/A1	A1/A1	A1/A1	A1/A1	A1/A1	A1/A1	A1/A1	A1/A1	A1/A1	A1/A1	A1/A1	A1/A1	A1/A1	A1/A1	A1/A1	A1/A1	A1/A1	A1/A1	A1/A1	A1/A1	A1/A1	A1/A1	A1/A1	A1/A1	A1/A1	A1/A1	A1/A1	A1/A1	A1/A1	A1/A1	A1/A1	A1/A1	A1/A1	A1/A1	A1/A1	A1/A1	A1/A1	A1/A1	A1/A1	A1/A1	A1/A1	A1/A1	A1/A1	A1/A1	A1/A1	A1/A1	A1/A1
CS00210	Bengal	US	A1/A1	A1/A1	A1/A1	A1/A1	A1/A1	A1/A1	A1/A1	A1/A1	A1/A1	A1/A1	A1/A1	A1/A1	A1/A1	A1/A1	A1/A1	A1/A1	A1/A1	A1/A1	A1/A1	A1/A1	A1/A1	A1/A1	A1/A1	A1/A1	A1/A1	A1/A1	A1/A1	A1/A1	A1/A1	A1/A1	A1/A1	A1/A1	A1/A1	A1/A2	A1/A1	A1/A1	A1/A1	A1/A1	A1/A1	A1/A1	A1/A1	A1/A1	A1/A1	A1/A1	A1/A1	A1/A1	A1/A1
CS00211	Bengal	US	A1/A1	A1/A1	A1/A1	A1/A1	A1/A1	A1/A1	A1/A1	A1/A1	A1/A1	A1/A1	A1/A1	A1/A1	A1/A1	A1/A1	A1/A1	A1/A1	A1/A1	A1/A1	A1/A1	A1/A1	A1/A1	A1/A1	A1/A1	A1/A1	A1/A1	A1/A1	A1/A1	A1/A1	A1/A1	A1/A1	A1/A1	A1/A1	A1/A1	A1/A1	A1/A1	A1/A1	A1/A1	A1/A1	A1/A1	A1/A1	A1/A1	A1/A1	A1/A1	A1/A1	A1/A1	A1/A1	A1/A1
CS00212	Bengal	US	A1/A1	A1/A1	A1/A1	A1/A1	A1/A1	A1/A1	A1/A1	A1/A1	A1/A1	A1/A1	A1/A1	A1/A1	A1/A1	A1/A1	A1/A1	A1/A1	A1/A1	A1/A1	A1/A1	A1/A1	A1/A1	A1/A1	A1/A1	A1/A1	A1/A1	A1/A1	A1/A1	A1/A1	A1/A1	A1/A1	A1/A1	A1/A1	A1/A1	A1/A1	A1/A1	A1/A1	A1/A1	A1/A1	A1/A1	A1/A1	A1/A1	A1/A1	A1/A1	A1/A1	A1/A1	A1/A1	A1/A1
CS00213	Bengal	UA	A1/A1	A1/A1	A1/A1	A1/A1	A1/A1	A1/A1	A1/A1	A1/A1	A1/A1	A1/A1	A1/A1	A1/A1	A1/A1	A1/A1	A1/A1	A1/A1	A1/A1	A1/A1	A1/A1	A1/A1	A1/A1	A1/A1	A1/A1	A1/A1	A1/A1	A1/A1	A1/A1	A1/A1	A1/A1	A1/A1	A1/A1	A1/A1	A1/A1	A1/A1	A1/A1	A1/A1	A1/A1	A1/A1	A1/A1	A1/A1	A1/A1	A1/A1	A1/A1	A1/A1	A1/A1	A1/A1	A1/A1
CS00214	Bengal	RU	A1/A1	A1/A1	A1/A1	A1/A1	A1/A1	A1/A1	A1/A1	A1/A1	A1/A1	A1/A1	A1/A1	A1/A1	A1/A1	A1/A1	A1/A1	A1/A1	A1/A1	A1/A1	A1/A1	A1/A1	A1/A1	A1/A1	A1/A1	A1/A1	A1/A1	A1/A1	A1/A1	A1/A1	A1/A1	A1/A1	A1/A1	A1/A1	A1/A1	A1/A1	A1/A1	A1/A1	A1/A1	A1/A1	A1/A1	A1/A1	A1/A1	A1/A1	A1/A1	A1/A1	A1/A1	A1/A1	A1/A1
CS00215	Bengal	US	A1/A1	A1/A1	A1/A1	A1/A1	A1/A1	A1/A1	A1/A1	A1/A1	A1/A1	A1/A1	A1/A1	A1/A1	A1/A1	A1/A1	A1/A1	A1/A1	A1/A1	A1/A1	A1/A1	A1/A1	A1/A1	A1/A1	A1/A1	A1/A1	A1/A1	A1/A1	A1/A1	A1/A1	A1/A1	A1/A1	A1/A1	A1/A1	A1/A1	A1/A1	A1/A1	A1/A1	A1/A1	A1/A1	A1/A1	A1/A1	A1/A1	A1/A1	A1/A1	A1/A1	A1/A1	A1/A1	A1/A1
CS00216	Bengal	CA	A1/A1	A1/A1	A1/A1	A1/A1	A1/A1	A1/A1	A1/A1	A1/A1	A1/A1	A1/A1	A1/A1	A1/A1	A1/A1	A1/A1	A1/A1	A1/A1	A1/A1	A1/A1	A1/A1	A1/A1	A1/A1	A1/A1	A1/A1	A1/A1	A1/A1	A1/A1	A1/A1	A1/A1	A1/A1	A1/A1	A1/A1	A1/A1	A1/A1	A1/A1	A1/A1	A1/A1	A1/A1	A1/A1	A1/A1	A1/A1	A1/A1	A1/A1	A1/A1	A1/A1	A1/A1	A1/A1	A1/A1
CS00217	Bengal	CA	A1/A1	A1/A1	A1/A1	A1/A1	A1/A1	A1/A1	A1/A1	A1/A1	A1/A1	A1/A1	A1/A1	A1/A1	A1/A1	A1/A1	A1/A1	A1/A1	A1/A1	A1/A1	A1/A1	A1/A1	A1/A1	A1/A1	A1/A1	A1/A1	A1/A1	A1/A1	A1/A1	A1/A1	A1/A1	A1/A1	A1/A1	A1/A1	A1/A1	A1/A1	A1/A1	A1/A1	A1/A1	A1/A1	A1/A1	A1/A1	A1/A1	A1/A1	A1/A1	A1/A1	A1/A1	A1/A1	A1/A1
CS00218	Bengal	US	A1/A1	A1/A1	A1/A1	A1/A1	A1/A1	A1/A1	A1/A1	A1/A1	A1/A1	A1/A1	A1/A1	A1/A1	A1/A1	A1/A1	A1/A1	A1/A1	A1/A1	A1/A1	A1/A1	A1/A1	A1/A1	A1/A1	A1/A1	A1/A1	A1/A1	A1/A1	A1/A1	A1/A1	A1/A1	A1/A1	A1/A1	A1/A1	A1/A1	A1/A1	A1/A1	A1/A1	A1/A1	A1/A1	A1/A1	A1/A1	A1/A1	A1/A1	A1/A1	A1/A1	A1/A1	A1/A1	A1/A1
CS00219	Bengal	US	A1/A1	A1/A1	A1/A1	A1/A1	A1/A1	A1/A1	A1/A1	A1/A1	A1/A1	A1/A1	A1/A1	A1/A1	A1/A1	A1/A1	A1/A1	A1/A1	A1/A1	A1/A1	A1/A1	A1/A1	A1/A1	A1/A1	A1/A1	A1/A1	A1/A1	A1/A1	A1/A1	A1/A1	A1/A1	A1/A1	A1/A1	A1/A1	A1/A1	A1/A1	A1/A1	A1/A1	A1/A1	A1/A1	A1/A1	A1/A1	A1/A1	A1/A1	A1/A1	A1/A1	A1/A1	A1/A1	A1/A1
CS00220	Bengal	US	A1/A1	A1/A1	A1/A1	A1/A1	A1/A1	A1/A1	A1/A1	A1/A1	A1/A1	A1/A1	A1/A1	A1/A1	A1/A1	A1/A1	A1/A1	A1/A1	A1/A1	A1/A1	A1/A1	A1/A1	A1/A1	A1/A1	A1/A1	A1/A1	A1/A1	A1/A1	A1/A1	A1/A1	A1/A1	A1/A1	A1/A1	A1/A1	A1/A1	A1/A1	A1/A1	A1/A1	A1/A1	A1/A1	A1/A1	A1/A1	A1/A1	A1/A1	A1/A1	A1/A1	A1/A1	A1/A1	A1/A1
CS00221	Bengal	US	A1/A1	A1/A1	A1/A1	A1/A1	A1/A1	A1/A1	A1/A1	A1/A1	A1/A1	A1/A1	A1/A1	A1/A1	A1/A1	A1/A1	A1/A1	A1/A1	A1/A1	A1/A1	A1/A1	A1/A1	A1/A1	A1/A1	A1/A1	A1/A1	A1/A1	A1/A1	A1/A1	A1/A1	A1/A1	A1/A1	A1/A1	A1/A1	A1/A1	A1/A1	A1/A1	A1/A1	A1/A1	A1/A1	A1/A1	A1/A1	A1/A1	A1/A1	A1/A1	A1/A1	A1/A1	A1/A1	A1/A1
CS00222	Bengal	US	A1/A1	A1/A1	A1/A1	A1/A1	A1/A1	A1/A1	A1/A1	A1/A1	A1/A1	A1/A1	A1/A1	A1/A1	A1/A1	A1/A1	A1/A1	A1/A1	A1/A1	A1/A1	A1/A1	A1/A1	A1/A1	A1/A1	A1/A1	A1/A1	A1/A1	A1/A1	A1/A1	A1/A1	A1/A1	A1/A1	A1/A1	A1/A1	A1/A1	A1/A1	A1/A1	A1/A1	A1/A1	A1/A1	A1/A1	A1/A1	A1/A1	A1/A1	A1/A1	A1/A1	A1/A1	A1/A1	A1/A1
CS00223	Bengal	US	A1/A1	A1/A1	A1/A1	A1/A1	A1/A1	A1/A1	A1/A1	A1/A1	A1/A1	A1/A1	A1/A1	A1/A1	A1/A1	A1/A1	A1/A1	A1/A1	A1/A1	A1/A1	A1/A1	A1/A1	A1/A1	A1/A1	A1/A1	A1/A1	A1/A1	A1/A1	A1/A1	A1/A1	A1/A1	A1/A1	A1/A1	A1/A1	A1/A1	A1/A1	A1/A1	A1/A1	A1/A1	A1/A1	A1/A1	A1/A1	A1/A1	A1/A1	A1/A1	A1/A1	A1/A1	A1/A1	A1/A1
CS00224	Bengal	US	A1/A1	A1/A1	A1/A1	A1/A1	A1/A1	A1/A1	A1/A1	A1/A1	A1/A1	A1/A1	A1/A1	A1/A1	A1/A1	A1/A1	A1/A1	A1/A1	A1/A1	A1/A1	A1/A1	A1/A1	A1/A1	A1/A1	A1/A1	A1/A1	A1/A1	A1/A1	A1/A1	A1/A1	A1/A1	A1/A1	A1/A1	A1/A1	A1/A1	A1/A1	A1/A1	A1/A1	A1/A1	A1/A1	A1/A1	A1/A1	A1/A1	A1/A1	A1/A1	A1/A1	A1/A1	A1/A1	A1/A1
CS00225	Bengal	CA	A1/A1	A1/A1	A1/A1	A1/A1	A1/A1	A1/A1	A1/A1	A1/A1	A1/A1	A1/A1	A1/A1	A1/A1	A1/A1	A1/A1	A1/A1	A1/A1	A1/A1	A1/A1	A1/A1	A1/A1	A1/A1	A1/A1	A1/A1	A1/A1	A1/A1	A1/A1	A1/A1	A1/A1	A1/A1	A1/A1	A1/A1	A1/A1	A1/A1	A1/A1	A1/A1	A1/A1	A1/A1	A1/A1	A1/A1	A1/A1	A1/A1	A1/A1	A1/A1	A1/A1	A1/A1	A1/A1	A1/A1
CS00226	Bengal	US	A1/A1	A1/A1	A1/A1	A1/A1	A1/A1	A1/A1	A1/A1	A1/A1	A1/A1	A1/A1	A1/A1	A1/A1	A1/A1	A1/A1	A1/A1	A1/A1	A1/A1	A1/A1	A1/A1	A1/A1	A1/A1	A1/A1	A1/A1	A1/A1	A1/A1	A1/A1	A1/A1	A1/A1	A1/A1	A1/A1	A1/A1	A1/A1	A1/A1	A1/A1	A1/A1	A1/A1	A1/A1	A1/A1	A1/A1	A1/A1	A1/A1	A1/A1	A1/A1	A1/A1	A1/A1	A1/A1	A1/A1
CS00227	Bengal	US	A1/A1	A1/A1	A1/A1	A1/A1	A1/A1	A1/A1	A1/A1	A1/A1	A1/A1	A1/A1	A1/A1	A1/A1	A1/A1	A1/A1	A1/A1	A1/A1	A1/A1	A1/A1	A1/A1	A1/A1	A1/A1	A1/A1	A1/A1	A1/A1	A1/A1	A1/A1	A1/A1	A1/A1	A1/A1	A1/A1	A1/A1	A1/A1	A1/A1	A1/A1	A1/A1	A1/A1	A1/A1	A1/A1	A1/A1	A1/A1	A1/A1	A1/A1	A1/A1	A1/A1	A1/A1	A1/A1	A1/A1
CS00228	Bengal	US	A1/A1	A1/A1	A1/A1	A1/A1	A1/A1	A1/A1	A1/A1	A1/A1	A1/A1	A1/A1	A1/A1	A1/A1	A1/A1	A1/A1	A1/A1	A1/A1	A1/A1	A1/A1	A1/A1	A1/A1	A1/A1	A1/A1	A1/A1	A1/A1	A1/A1	A1/A1	A1/A1	A1/A1	A1/A1	A1/A1	A1/A1	A1/A1	A1/A1	A1/A1	A1/A1	A1/A1	A1/A1	A1/A1	A1/A1	A1/A1	A1/A1	A1/A1	A1/A1	A1/A1	A1/A1	A1/A1	A1/A1
CS00229	Bengal	US	A1/A1	A1/A1	A1/A1	A1/A1	A1/A1	A1/A1	A1/A1	A1/A1	A1/A1	A1/A1	A1/A1	A1/A1	A1/A1	A1/A1	A1/A1	A1/A1	A1/A1	A1/A1	A1/A1	A1/A1	A1/A1	A1/A1	A1/A1	A1/A1	A1/A1	A1/A1	A1/A1	A1/A1	A1/A1	A1/A1	A1/A1	A1/A1	A1/A1	A1/A1	A1/A1	A1/A1	A1/A1	A1/A1	A1/A1	A1/A1	A1/A1	A1/A1	A1/A1	A1/A1	A1/A1	A1/A1	A1/A1
CS00230	Bengal	US	A1/A1	A1/A1	A1/A1	A1/A1	A1/A1	A1/A1	A1/A1	A1/A1	A1/A1	A1/A1	A1/A1	A1/A1	A1/A1	A1/A1	A1/A1	A1/A1	A1/A1	A1/A1	A1/A1	A1/A1	A1/A1	A1/A1	A1/A1	A1/A1	A1/A1	A1/A1	A1/A1	A1/A1	A1/A1	A1/A1	A1/A1	A1/A1	A1/A1	A1/A1	A1/A1	A1/A1	A1/A1	A1/A1	A1/A1	A1/A1	A1/A1	A1/A1	A1/A1	A1/A1	A1/A1	A1/A1	A1/A1
CS00231	Bengal	US	A1/A1	A1/A1	A1/A1	A1/A1	A1/A1	A1/A1	A1/A1	A1/A1	A1/A1	A1/A1	A1/A1	A1/A1	A1/A1	A1/A1	A1/A1	A1/A1	A1/A1	A1/A1	A1/A1	A1/A1	A1/A1	A1/A1	A1/A1	A1/A1	A1/A1	A1/A1	A1/A1	A1/A1	A1/A1	A1/A1	A1/A1	A1/A1	A1/A1	A1/A1	A1/A1	A1/A1	A1/A1	A1/A1	A1/A1	A1/A1	A1/A1	A1/A1	A1/A1	A1/A1	A1/A1	A1/A1	A1/A1
CS00232	Bengal	US	A1/A1	A1/A1	A1/A1	A1/A1	A1/A1	A1/A1	A1/A1	A1/A1	A1/A1	A1/A1	A1/A1	A1/A1	A1/A1	A1/A1	A1/A1	A1/A1	A1/A1	A1/A1	A1/A1	A1/A1	A1/A1	A1/A1	A1/A1	A1/A1	A1/A1	A1/A1	A1/A1	A1/A1	A1/A1	A1/A1	A1/A1	A1/A1	A1/A1	A1/A1	A1/A1	A1/A1	A1/A1	A1/A1	A1/A1	A1/A1	A1/A1	A1/A1	A1/A1	A1/A1	A1/A1	A1/A1	A1/A1
CS00233	Bengal	US	A1/A1	A1/A1	A1/A1	A1/A1	A1/A1	A1/A1	A1/A1	A1/A1	A1/A1	A1/A1	A1/A1	A1/A1	A1/A1	A1/A1	A1/A1	A1/A1	A1/A1	A1/A1	A1/A1	A1/A1	A1/A1	A1/A1	A1/A1	A1/A1	A1/A1	A1/A1	A1/A1	A1/A1	A1/A1	A1/A1	A1/A1	A1/A1	A1/A1	A1/A1	A1/A1	A1/A1	A1/A1	A1/A1	A1/A1	A1/A1	A1/A1	A1/A1	A1/A1	A1/A1	A1/A1	A1/A1	A1/A1
CS00234	Bengal	US	A1/A1	A1/A1	A1/A1	A1/A1	A1/A1	A1/A1	A1/A1	A1/A1	A1/A1	A1/A1	A1/A1	A1/A1	A1/A1	A1/A1	A1/A1	A1/A1	A1/A1	A1/A1	A1/A1	A1/A1	A1/A1	A1/A1	A1/A1	A1/A1	A1/A1	A1/A1	A1/A1	A1/A1	A1/A1	A1/A1	A1/A1	A1/A1	A1/A1	A1/A1	A1/A1	A1/A1	A1/A1	A1/A1	A1/A1	A1/A1	A1/A1	A1/A1	A1/A1	A1/A1	A1/A1	A1/A1	A1/A1
CS00235	Bengal	US	A1/A1	A1/A1	A1/A1	A1/A1	A1/A1	A1/A1	A1/A1	A1/A1	A1/A1	A1/A1	A1/A1	A1/A1	A1/A1	A1/A1	A1/A1	A1/A1	A1/A1	A1/A1	A1/A1	A1/A1	A1/A1	A1/A1	A1/A1	A1/A1	A1/A1	A1/A1	A1/A1	A1/A1	A1/A1	A1/A1	A1/A1	A1/A1	A1/A1	A1/A1	A1/A1	A1/A1	A1/A1	A1/A1	A1/A1	A1/A1	A1/A1	A1/A1	A1/A1	A1/A1	A1/A1	A1/A1	A1/A1
CS00236	Bengal	US	A1/A1	A1/A1	A1/A1	A1/A1	A1/A1	A1/A1	A1/A1	A1/A1	A1/A1	A1/A1	A1/A1	A1/A1	A1/A1	A1/A1	A1/A1	A1/A1	A1/A1	A1/A1	A1/A1	A1/A1	A1/A1	A1/A1	A1/A1	A1/A1	A1/A1	A1/A1	A1/A1	A1/A1	A1/A1	A1/A1	A1/A1	A1/A1	A1/A1	A1/A1	A1/A1	A1/A1	A1/A1	A1/A1	A1/A1	A1/A1	A1/A1	A1/A1	A1/A1	A1/A1	A1/A1	A1/A1	A1/A1
CS00237	Bengal	US	A1/A1	A1/A1	A1/A1	A1/A1	A1/A1	A1/A1	A1/A1	A1/A1	A1/A1	A1/A1	A1/A1	A1/A1	A1/A1	A1/A1	A1/A1	A1/A1	A1/A1	A1/A1	A1/A1	A1/A1	A1/A1	A1/A1	A1/A1	A1/A1	A1/A1	A1/A1	A1/A1	A1/A1	A1/A1	A1/A1	A1/A1	A1/A1	A1/A1	A1/A1	A1/A1	A1/A1	A1/A1	A1/A1	A1/A1	A1/A1	A1/A1	A1/A1	A1/A1	A1/A1	A1/A1	A1/A1	A1/A1
CS00238	Bengal	US	A1/A1	A1/A1	A1/A1	A1/A1	A1/A1	A1/A1	A1/A1	A1/A1	A1/A1	A1/A1	A1/A1	A1/A1	A1/A1	A1/A1	A1/A1	A1/A1	A1/A1	A1/A1	A1/A1	A1/A1	A1/A1	A1/A1	A1/A1	A1/A1	A1/A1	A1/A1	A1/A1	A1/A1	A1/A1	A1/A1	A1/A1	A1/A1	A1/A1	A1/A1	A1/A1	A1/A1	A1/A1	A1/A1	A1/A1	A1/A1	A1/A1	A1/A1	A1/A1	A1/A1	A1/A1	A1/A1	A1/A1
CS00239	Bengal	US	A1/A1	A1/A1	A1/A1	A1/A1	A1/A1	A1/A1	A1/A1	A1/A1	A1/A1	A1/A1	A1/A1	A1/A1	A1/A1	A1/A1	A1/A1	A1/A1	A1/A1	A1/A1	A1/A1	A1/A1	A1/A1	A1/A1	A1/A1	A1/A1	A1/A1	A1/A1	A1/A1	A1/A1	A1/A1	A1/A1	A1/A1	A1/A1	A1/A1	A1/A1	A1/A1	A1/A1	A1/A1	A1/A1	A1/A1	A1/A1	A1/A1	A1/A1	A1/A1	A1/A1	A1/A1	A1/A1	A1/A1
CS00240	Bengal	US	A1/A1	A1/A1	A1/A1	A1/A1	A1/A1	A1/A1	A1/A1	A1/A1	A1/A1	A1/A1	A1/A1	A1/A1	A1/A1	A1/A1	A1/A1	A1/A1	A1/A1	A1/A1	A1/A1	A1/A1	A1/A1	A1/A1	A1/A1	A1/A1	A1/A1	A1/A1	A1/A1	A1/A1	A1/A1	A1/A1	A1/A1	A1/A1	A1/A1	A1/A1	A1/A1	A1/A1	A1/A1	A1/A1	A1/A1	A1/A1	A1/A1	A1/A1	A1/A1	A1/A1	A1/A1	A1/A1	A1/A1
CS00241	Bengal	US	A1/A1	A1/A1	A1/A1	A1/A1	A1/A1	A1/A1	A1/A1	A1/A1	A1/A1	A1/A1	A1/A1	A1/A1	A1/A1	A1/A1	A1/A1	A1/A1	A1/A1	A1/A1	A1/A1	A1/A1	A1/A1	A1/A1	A1/A1	A1/A1	A1/A1	A1/A1	A1/A1	A1/A1	A1/A1	A1/A1	A1/A1	A1/A1	A1/A1	A1/A1	A1/A1	A1/A1	A1/A1	A1/A1	A1/A1	A1/A1	A1/A1	A1/A1	A1/A1	A1/A1	A1/A1	A1/A1	A1/A1
CS00242	Bengal	UA	A1/A1	A1/A1	A1/A1	A1/A1	A1/A1	A1/A1	A1/A1	A1/A1	A1/A1	A1/A1	A1/A1	A1/A1	A1/A1	A1/A1	A1/A1	A1/A1	A1/A1	A1/A1	A1/A1	A1/A1	A1/A1	A1/A1	A1/A1	A1/A1	A1/A1	A1/A1	A1/A1	A1/A1	A1/A1	A1/A1	A1/A1	A1/A1	A1/A1	A1/A1	A1/A1	A1/A1	A1/A1	A1/A1	A1/A1	A1/A1	A1/A1	A1/A1	A1/A1	A1/A1	A1/A1	A1/A1	A1/A1
CS00243	Bengal	US	A1/A1	A1/A1	A1/A1	A1/A1	A1/A1	A1/A1	A1/A1	A1/A1	A1/A1	A1/A1	A1/A1	A1/A1	A1/A1	A1/A1	A1/A1	A1/A1	A1/A1	A1/A1	A1/A1	A1/A1	A1/A1	A1/A1	A1/A1	A1/A1	A1/A1	A1/A1	A1/A1	A1/A1	A1/A1	A1/A1	A1/A1	A1/A1	A1/A1	A1/A1	A1/A1	A1/A1	A1/A1	A1/A1	A1/A1	A1/A1	A1/A1	A1/A1	A1/A1	A1/A1	A1/A1	A1/A1	A1/A1
CS00244	Bengal	US	A1/A1	A1/A1	A1/A1	A1/A1	A1/A1	A1/A1	A1/A1	A1/A1	A1/A1	A1/A1	A1/A1	A1/A1	A1/A1	A1/A1	A1/A1	A1/A1	A1/A1	A1/A1	A1/A1	A1/A1	A1/A1	A1/A1	A1/A1	A1/A1	A1/A1	A1/A1	A1/A1	A1/A1	A1/A1	A1/A1	A1/A1	A1/A1	A1/A1	A1/A1	A1/A1	A1/A1	A1/A1	A1/A1	A1/A1	A1/A1	A1/A1	A1/A1	A1/A1	A1/A1	A1/A1	A1/A1	A1/A1
CS00245	Bengal	US	A1/A1	A1/A1	A1/A1	A1/A1	A1/A1	A1/A1	A1/A1	A1/A1	A1/A1	A1/A1	A1/A1	A1/A1	A1/A1	A1/A1	A1/A1	A1/A1	A1/A1	A1/A1	A1/A1	A1/A1	A1/A1	A1/A1	A1/A1	A1/A1	A1/A1	A1/A1	A1/A1	A1/A1	A1/A1	A1/A1	A1/A1	A1/A1	A1/A1	A1/A1	A1/A1	A1/A1	A1/A1	A1/A1	A1/A1	A1/A1	A1/A1	A1/A1	A1/A1	A1/A1	A1/A1	A1/A1	A1/A1
CS00246	Bengal	US	A1/A1	A1/A1	A1/A1	A1/A1	A1/A1	A1/A1	A1/A1	A1/A1	A1/A1	A1/A1	A1/A1	A1/A1	A1/A1	A1/A1	A1/A1	A1/A1	A1/A1	A1/A1	A1/A1	A1/A1	A1/A1	A1/A1	A1/A1	A1/A1	A1/A1	A1/A1	A1/A1	A1/A1	A1/A1	A1/A1	A1/A1	A1/A1	A1/A1	A1/A1	A1/A1	A1/A1	A1/A1	A1/A1	A1/A1	A1/A1	A1/A1	A1/A1	A1/A1	A1/A1	A1/A1	A1/A1	A1/A1
CS00247	Bengal	RU	A1/A1	A1/A1	A1/A1	A1/A1	A1/A1	A1/A1	A1/A1	A1/A1	A1/A1	A1/A1	A1/A1	A1/A1	A1/A1	A1/A1	A1/A1	A1/A1	A1/A1	A1/A1	A1/A1	A1/A1	A1/A1	A1/A1	A1/A1	A1/A1	A1/A1	A1/A1	A1/A1	A1/A1	A1/A1	A1/A1	A1/A1	A1/A1	A1/A1	A1/A1	A1/A1	A1/A1	A1/A1	A1/A1	A1/A1	A1/A1	A1/A1	A1/A1	A1/A1	A1/A1	A1/A1	A1/A1	A1/A1
CS00248	Bengal	US	A1/A1	A1/A1	A1/A1	A1/A1	A1/A1	A1/A1	A1/A1	A1/A1	A1/A1	A1/A1	A1/A1	A1/A1	A1/A1	A1/A1	A1/A1	A1/A1	A1/A1	A1/A1	A1/A1	A1/A1	A1/A1	A1/A1	A1/A1	A1/A1	A1/A1	A1/A1	A1/A1	A1/A1	A1/A1	A1/A1	A1/A1	A1/A1	A1/A1	A1/A1	A1/A1	A1/A1	A1/A1	A1/A1	A1/A1	A1/A1	A1/A1	A1/A1	A1/A1	A1/A1	A1/A1	A1/A1	A1/A1
CS00249	Bengal	US	A1/A1	A1/A1	A1/A1	A1/A1	A1/A1	A1/A1	A1/A1	A1/A1	A1/A1	A1/A1	A1/A1	A1/A1	A1/A1	A1/A1	A1/A1	A1/A1	A1/A1	A1/A1	A1/A1	A1/A1	A1/A1	A1/A1	A1/A1	A1/A1	A1/A1	A1/A1	A1/A1	A1/A1	A1/A1	A1/A1	A1/A1	A1/A1	A1/A1	A1/A1	A1/A1	A1/A1	A1/A1	A1/A1	A1/A1	A1/A1	A1/A1	A1/A1	A1/A1	A1/A1	A1/A1	A1/A1	A1/A1
CS00250	Bengal	US	A1/A1	A1/A1	A1/A1	A1/A1	A1/A1	A1/A1	A1/A1	A1/A1	A1/A1	A1/A1	A1/A1	A1/A1	A1/A1	A1/A1	A1/A1	A1/A1	A1/A1	A1/A1	A1/A1	A1/A1	A1/A1	A1/A1	A1/A1	A1/A1	A1/A1	A1/A1	A1/A1	A1/A1	A1/A1	A1/A1	A1/A1	A1/A1	A1/A1	A1/A1	A1/A1	A1/A1	A1/A1	A1/A1	A1/A1	A1/A1	A1/A1	A1/A1	A1/A1	A1/A1	A1/A1	A1/A1	A1/A1
CS00251	Bengal	US	A1/A1	A1/A1	A1/A1	A1/A1	A1/A1	A1/A1	A1/A1	A1/A1	A1/A1	A1/A1	A1/A1	A1/A1	A1/A1	A1/A1	A1/A1	A1/A1	A1/A1	A1/A1	A1/A1	A1/A1	A1/A1	A1/A1	A1/A1	A1/A1	A1/A1	A1/A1	A1/A1	A1/A1	A1/A1	A1/A1	A1/A1	A1/A1	A1/A1	A1/A1	A1/A1	A1/A1	A1/A1	A1/A1	A1/A1	A1/A1	A1/A1	A1/A1	A1/A1	A1/A1	A1/A1	A1/A1	A1/A1
CS00252	Bengal	US	A1/A1	A1/A1	A1/A1	A1/A1	A1/A1	A1/A1	A1/A1	A1/A1	A1/A1	A1/A1	A1/A1	A1/A1	A1/A1	A1/A1	A1/A1	A1/A1	A1/A1	A1/A1	A1/A1	A1/A1	A1/A1	A1/A1	A1/A1	A1/A1	A1/A1	A1/A1	A1/A1	A1/A1	A1/A1	A1/A1	A1/A1	A1/A1	A1/A1	A1/A2	A1/A1	A1/A1	A1/A1	A1/A1	A1/A1	A1/A1	A1/A1	A1/A1	A1/A1	A1/A1	A1/A1	A1/A1	A1/A1
CS00253	Bengal	CA	A1/A1	A1/A1	A1/A1	A1/A1	A1/A1	A1/A1	A1/A1	A1/A1	A1/A1	A1/A1	A1/A1	A1/A1	A1/A1	A1/A1	A1/A1	A1/A1	A1/A1	A1/A1	A1/A1	A1/A1	A1/A1	A1/A1	A1/A1	A1/A1	A1/A1	A1/A1	A1/A1	A1/A1	A1/A1	A1/A1	A1/A1	A1/A1	A1/A1	A1/A1	A1/A1	A1/A1	A1/A1	A1/A1	A1/A1	A1/A1	A1/A1	A1/A1	A1/A1	A1/A1	A1/A1	A1/A1	A1/A1
CS00254	Bengal	CA	A1/A1	A1/A1	A1/A1	A1/A1	A1/A1	A1/A1	A1/A1	A1/A1	A1/A1	A1/A1	A1/A1	A1/A1	A1/A1	A1/A1	A1/A1	A1/A1	A1/A1	A1/A1	A1/A1	A1/A1	A1/A1	A1/A1	A1/A1	A1/A1	A1/A1	A1/A1	A1/A1	A1/A1	A1/A1	A1/A1	A1/A1	A1/A1	A1/A1	A1/A1	A1/A1	A1/A1	A1/A1	A1/A1	A1/A1	A1/A1	A1/A1	A1/A1	A1/A1	A1/A1	A1/A1	A1/A1	A1/A1
CS00255	Bengal	US	A1/A1	A1/A1	A1/A1	A1/A1	A1/A1	A1/A1	A1/A1	A1/A1	A1/A1	A1/A1	A1/A1	A1/A1	A1/A1	A1/A1	A1/A1	A1/A1	A1/A1	A1/A1	A1/A1	A1/A1	A1/A1	A1/A1	A1/A1	A1/A1	A1/A1	A1/A1	A1/A1	A1/A1	A1/A1	A1/A1	A1/A1	A1/A1	A1/A1	A1/A1	A1/A1	A1/A1	A1/A1	A1/A1	A1/A1	A1/A1	A1/A1	A1/A1	A1/A1	A1/A1	A1/A1	A1/A1	A1/A1
CS00256	Bengal	US	A1/A1	A1/A1	A1/A1	A1/A1	A1/A1	A1/A1	A1/A1	A1/A1	A1/A1	A1/A1	A1/A1	A1/A1	A1/A1	A1/A1	A1/A1	A1/A1	A1/A1	A1/A1	A1/A1	A1/A1	A1/A1	A1/A1	A1/A1	A1/A1	A1/A1	A1/A1	A1/A1	A1/A1	A1/A1	A1/A1	A1/A1	A1/A1	A1/A1	A1/A1	A1/A1	A1/A1	A1/A1	A1/A1	A1/A1	A1/A1	A1/A1	A1/A1	A1/A1	A1/A1	A1/A1	A1/A1	A1/A1
CS00257	Bengal	US	A1/A1	A1/A1	A1/A1	A1/A1	A1/A1	A1/A1	A1/A1	A1/A1	A1/A1	A1/A1	A1/A1	A1/A1	A1/A1	A1/A1	A1/A1	A1/A1	A1/A1	A1/A1	A1/A1	A1/A1	A1/A1	A1/A1	A1/A1	A1/A1	A1/A1	A1/A1	A1/A1	A1/A1	A1/A1	A1/A1	A1/A1	A1/A1	A1/A1	A1/A1	A1/A1	A1/A1	A1/A1	A1/A1	A1/A1	A1/A1	A1/A1	A1/A1	A1/A1	A1/A1	A1/A1	A1/A1	A1/A1
CS00258	Bengal	US	A1/A1	A1/A1	A1/A1	A1/A1	A1/A1	A1/A1	A1/A1	A1/A1	A1/A1	A1/A1	A1/A1	A1/A1	A1/A1	A1/A1	A1/A1	A1/A1	A1/A1	A1/A1	A1/A1	A1/A1	A1/A1	A1/A1	A1/A1	A1/A1	A1/A1	A1/A1	A1/A1	A1/A1	A1/A1	A1/A1	A1/A1	A1/A1	A1/A1	A1/A1	A1/A1	A1/A1	A1/A1	A1/A1	A1/A1	A1/A1	A1/A1	A1/A1	A1/A1	A1/A1	A1/A1	A1/A1	A1/A1
CS00259	Bengal	US	A1/A1	A1/A1	A1/A1	A1/A1	A1/A1	A1/A1	A1/A1	A1/A1	A1/A1	A1/A1	A1/A1	A1/A1	A1/A1	A1/A1	A1/A1	A1/A1	A1/A1	A1/A1	A1/A1	A1/A1	A1/A1	A1/A1	A1/A1	A1/A1	A1/A1	A1/A1	A1/A1	A1/A1	A1/A1	A1/A1	A1/A1	A1/A1	A1/A1	A1/A2	A1/A1	A1/A1	A1/A1	A1/A1	A1/A1	A1/A1	A1/A1	A1/A1	A1/A1	A1/A1	A1/A1	A1/A1	A1/A1
CS00260	Bengal	US	A1/A1	A1/A1	A1/A1	A1/A1	A1/A1	A1/A1	A1/A1	A1/A1	A1/A1	A1/A1	A1/A1	A1/A1	A1/A1	A1/A1	A1/A1	A1/A1	A1/A1	A1/A1	A1/A1	A1/A1	A1/A1	A1/A1	A1/A1	A1/A1	A1/A1	A1/A1	A1/A1	A1/A1	A1/A1	A1/A1	A1/A1	A1/A1	A1/A1	A1/A1	A1/A1	A1/A1	A1/A1	A1/A1	A1/A1	A1/A1	A1/A1	A1/A1	A1/A1	A1/A1	A1/A1	A1/A1	A1/A1
CS00261	Bengal	US	A1/A1	A1/A1	A1/A1	A1/A1	A1/A1	A1/A1	A1/A1	A1/A1	A1/A1	A1/A1	A1/A1	A1/A1	A1/A1	A1/A1	A1/A1	A1/A1	A1/A1	A1/A1	A1/A1	A1/A1	A1/A1	A1/A1	A1/A1	A1/A1	A1/A1	A1/A1	A1/A1	A1/A1	A1/A1	A1/A1	A1/A1	A1/A1	A1/A1	A1/A1	A1/A1	A1/A1	A1/A1	A1/A1	A1/A1	A1/A1	A1/A1	A1/A1	A1/A1	A1/A1	A1/A1	A1/A1	A1/A1
CS00262	Bengal		A1/A1	A1/A1	A1/A1	A1/A1	A1/A1	A1/A1	A1/A1	A1/A1	A1/A1	A1/A1	A1/A1	A1/A1	A1/A1	A1/A1	A1/A1	A1/A1	A1/A1	A1/A1	A1/A1	A1/A1	A1/A1	A1/A1	A1/A1	A1/A1	A1/A1	A1/A1	A1/A1	A1/A1	A1/A1	A1/A1	A1/A1	A1/A1	A1/A1	A1/A1	A1/A1	A1/A1	A1/A1	A1/A1	A1/A1	A1/A1	A1/A1	A1/A1	A1/A1	A1/A1	A1/A1	A1/A1	A1/A1
CS00263	Bengal	US	A1/A1	A1/A1	A1/A1	A1/A1	A1/A1	A1/A1	A1/A1	A1/A1	A1/A1	A1/A1	A1/A1	A1/A1	A1/A1	A1/A1	A1/A1	A1/A1	A1/A1	A1/A1	A1/A1	A1/A1	A1/A1	A1/A1	A1/A1	A1/A1	A1/A1	A1/A1	A1/A1	A1/A1	A1/A1	A1/A1	A1/A1	A1/A1	A1/A1	A1/A1	A1/A1	A1/A1	A1/A1	A1/A1	A1/A1	A1/A1	A1/A1	A1/A1	A1/A1	A1/A1	A1/A1	A1/A1	A1/A1
CS00264	Bengal	US	A1/A1	A1/A1	A1/A1	A1/A1	A1/A1	A1/A1	A1/A1	A1/A1	A1/A1	A1/A1	A1/A1	A1/A1	A1/A1	A1/A1	A1/A1	A1/A1	A1/A1	A1/A1	A1/A1	A1/A1	A1/A1	A1/A1	A1/A1	A1/A1	A1/A1	A1/A1	A1/A1	A1/A1	A1/A1	A1/A1	A1/A1	A1/A1	A1/A1	A1/A1	A1/A1	A1/A1	A1/A1	A1/A1	A1/A1	A1/A1	A1/A1	A1/A1	A1/A1	A1/A1	A1/A1	A1/A1	A1/A1
CS00265	Bengal	RU	A1/A1	A1/A1	A1/A1	A1/A1	A1/A1	A1/A1	A1/A1	A1/A1	A1/A1	A1/A1	A1/A1	A1/A1	A1/A1	A1/A1	A1/A1	A1/A1	A1/A1	A1/A1	A1/A1	A1/A1	A1/A1	A1/A1	A1/A1	A1/A1	A1/A1	A1/A1	A1/A1	A1/A1	A1/A1	A1/A1	A1/A1	A1/A1	A1/A1	A1/A1	A1/A1	A1/A1	A1/A1	A1/A1	A1/A1	A1/A1	A1/A1	A1/A1	A1/A1	A1/A1	A1/A1	A1/A1	A1/A1
CS00266	Bengal	CH	A1/A1	A1/A1	A1/A1	A1/A1	A1/A1	A1/A1	A1/A1	A1/A1	A1/A1	A1/A1	A1/A1	A1/A1	A1/A1	A1/A1	A1/A1	A1/A1	A1/A1	A1/A1	A1/A1	A1/A1	A1/A1	A1/A1	A1/A1	A1/A1	A1/A1	A1/A1	A1/A1	A1/A1	A1/A1	A1/A1	A1/A1	A1/A1	A1/A1	A1/A1	A1/A1	A1/A1	A1/A1	A1/A1	A1/A1	A1/A1	A1/A1	A1/A1	A1/A1	A1/A1	A1/A1	A1/A1	A1/A1
CS00267	Bengal	US	A1/A1	A1/A1	A1/A1	A1/A1	A1/A1	A1/A1	A1/A1	A1/A1	A1/A1	A1/A1	A1/A1	A1/A1	A1/A1	A1/A1	A1/A1	A1/A1	A1/A1	A1/A1	A1/A1	A1/A1	A1/A1	A1/A1	A1/A1	A1/A1	A1/A1	A1/A1	A1/A1	A1/A1	A1/A1	A1/A1	A1/A1	A1/A1	A1/A1	A1/A1	A1/A1	A1/A1	A1/A1	A1/A1	A1/A1	A1/A1	A1/A1	A1/A1	A1/A1	A1/A1	A1/A1	A1/A1	A1/A1
CS00268	Bengal	LV	A1/A1	A1/A1	A1/A1	A1/A1	A1/A1	A1/A1	A1/A1	A1/A1	A1/A1	A1/A1	A1/A1	A1/A1	A1/A1	A1/A1	A1/A1	A1/A1	A1/A1	A1/A1	A1/A1	A1/A1	A1/A1	A1/A1	A1/A1	A1/A1	A1/A1	A1/A1	A1/A1	A1/A1	A1/A1	A1/A1	A1/A1	A1/A1	A1/A1	A1/A1	A1/A1	A1/A1	A1/A1	A1/A1	A1/A1	A1/A1	A1/A1	A1/A1	A1/A1	A1/A1	A1/A1	A1/A1	A1/A1
CS00269	Bengal	LV	A1/A1	A1/A1	A1/A1	A1/A1	A1/A1	A1/A1	A1/A1	A1/A1	A1/A1	A1/A1	A1/A1	A1/A1	A1/A1	A1/A1	A1/A1	A1/A1	A1/A1	A1/A1	A1/A1	A1/A1	A1/A1	A1/A1	A1/A1	A1/A1	A1/A1	A1/A1	A1/A1	A1/A1	A1/A1	A1/A1	A1/A1	A1/A1	A1/A1	A1/A1	A1/A1	A1/A1	A1/A1	A1/A1	A1/A1	A1/A1	A1/A1	A1/A1	A1/A1	A1/A1	A1/A1	A1/A1	A1/A1
CS00270	Bengal		A1/A1	A1/A1	A1/A1	A1/A1	A1/A1	A1/A1	A1/A1	A1/A1	A1/A1	A1/A1	A1/A1	A1/A1	A1/A1	A1/A1	A1/A1	A1/A1	A1/A1	A1/A1	A1/A1	A1/A1	A1/A1	A1/A1	A1/A1	A1/A1	A1/A1	A1/A1	A1/A1	A1/A1	A1/A1	A1/A1	A1/A1	A1/A1	A1/A1	A1/A1	A1/A1	A1/A1	A1/A1	A1/A1	A1/A1	A1/A1	A1/A1	A1/A1	A1/A1	A1/A1	A1/A1	A1/A1	A1/A1
CS00271	Bengal	CH	A1/A1	A1/A1	A1/A1	A1/A1	A1/A1	A1/A1	A1/A1	A1/A1	A1/A1	A1/A1	A1/A1	A1/A1	A1/A1	A1/A1	A1/A1	A1/A1	A1/A1	A1/A1	A1/A1	A1/A1	A1/A1	A1/A1	A1/A1	A1/A1	A1/A1	A1/A1	A1/A1	A1/A1	A1/A1	A1/A1	A1/A1	A1/A1	A1/A1	A1/A1	A1/A1	A1/A1	A1/A1	A1/A1	A1/A1	A1/A1	A1/A1	A1/A1	A1/A1	A1/A1	A1/A1	A1/A1	A1/A1
CS00272	Bengal	US	A1/A1	A1/A1	A1/A1	A1/A1	A1/A1	A1/A1	A1/A1	A1/A1	A1/A1	A1/A1	A1/A1	A1/A1	A1/A1	A1/A1	A1/A1	A1/A1	A1/A1	A1/A1	A1/A1	A1/A1	A1/A1	A1/A1	A1/A1	A1/A1	A1/A1	A1/A1	A1/A1	A1/A1	A1/A1	A1/A1	A1/A1	A1/A1	A1/A1	A1/A1	A1/A1	A1/A1	A1/A1	A1/A1	A1/A1	A1/A1	A1/A1	A1/A1	A1/A1	A1/A1	A1/A1	A1/A1	A1/A1
CS00273	Bengal	US	A1/A1	A1/A1	A1/A1	A1/A1	A1/A1	A1/A1	A1/A1	A1/A1	A1/A1	A1/A1	A1/A1	A1/A1	A1/A1	A1/A1	A1/A1	A1/A1	A1/A1	A1/A1	A1/A1	A1/A1	A1/A1	A1/A1	A1/A1	A1/A1	A1/A1	A1/A1	A1/A1	A1/A1	A1/A1	A1/A1	A1/A1	A1/A1	A1/A1	A1/A1	A1/A1	A1/A1	A1/A1	A1/A1	A1/A1	A1/A1	A1/A1	A1/A1	A1/A1	A1/A1	A1/A1	A1/A1	A1/A1
CS00274	Bengal	US	A1/A1	A1/A1	A1/A1	A1/A1	A1/A1	A1/A1	A1/A1	A1/A1	A1/A1	A1/A1	A1/A1	A1/A1	A1/A1	A1/A1	A1/A1	A1/A1	A1/A1	A1/A1	A1/A1	A1/A1	A1/A1	A1/A1	A1/A1	A1/A1	A1/A1	A1/A1	A1/A1	A1/A1	A1/A1	A1/A1	A1/A1	A1/A1	A1/A1	A1/A1	A1/A1	A1/A1	A1/A1	A1/A1	A1/A1	A1/A1	A1/A1	A1/A1	A1/A1	A1/A1	A1/A1	A1/A1	A1/A1
CS00275	Bengal	CH	A1/A1	A1/A1	A1/A1	A1/A1	A1/A1	A1/A1	A1/A1	A1/A1	A1/A1	A1/A1	A1/A1	A1/A1	A1/A1	A1/A1	A1/A1	A1/A1	A1/A1	A1/A1	A1/A1	A1/A1	A1/A1	A1/A1	A1/A1	A1/A1	A1/A1	A1/A1	A1/A1	A1/A1	A1/A1	A1/A1	A1/A1	A1/A1	A1/A1	A1/A2	A1/A1	A1/A1	A1/A1	A1/A1	A1/A1	A1/A1	A1/A1	A1/A1	A1/A1	A1/A1	A1/A1	A1/A1	A1/A1
CS00276	Bengal	US	A1/A1	A1/A1	A1/A1	A1/A1	A1/A1	A1/A1	A1/A1	A1/A1	A1/A1	A1/A1	A1/A1	A1/A1	A1/A1	A1/A1	A1/A1	A1/A1	A1/A1	A1/A1	A1/A1	A1/A1	A1/A1	A1/A1	A1/A1	A1/A1	A1/A1	A1/A1	A1/A1	A1/A1	A1/A1	A1/A1	A1/A1	A1/A1	A1/A1	A1/A1	A1/A1	A1/A1	A1/A1	A1/A1	A1/A1	A1/A1	A1/A1	A1/A1	A1/A1	A1/A1	A1/A1	A1/A1	A1/A1
CS00277	Bengal	US	A1/A1	A1/A1	A1/A1	A1/A1	A1/A1	A1/A1		A1/A1	A1/A1	A1/A1	A1/A1	A1/A1	A1/A1	A1/A1	A1/A1	A1/A1	A1/A1	A1/A1	A1/A1	A1/A1	A1/A1	A1/A1	A1/A1	A1/A1	A1/A1	A1/A1	A1/A1	A1/A1	A1/A1	A1/A1	A1/A1	A1/A1	A1/A1	A1/A1	A1/A1	A1/A1	A1/A1	A1/A1	A1/A1	A1/A1	A1/A1	A1/A1	A1/A1	A1/A1	A1/A1	A1/A1	A1/A1
CS00278	Bengal	US	A1/A1	A1/A1	A1/A1	A1/A1	A1/A1	A1/A1		A1/A1	A1/A1	A1/A1	A1/A1	A1/A1	A1/A1	A1/A1	A1/A1	A1/A1	A1/A1	A1/A1	A1/A1	A1/A1	A1/A1	A1/A1	A1/A1	A1/A1	A1/A1	A1/A1	A1/A1	A1/A1	A1/A1	A1/A1	A1/A1	A1/A1	A1/A1	A1/A1	A1/A1	A1/A1	A1/A1	A1/A1	A1/A1	A1/A1	A1/A1	A1/A1	A1/A1	A1/A1	A1/A1	A1/A1	A1/A1
CS00279	Bengal	US	A1/A1	A1/A1	A1/A1	A1/A1	A1/A1	A1/A1	A1/A1	A1/A1	A1/A1	A1/A1	A1/A1	A1/A1	A1/A1	A1/A1	A1/A1	A1/A1	A1/A1	A1/A1	A1/A1	A1/A1	A1/A1	A1/A1	A1/A1	A1/A1	A1/A1	A1/A1	A1/A1	A1/A1	A1/A1	A1/A1	A1/A1	A1/A1	A1/A1	A1/A1	A1/A1	A1/A1	A1/A1	A1/A1	A1/A1	A1/A1	A1/A1	A1/A1	A1/A1	A1/A1	A1/A1	A1/A1	A1/A1
CS00280	Bengal	US	A1/A1	A1/A1	A1/A1	A1/A1	A1/A1	A1/A1	A1/A1	A1/A1	A1/A1	A1/A1	A1/A1	A1/A1	A1/A1	A1/A1	A1/A1	A1/A1	A1/A1	A1/A1	A1/A1	A1/A1	A1/A1	A1/A1	A1/A1	A1/A1	A1/A1	A1/A1	A1/A1	A1/A1	A1/A1	A1/A1	A1/A1	A1/A1	A1/A1	A1/A1	A1/A1	A1/A1	A1/A1	A1/A1	A1/A1	A1/A1	A1/A1	A1/A1	A1/A1	A1/A1	A1/A1	A1/A1	A1/A1
CS00281	Bengal	US	A1/A1	A1/A1	A1/A1	A1/A1	A1/A1	A1/A1	A1/A1	A1/A1	A1/A1	A1/A1	A1/A1	A1/A1	A1/A1	A1/A1	A1/A1	A1/A1	A1/A1	A1/A1	A1/A1	A1/A1	A1/A1	A1/A1	A1/A1	A1/A1	A1/A1	A1/A1	A1/A1	A1/A1	A1/A1	A1/A1	A1/A1	A1/A1	A1/A1	A1/A1	A1/A1	A1/A1	A1/A1	A1/A1	A1/A1	A1/A1	A1/A1	A1/A1	A1/A1	A1/A1	A1/A1	A1/A1	A1/A1
CS00282	Bengal	US	A1/A1	A1/A1	A1/A1	A1/A1	A1/A1	A1/A1	A1/A1	A1/A1	A1/A1	A1/A1	A1/A1	A1/A1	A1/A1	A1/A1	A1/A1	A1/A1	A1/A1	A1/A1	A1/A1	A1/A1	A1/A1	A1/A1	A1/A1	A1/A1	A1/A1	A1/A1	A1/A1	A1/A1	A1/A1	A1/A1	A1/A1	A1/A1	A1/A1	A1/A1	A1/A1	A1/A1	A1/A1	A1/A1	A1/A1	A1/A1	A1/A1	A1/A1	A1/A1	A1/A1	A1/A1	A1/A1	A1/A1
CS00283	Brazilian Shorthair	RU	A1/A1	A1/A1	A1/A1	A1/A1	A1/A1	A1/A1	A1/A1	A1/A1	A1/A1	A1/A1	A1/A1	A1/A1	A1/A1	A1/A1	A1/A1	A1/A1	A1/A1	A1/A1	A1/A1	A1/A1	A1/A1	A1/A1	A1/A1	A1/A1	A1/A1	A1/A1	A1/A1	A1/A1	A1/A1	A1/A1	A1/A1	A1/A1	A1/A1	A1/A1	A1/A1	A1/A1	A1/A1	A1/A1	A1/A1	A1/A1	A1/A1	A1/A1	A1/A1	A1/A1	A1/A1	A1/A1	A1/A1
CS00284	Brazilian Shorthair	RU	A1/A1	A1/A1	A1/A1	A1/A1	A1/A1	A1/A1	A1/A1	A1/A1	A1/A1	A1/A1	A1/A1	A1/A1	A1/A1	A1/A1	A1/A1	A1/A1	A1/A1	A1/A1	A1/A1	A1/A1	A1/A1	A1/A1	A1/A1	A1/A1	A1/A1	A1/A1	A1/A1	A1/A1	A1/A1	A1/A1	A1/A1	A1/A1	A1/A1	A1/A1	A1/A1	A1/A1	A1/A1	A1/A1	A1/A1	A1/A1	A1/A1	A1/A1	A1/A1	A1/A1	A1/A1	A1/A1	A1/A1
CS00285	British Longhair	RU	A1/A1	A1/A1	A1/A1	A1/A1	A1/A1	A1/A1	A1/A1	A1/A1	A1/A1	A1/A1	A1/A1	A1/A1	A1/A1	A1/A1	A1/A1	A1/A1	A1/A1	A1/A1	A1/A1	A1/A1	A1/A1	A1/A1	A1/A1	A1/A1	A1/A1	A1/A1	A1/A1	A1/A1	A1/A1	A1/A1	A1/A1	A1/A1	A1/A1	A1/A1	A1/A1	A1/A1	A1/A1	A1/A1	A1/A1	A1/A1	A1/A1	A1/A1	A1/A1	A1/A1	A1/A1	A1/A1	A1/A1
CS00286	British Longhair	US	A1/A1	A1/A1	A1/A1	A1/A1	A1/A1	A1/A1	A1/A1	A1/A1	A1/A1	A1/A1	A1/A1	A1/A1	A1/A1	A1/A1	A1/A1	A1/A1	A1/A1	A1/A1	A1/A1	A1/A1	A1/A1	A1/A1	A1/A1	A1/A1	A1/A1	A1/A1	A1/A1	A1/A1	A1/A1	A1/A1	A1/A1	A1/A1	A1/A1	A1/A1	A1/A1	A1/A1	A1/A1	A1/A1	A1/A1	A1/A1	A1/A1	A1/A1	A1/A1	A1/A1	A1/A1	A1/A1	A1/A1
CS00287	British Longhair	UA	A1/A1	A1/A1	A1/A1	A1/A1	A1/A1	A1/A1	A1/A1	A1/A1	A1/A1	A1/A1	A1/A1	A1/A1	A1/A1	A1/A1	A1/A1	A1/A1	A1/A1	A1/A1	A1/A1	A1/A1	A1/A1	A1/A1	A1/A1	A1/A1	A1/A1	A1/A1	A1/A1	A1/A1	A1/A1	A1/A1	A1/A1	A1/A1	A1/A1	A1/A1	A1/A1	A1/A1	A1/A1	A1/A1	A1/A1	A1/A1	A1/A1	A1/A1	A1/A1	A1/A1	A1/A1	A1/A1	A1/A1
CS00288	British Longhair	CA	A1/A1	A1/A1	A1/A1	A1/A1	A1/A1	A1/A1	A1/A1	A1/A1	A1/A1	A1/A1	A1/A1	A1/A1	A1/A1	A1/A1	A1/A1	A1/A1	A1/A1	A1/A1	A1/A1	A1/A1	A1/A1	A1/A1	A1/A1	A1/A1	A1/A1	A1/A1	A1/A1	A1/A1	A1/A1	A1/A1	A1/A1	A1/A1	A1/A1	A1/A1	A1/A1	A1/A1	A1/A1	A1/A1	A1/A1	A1/A1	A1/A1	A1/A1	A1/A1	A1/A1	A1/A1	A1/A1	A1/A1
CS00289	British Longhair	US	A1/A1	A1/A1	A1/A1	A1/A1	A1/A1	A1/A1	A1/A1	A1/A1	A1/A1	A1/A1	A1/A1	A1/A1	A1/A1	A1/A1	A1/A1	A1/A1	A1/A1	A1/A1	A1/A1	A1/A1	A1/A1	A1/A1	A1/A1	A1/A1	A1/A1	A1/A1	A1/A1	A1/A1	A1/A1	A1/A1	A1/A1	A1/A1	A1/A1	A1/A1	A1/A1	A1/A1	A1/A1	A1/A1	A1/A1	A1/A1	A1/A1	A1/A1	A1/A1	A1/A1	A1/A1	A1/A1	A1/A1
CS00290	British Longhair	FI	A1/A1	A1/A1	A1/A1	A1/A1	A1/A1	A1/A1	A1/A1	A1/A1	A1/A1	A1/A1	A1/A1	A1/A1	A1/A1	A1/A1	A1/A1	A1/A1	A1/A1	A1/A1	A1/A1	A1/A1	A1/A1	A1/A1	A1/A1	A1/A1	A1/A1	A1/A1	A1/A1	A1/A1	A1/A1	A1/A1	A1/A1	A1/A1	A1/A1	A1/A1	A1/A1	A1/A1	A1/A1	A1/A1	A1/A1	A1/A1	A1/A1	A1/A1	A1/A1	A1/A1	A1/A1	A1/A1	A1/A1
CS00291	British Longhair	CA	A1/A1	A1/A1	A1/A1	A1/A1	A1/A1	A1/A1	A1/A1	A1/A1	A1/A1	A1/A1	A1/A1	A1/A1	A1/A1	A1/A1	A1/A1	A1/A1	A1/A1	A1/A1	A1/A1	A1/A1	A1/A1	A1/A1	A1/A1	A1/A1	A1/A1	A1/A1	A1/A1	A1/A1	A1/A1	A1/A1	A1/A1	A1/A1	A1/A1	A1/A1	A1/A1	A1/A1	A1/A1	A1/A1	A1/A1	A1/A1	A1/A1	A1/A1	A1/A1	A1/A1	A1/A1	A1/A1	A1/A1
CS00292	British Longhair	RU	A1/A1	A1/A1	A1/A1	A1/A1	A1/A1	A1/A1	A1/A1	A1/A1	A1/A1	A1/A1	A1/A1	A1/A1	A1/A1	A1/A1	A1/A1	A1/A1	A1/A1	A1/A1	A1/A1	A1/A1	A1/A1	A1/A1	A1/A1	A1/A1	A1/A1	A1/A1	A1/A1	A1/A1	A1/A1	A1/A1	A1/A1	A1/A1	A1/A1	A1/A1	A1/A1	A1/A1	A1/A1	A1/A1	A1/A1	A1/A1	A1/A1	A1/A1	A1/A1	A1/A1	A1/A1	A1/A1	A1/A1
CS00293	British Longhair	US	A1/A1	A1/A1	A1/A1	A1/A1	A1/A1	A1/A1	A1/A1	A1/A1	A1/A1	A1/A1	A1/A1	A1/A1	A1/A1	A1/A1	A1/A1	A1/A1	A1/A1	A1/A1	A1/A1	A1/A1	A1/A1	A1/A1	A1/A1	A1/A1	A1/A1	A1/A1	A1/A1	A1/A1	A1/A1	A1/A1	A1/A1	A1/A1	A1/A1	A1/A1	A1/A1	A1/A1	A1/A1	A1/A1	A1/A1	A1/A1	A1/A1	A1/A1	A1/A1	A1/A1	A1/A1	A1/A1	A1/A1
CS00294	British Shorthair	US	A1/A1	A1/A1	A1/A1	A1/A1	A1/A1	A1/A1	A1/A1	A1/A1	A1/A1	A1/A1	A1/A1	A1/A1	A1/A1	A1/A1	A1/A1	A1/A1	A1/A1	A1/A1	A1/A1	A1/A1	A1/A1	A1/A1	A1/A1	A1/A1	A1/A1	A1/A1	A1/A1	A1/A1	A1/A1	A1/A1	A1/A1	A1/A1	A1/A1	A1/A1	A1/A1	A1/A1	A1/A1	A1/A1	A1/A1	A1/A1	A1/A1	A1/A1	A1/A1	A1/A1	A1/A1	A1/A1	A1/A1
CS00295	British Shorthair	US	A1/A1	A1/A1	A1/A1	A1/A1	A1/A1	A1/A1	A1/A1	A1/A1	A1/A1	A1/A1	A1/A1	A1/A1	A1/A1	A1/A1	A1/A1	A1/A1	A1/A1	A1/A1	A1/A1	A1/A1	A1/A1	A1/A1	A1/A1	A1/A1	A1/A1	A1/A1	A1/A1	A1/A1	A1/A1	A1/A1	A1/A1	A1/A1	A1/A1	A1/A1	A1/A1	A1/A1	A1/A1	A1/A1	A1/A1	A1/A1	A1/A1	A1/A1	A1/A1	A1/A1	A1/A1	A1/A1	A1/A1
CS00296	British Shorthair	US	A1/A1	A1/A1	A1/A1	A1/A1	A1/A1	A1/A1	A1/A1	A1/A1	A1/A1	A1/A1	A1/A1	A1/A1	A1/A1	A1/A1	A1/A1	A1/A1	A1/A1	A1/A1	A1/A1	A1/A1	A1/A1	A1/A1	A1/A1	A1/A1	A1/A1	A1/A1	A1/A1	A1/A1	A1/A1	A1/A1	A1/A1	A1/A1	A1/A1	A1/A1	A1/A1	A1/A1	A1/A1	A1/A1	A1/A1	A1/A1	A1/A1	A1/A1	A1/A1	A1/A1	A1/A1	A1/A1	A1/A1
CS00297	British Shorthair	RU	A1/A1	A1/A1	A1/A1	A1/A1	A1/A1	A1/A1	A1/A1	A1/A1	A1/A1	A1/A1	A1/A1	A1/A1	A1/A1	A1/A1	A1/A1	A1/A1	A1/A1	A1/A1	A1/A1	A1/A1	A1/A1	A1/A1	A1/A1	A1/A1	A1/A1	A1/A1	A1/A1	A1/A1	A1/A1	A1/A1	A1/A1	A1/A1	A1/A1	A1/A1	A1/A1	A1/A1	A1/A1	A1/A1	A1/A1	A1/A1	A1/A1	A1/A1	A1/A1	A1/A1	A1/A1	A1/A1	A1/A1
CS00298	British Shorthair	UA	A1/A1	A1/A1	A1/A1	A1/A1	A1/A1	A1/A1	A1/A1	A1/A1	A1/A1	A1/A1	A1/A1	A1/A1	A1/A1	A1/A1	A1/A1	A1/A1	A1/A1	A1/A1	A1/A1	A1/A1	A1/A1	A1/A1	A1/A1	A1/A1	A1/A1	A1/A1	A1/A1	A1/A1	A1/A1	A1/A1	A1/A1	A1/A1	A1/A1	A1/A1	A1/A1	A1/A1	A1/A1	A1/A1	A1/A1	A1/A1	A1/A1	A1/A1	A1/A1	A1/A1	A1/A1	A1/A1	A1/A1
CS00299	British Shorthair	RU	A1/A1	A1/A1	A1/A1	A1/A1	A1/A1	A1/A1	A1/A1	A1/A1	A1/A1	A1/A1	A1/A1	A1/A1	A1/A1	A1/A1	A1/A1	A1/A1	A1/A1	A1/A1	A1/A1	A1/A1	A1/A1	A1/A1	A1/A1	A1/A1	A1/A1	A1/A1	A1/A1	A1/A1	A1/A1	A1/A1	A1/A1	A1/A1	A1/A1	A1/A1	A1/A1	A1/A1	A1/A1	A1/A1	A1/A1	A1/A1	A1/A1	A1/A1	A1/A1	A1/A1	A1/A1	A1/A1	A1/A1
CS00300	British Shorthair	RU	A1/A1	A1/A1	A1/A1	A1/A1	A1/A1	A1/A1	A1/A1	A1/A1	A1/A1	A1/A1	A1/A1	A1/A1	A1/A1	A1/A1	A1/A1	A1/A1	A1/A1	A1/A1	A1/A1	A1/A1	A1/A1	A1/A1	A1/A1	A1/A1	A1/A1	A1/A1	A1/A1	A1/A1	A1/A1	A1/A1	A1/A1	A1/A1	A1/A1	A1/A1	A1/A1	A1/A1	A1/A1	A1/A1	A1/A1	A1/A1	A1/A1	A1/A1	A1/A1	A1/A1	A1/A1	A1/A1	A1/A1
CS00301	British Shorthair	RU	A1/A1	A1/A1	A1/A1	A1/A1	A1/A1	A1/A1	A1/A1	A1/A1	A1/A1	A1/A1	A1/A1	A1/A1	A1/A1	A1/A1	A1/A1	A1/A1	A1/A1	A1/A1	A1/A1	A1/A1	A1/A1	A1/A1	A1/A1	A1/A1	A1/A1	A1/A1	A1/A1	A1/A1	A1/A1	A1/A1	A1/A1	A1/A1	A1/A1	A1/A1	A1/A1	A1/A1	A1/A1	A1/A1	A1/A1	A1/A1	A1/A1	A1/A1	A1/A1	A1/A1	A1/A1	A1/A1	A1/A1
CS00302	British Shorthair	JP	A1/A1	A1/A1	A1/A1	A1/A1	A1/A1	A1/A1	A1/A1	A1/A1	A1/A1	A1/A1	A1/A1	A1/A1	A1/A1	A1/A1	A1/A1	A1/A1	A1/A1	A1/A1	A1/A1	A1/A1	A1/A1	A1/A1	A1/A1	A1/A1	A1/A1	A1/A1	A1/A1	A1/A1	A1/A1	A1/A1	A1/A1	A1/A1	A1/A1	A1/A1	A1/A1	A1/A1	A1/A1	A1/A1	A1/A1	A1/A1	A1/A1	A1/A1	A1/A1	A1/A1	A1/A1	A1/A1	A1/A1
CS00303	British Shorthair	SE	A1/A1	A1/A1	A1/A1	A1/A1	A1/A1	A1/A1	A1/A1	A1/A1	A1/A1	A1/A1	A1/A1	A1/A1	A1/A1	A1/A1	A1/A1	A1/A1	A1/A1	A1/A1	A1/A1	A1/A1	A1/A1	A1/A1	A1/A1	A1/A1	A1/A1	A1/A1	A1/A1	A1/A1	A1/A1	A1/A1	A1/A1	A1/A1	A1/A1	A1/A1	A1/A1	A1/A1	A1/A1	A1/A1	A1/A1	A1/A1	A1/A1	A1/A1	A1/A1	A1/A1	A1/A1	A1/A1	A1/A1
CS00304	British Shorthair	RU	A1/A1	A1/A1	A1/A1	A1/A1	A1/A1	A1/A1	A1/A1	A1/A1	A1/A1	A1/A1	A1/A1	A1/A1	A1/A1	A1/A1	A1/A1	A1/A1	A1/A1	A1/A1	A1/A1	A1/A1	A1/A1	A1/A1	A1/A1	A1/A1	A1/A1	A1/A1	A1/A1	A1/A1	A1/A1	A1/A1	A1/A1	A1/A1	A1/A1	A1/A1	A1/A1	A1/A1	A1/A1	A1/A1	A1/A1	A1/A1	A1/A1	A1/A1	A1/A1	A1/A1	A1/A1	A1/A1	A1/A1
CS00305	British Shorthair	UA	A1/A1	A1/A1	A1/A1	A1/A1	A1/A1	A1/A1	A1/A1	A1/A1	A1/A1	A1/A1	A1/A1	A1/A1	A1/A1	A1/A1	A1/A1	A1/A1	A1/A1	A1/A1	A1/A1	A1/A1	A1/A1	A1/A1	A1/A1	A1/A1	A1/A1	A1/A1	A1/A1	A1/A1	A1/A1	A1/A1	A1/A1	A1/A1	A1/A1	A1/A1	A1/A1	A1/A1	A1/A1	A1/A1	A1/A1	A1/A1	A1/A1	A1/A1	A1/A1	A1/A1	A1/A1	A1/A1	A1/A1
CS00306	British Shorthair	US	A1/A1	A1/A1	A1/A1	A1/A1	A1/A1	A1/A1	A1/A1	A1/A1	A1/A1	A1/A1	A1/A1	A1/A1	A1/A1	A1/A1	A1/A1	A1/A1	A1/A1	A1/A1	A1/A1	A1/A1	A1/A1	A1/A1	A1/A1	A1/A1	A1/A1	A1/A1	A1/A1	A1/A1	A1/A1	A1/A1	A1/A1	A1/A1	A1/A1	A1/A1	A1/A1	A1/A1	A1/A1	A1/A1	A1/A1	A1/A1	A1/A1	A1/A1	A1/A1	A1/A1	A1/A1	A1/A1	A1/A1
CS00307	British Shorthair	US	A1/A1	A1/A1	A1/A1	A1/A1	A1/A1	A1/A1	A1/A1	A1/A1	A1/A1	A1/A1	A1/A1	A1/A1	A1/A1	A1/A1	A1/A1	A1/A1	A1/A1	A1/A1	A1/A1	A1/A1	A1/A1	A1/A1	A1/A1	A1/A1	A1/A1	A1/A1	A1/A1	A1/A1	A1/A1	A1/A1	A1/A1	A1/A1	A1/A1	A1/A1	A1/A1	A1/A1	A1/A1	A1/A1	A1/A1	A1/A1	A1/A1	A1/A1	A1/A1	A1/A1	A1/A1	A1/A1	A1/A1
CS00308	British Shorthair	US	A1/A1	A1/A1	A1/A1	A1/A1	A1/A1	A1/A1	A1/A1	A1/A1	A1/A1	A1/A1	A1/A1	A1/A1	A1/A1	A1/A1	A1/A1	A1/A1	A1/A1	A1/A1	A1/A1	A1/A1	A1/A1	A1/A1	A1/A1	A1/A1	A1/A1	A1/A1	A1/A1	A1/A1	A1/A1	A1/A1	A1/A1	A1/A1	A1/A1	A1/A1	A1/A1	A1/A1	A1/A1	A1/A1	A1/A1	A1/A1	A1/A1	A1/A1	A1/A1	A1/A1	A1/A1	A1/A1	A1/A1
CS00309	British Shorthair	US	A1/A1	A1/A1	A1/A1	A1/A1	A1/A1	A1/A1	A1/A1	A1/A1	A1/A1	A1/A1	A1/A1	A1/A1	A1/A1	A1/A1	A1/A1	A1/A1	A1/A1	A1/A1	A1/A1	A1/A1	A1/A1	A1/A1	A1/A1	A1/A1	A1/A1	A1/A1	A1/A1	A1/A1	A1/A1	A1/A1	A1/A1	A1/A1	A1/A1	A1/A1	A1/A1	A1/A1	A1/A1	A1/A1	A1/A1	A1/A1	A1/A1	A1/A1	A1/A1	A1/A1	A1/A1	A1/A1	A1/A1
CS00310	British Shorthair	US	A1/A1	A1/A1	A1/A1	A1/A1	A1/A1	A1/A1	A1/A1	A1/A1	A1/A1	A1/A1	A1/A1	A1/A1	A1/A1	A1/A1	A1/A1	A1/A1	A1/A1	A1/A1	A1/A1	A1/A1	A1/A1	A1/A1	A1/A1	A1/A1	A1/A1	A1/A1	A1/A1	A1/A1	A1/A1	A1/A1	A1/A1	A1/A1	A1/A1	A1/A1	A1/A1	A1/A1	A1/A1	A1/A1	A1/A1	A1/A1	A1/A1	A1/A1	A1/A1	A1/A1	A1/A1	A1/A1	A1/A1
CS00311	British Shorthair	BY	A1/A1	A1/A1	A1/A1	A1/A1	A1/A1	A1/A1	A1/A1	A1/A1	A1/A1	A1/A1	A1/A1	A1/A1	A1/A1	A1/A1	A1/A1	A1/A1	A1/A1	A1/A1	A1/A1	A1/A1	A1/A1	A1/A1	A1/A1	A1/A1	A1/A1	A1/A1	A1/A1	A1/A1	A1/A1	A1/A1	A1/A1	A1/A1	A1/A1	A1/A1	A1/A1	A1/A1	A1/A1	A1/A1	A1/A1	A1/A1	A1/A1	A1/A1	A1/A1	A1/A1	A1/A1	A1/A1	A1/A1
CS00312	British Shorthair	SE	A1/A1	A1/A1	A1/A1	A1/A1	A1/A1	A1/A1	A1/A1	A1/A1	A1/A1	A1/A1	A1/A1	A1/A1	A1/A1	A1/A1	A1/A1	A1/A1	A1/A1	A1/A1	A1/A1	A1/A1	A1/A1	A1/A1	A1/A1	A1/A1	A1/A1	A1/A1	A1/A1	A1/A1	A1/A1	A1/A1	A1/A1	A1/A1	A1/A1	A1/A1	A1/A1	A1/A1	A1/A1	A1/A1	A1/A1	A1/A1	A1/A1	A1/A1	A1/A1	A1/A1	A1/A1	A1/A1	A1/A1
CS00313	British Shorthair	US	A1/A1	A1/A1	A1/A1	A1/A1	A1/A1	A1/A1	A1/A1	A1/A1	A1/A1	A1/A1	A1/A1	A1/A1	A1/A1	A1/A1	A1/A1	A1/A1	A1/A1	A1/A1	A1/A1	A1/A1	A1/A1	A1/A1	A1/A1	A1/A1	A1/A1	A1/A1	A1/A1	A1/A1	A1/A1	A1/A1	A1/A1	A1/A1	A1/A1	A1/A1	A1/A1	A1/A1	A1/A1	A1/A1	A1/A1	A1/A1	A1/A1	A1/A1	A1/A1	A1/A1	A1/A1	A1/A1	A1/A1
CS00314	British Shorthair	US	A1/A1	A1/A1	A1/A1	A1/A1	A1/A1	A1/A1	A1/A1	A1/A1	A1/A1	A1/A1	A1/A1	A1/A1	A1/A1	A1/A1	A1/A1	A1/A1	A1/A1	A1/A1	A1/A1	A1/A1	A1/A1	A1/A1	A1/A1	A1/A1	A1/A1	A1/A1	A1/A1	A1/A1	A1/A1	A1/A1	A1/A1	A1/A1	A1/A1		A1/A1	A1/A1	A1/A1	A1/A1	A1/A1	A1/A1	A1/A1	A1/A1	A1/A1	A1/A1	A1/A1	A1/A1	A1/A1
CS00315	British Shorthair	RU	A1/A1	A1/A1	A1/A1	A1/A1	A1/A1	A1/A1	A1/A1	A1/A1	A1/A1	A1/A1	A1/A1	A1/A1	A1/A1	A1/A1	A1/A1	A1/A1	A1/A1	A1/A1	A1/A1	A1/A1	A1/A1	A1/A1	A1/A1	A1/A1	A1/A1	A1/A1	A1/A1	A1/A1	A1/A1	A1/A1	A1/A1	A1/A1	A1/A1	A1/A1	A1/A1	A1/A1	A1/A1	A1/A1	A1/A1	A1/A1	A1/A1	A1/A1	A1/A1	A1/A1	A1/A1	A1/A1	A1/A1
CS00316	British Shorthair	KR	A1/A1	A1/A1	A1/A1	A1/A1	A1/A1	A1/A1	A1/A1	A1/A1	A1/A1	A1/A1	A1/A1	A1/A1	A1/A1	A1/A1	A1/A1	A1/A1	A1/A1	A1/A1	A1/A1	A1/A1	A1/A1	A1/A1	A1/A1	A1/A1	A1/A1	A1/A1	A1/A1	A1/A1	A1/A1	A1/A1	A1/A1	A1/A1	A1/A1	A1/A1	A1/A1	A1/A1	A1/A1	A1/A1	A1/A1	A1/A1	A1/A1	A1/A1	A1/A1	A1/A1	A1/A1	A1/A1	A1/A1
CS00317	British Shorthair	RU	A1/A1	A1/A1	A1/A1	A1/A1	A1/A1	A1/A1	A1/A1	A1/A1	A1/A1	A1/A1	A1/A1	A1/A1	A1/A1	A1/A1	A1/A1	A1/A1	A1/A1	A1/A1	A1/A1	A1/A1	A1/A1	A1/A1	A1/A1	A1/A1	A1/A1	A1/A1	A1/A1	A1/A1	A1/A1	A1/A1	A1/A1	A1/A1	A1/A1	A1/A1	A1/A1	A1/A1	A1/A1	A1/A1	A1/A1	A1/A1	A1/A1	A1/A1	A1/A1	A1/A1	A1/A1	A1/A1	A1/A1
CS00318	British Shorthair	US	A1/A1	A1/A1	A1/A1	A1/A1	A1/A1	A1/A1	A1/A1	A1/A1	A1/A1	A1/A1	A1/A1	A1/A1	A1/A1	A1/A1	A1/A1	A1/A1	A1/A1	A1/A1	A1/A1	A1/A1	A1/A1	A1/A1	A1/A1	A1/A1	A1/A1	A1/A1	A1/A1	A1/A1	A1/A1	A1/A1	A1/A1	A1/A1	A1/A1	A1/A1	A1/A1	A1/A1	A1/A1	A1/A1	A1/A1	A1/A1	A1/A1	A1/A1	A1/A1	A1/A1	A1/A1	A1/A1	A1/A1
CS00319	British Shorthair	NO	A1/A1	A1/A1	A1/A1	A1/A1	A1/A1	A1/A1	A1/A1	A1/A1	A1/A1	A1/A1	A1/A1	A1/A1	A1/A1	A1/A1	A1/A1	A1/A1	A1/A1	A1/A1	A1/A1	A1/A1	A1/A1	A1/A1	A1/A1	A1/A1	A1/A1	A1/A1	A1/A1	A1/A1	A1/A1	A1/A1	A1/A1	A1/A1	A1/A1	A1/A1	A1/A1	A1/A1	A1/A1	A1/A1	A1/A1	A1/A1	A1/A1	A1/A1	A1/A1	A1/A1	A1/A1	A1/A1	A1/A1
CS00320	British Shorthair		A1/A1	A1/A1	A1/A1	A1/A1	A1/A1	A1/A1	A1/A1	A1/A1	A1/A1	A1/A1	A1/A1	A1/A1	A1/A1	A1/A1	A1/A1	A1/A1	A1/A1	A1/A1	A1/A1	A1/A1	A1/A1	A1/A1	A1/A1	A1/A1	A1/A1	A1/A1	A1/A1	A1/A1	A1/A1	A1/A1	A1/A1	A1/A1	A1/A1	A1/A1	A1/A1	A1/A1	A1/A1	A1/A1	A1/A1	A1/A1	A1/A1	A1/A1	A1/A1	A1/A1	A1/A1	A1/A1	A1/A1
CS00321	British Shorthair	RU	A1/A1	A1/A1	A1/A1	A1/A1	A1/A1	A1/A1	A1/A1	A1/A1	A1/A1	A1/A1	A1/A1	A1/A1	A1/A1	A1/A1	A1/A1	A1/A1	A1/A1	A1/A1	A1/A1	A1/A1	A1/A1	A1/A1	A1/A1	A1/A1	A1/A1	A1/A1	A1/A1	A1/A1	A1/A1	A1/A1	A1/A1	A1/A1	A1/A1	A1/A1	A1/A1	A1/A1	A1/A1	A1/A1	A1/A1	A1/A1	A1/A1	A1/A1	A1/A1	A1/A1	A1/A1	A1/A1	A1/A1
CS00322	British Shorthair	US	A1/A1	A1/A1	A1/A1	A1/A1	A1/A1	A1/A1	A1/A1	A1/A1	A1/A1	A1/A1	A1/A1	A1/A1	A1/A1	A1/A1	A1/A1	A1/A1	A1/A1	A1/A1	A1/A1	A1/A1	A1/A1	A1/A1	A1/A1	A1/A1	A1/A1	A1/A1	A1/A1	A1/A1	A1/A1	A1/A1	A1/A1	A1/A1	A1/A1	A1/A1	A1/A1	A1/A1	A1/A1	A1/A1	A1/A1	A1/A1	A1/A1	A1/A1	A1/A1	A1/A1	A1/A1	A1/A1	A1/A1
CS00323	British Shorthair	RU	A1/A1	A1/A1	A1/A1	A1/A1	A1/A1	A1/A1	A1/A1	A1/A1	A1/A1	A1/A1	A1/A1	A1/A1	A1/A1	A1/A1	A1/A1	A1/A1	A1/A1	A1/A1	A1/A1	A1/A1	A1/A1	A1/A1	A1/A1	A1/A1	A1/A1	A1/A1	A1/A1	A1/A1	A1/A1	A1/A1	A1/A1	A1/A1	A1/A1	A1/A1	A1/A1	A1/A1	A1/A1	A1/A1	A1/A1	A1/A1	A1/A1	A1/A1	A1/A1	A1/A1	A1/A1	A1/A1	A1/A1
CS00324	British Shorthair	MX	A1/A1	A1/A1	A1/A1	A1/A1	A1/A1	A1/A1	A1/A1	A1/A1	A1/A1	A1/A1	A1/A1	A1/A1	A1/A1	A1/A1	A1/A1	A1/A1	A1/A1	A1/A1	A1/A1	A1/A1	A1/A1	A1/A1	A1/A1	A1/A1	A1/A1	A1/A1	A1/A1	A1/A1	A1/A1	A1/A1	A1/A1	A1/A1	A1/A1	A1/A1	A1/A1	A1/A1	A1/A1	A1/A1	A1/A1	A1/A1	A1/A1	A1/A1	A1/A1	A1/A1	A1/A1	A1/A1	A1/A1
CS00325	British Shorthair	RU	A1/A1	A1/A1	A1/A1	A1/A1	A1/A1	A1/A1	A1/A1	A1/A1	A1/A1	A1/A1	A1/A1	A1/A1	A1/A1	A1/A1	A1/A1	A1/A1	A1/A1	A1/A1	A1/A1	A1/A1	A1/A1	A1/A1	A1/A1	A1/A1	A1/A1	A1/A1	A1/A1	A1/A1	A1/A1	A1/A1	A1/A1	A1/A1	A1/A1		A1/A1	A1/A1	A1/A1	A1/A1	A1/A1	A1/A1	A1/A1	A1/A1	A1/A1	A1/A1	A1/A1	A1/A1	A1/A1
CS00326	British Shorthair	RU	A1/A1	A1/A1	A1/A1	A1/A1	A1/A1	A1/A1	A1/A1	A1/A1	A1/A1	A1/A1	A1/A1	A1/A1	A1/A1	A1/A1	A1/A1	A1/A1	A1/A1	A1/A1	A1/A1	A1/A1	A1/A1	A1/A1	A1/A1	A1/A1	A1/A1	A1/A1	A1/A1	A1/A1	A1/A1	A1/A1	A1/A1	A1/A1	A1/A1	A1/A1	A1/A1	A1/A1	A1/A1	A1/A1	A1/A1	A1/A1	A1/A1	A1/A1	A1/A1	A1/A1	A1/A1	A1/A1	A1/A1
CS00327	Burmese	US	A1/A1	A1/A1	A1/A1	A1/A1	A1/A1	A1/A1	A1/A1	A1/A1	A1/A1	A1/A1	A1/A1	A1/A1	A1/A1	A1/A1	A1/A1	A1/A1	A1/A1	A1/A1	A1/A1	A1/A1	A1/A1	A1/A1	A1/A1	A1/A1	A1/A1	A1/A1	A1/A1	A1/A1	A1/A1	A1/A1	A1/A1	A1/A1	A1/A1	A1/A1	A1/A1	A1/A1	A1/A1	A1/A1	A1/A1	A1/A1	A1/A1	A1/A1	A1/A1	A1/A1	A1/A1	A1/A1	A1/A1
CS00328	Burmese	NO	A1/A1	A1/A1	A1/A1	A1/A1	A1/A1	A1/A1	A1/A1	A1/A1	A1/A1	A1/A1	A1/A1	A1/A1	A1/A1	A1/A1	A1/A1	A1/A1	A1/A1	A1/A1	A1/A1	A1/A1	A1/A1	A1/A1	A1/A1	A1/A1	A1/A1	A1/A1	A1/A1	A1/A1	A1/A1	A1/A1	A1/A1	A1/A1	A1/A1	A1/A1	A1/A1	A1/A1	A1/A1	A1/A1	A1/A1	A1/A1	A1/A1	A1/A1	A1/A1	A1/A1	A1/A1	A1/A1	A1/A2
CS00329	Burmese	NO	A1/A1	A1/A1	A1/A1	A1/A1	A1/A1	A1/A1	A1/A1	A1/A1	A1/A1	A1/A1	A1/A1	A1/A1	A1/A1	A1/A1	A1/A1	A1/A1	A1/A1	A1/A1	A1/A1	A1/A1	A1/A1	A1/A1	A1/A1	A1/A1	A1/A1	A1/A1	A1/A1	A1/A1	A1/A1	A1/A1	A1/A1	A1/A1	A1/A1	A1/A1	A1/A1	A1/A1	A1/A1	A1/A1	A1/A1	A1/A1	A1/A1	A1/A1	A1/A1	A1/A1	A1/A1	A1/A1	A1/A1
CS00330	Burmese	NO	A1/A1	A1/A1	A1/A1	A1/A1	A1/A1	A1/A1	A1/A1	A1/A1	A1/A1	A1/A1	A1/A1	A1/A1	A1/A1	A1/A1	A1/A1	A1/A1	A1/A1	A1/A1	A1/A1	A1/A1	A1/A1	A1/A1	A1/A1	A1/A1	A1/A1	A1/A1	A1/A1	A1/A1	A1/A1	A1/A1	A1/A1	A1/A1	A1/A1	A1/A1	A1/A1	A1/A1	A1/A1	A1/A1	A1/A1	A1/A1	A1/A1	A1/A1	A1/A1	A1/A1	A1/A1	A1/A1	A1/A1
CS00331	Burmese	US	A1/A1	A1/A1	A1/A1	A1/A1	A1/A1	A1/A1	A1/A1	A1/A1	A1/A1	A1/A1	A1/A1	A1/A1	A1/A1	A1/A1	A1/A1	A1/A1	A1/A1	A1/A1	A1/A1	A1/A1	A1/A1	A1/A1	A1/A1	A1/A1	A1/A1	A1/A1	A1/A1	A1/A1	A1/A1	A1/A1	A1/A1	A1/A1	A1/A1	A1/A1	A1/A1	A1/A1	A1/A1	A1/A1	A1/A1	A1/A1	A1/A1	A1/A1	A1/A1	A1/A1	A1/A1	A1/A1	A1/A1
CS00332	Burmese	NO	A1/A1	A1/A1	A1/A1	A1/A1	A1/A1	A1/A1	A1/A1	A1/A1	A1/A1	A1/A1	A1/A1	A1/A1	A1/A1	A1/A1	A1/A1	A1/A1	A1/A1	A1/A1	A1/A1	A1/A1	A1/A1	A1/A1	A1/A1	A1/A1	A1/A1	A1/A1	A1/A1	A1/A1	A1/A1	A1/A1	A1/A1	A1/A1	A1/A1	A1/A1	A1/A1	A1/A1	A1/A1	A1/A1	A1/A1	A1/A1	A1/A1	A1/A1	A1/A1	A1/A1	A1/A1	A1/A1	A1/A2
CS00333	Burmese	US	A1/A1	A1/A1	A1/A1	A1/A1	A1/A1	A1/A1	A1/A1	A1/A1	A1/A1	A1/A1	A1/A1	A1/A1	A1/A1	A1/A1	A1/A1	A1/A1	A1/A1	A1/A1	A1/A1	A1/A1	A1/A1	A1/A1	A1/A1	A1/A1	A1/A1	A1/A1	A1/A1	A1/A1	A1/A1	A1/A1	A1/A1	A1/A1	A1/A1	A1/A1	A1/A1	A1/A1	A1/A1	A1/A1	A1/A1	A1/A1	A1/A1	A1/A1	A1/A1	A1/A1	A1/A1	A1/A1	A1/A1
CS00334	Burmese	US	A1/A1	A1/A1	A1/A1	A1/A1	A1/A1	A1/A1	A1/A1	A1/A1	A1/A1	A1/A1	A1/A1	A1/A1	A1/A1	A1/A1	A1/A1	A1/A1	A1/A1	A1/A1	A1/A1	A1/A1	A1/A1	A1/A1	A1/A1	A1/A1	A1/A1	A1/A1	A1/A1	A1/A1	A1/A1	A1/A1	A1/A1	A1/A1	A1/A1	A1/A1	A1/A1	A1/A1	A1/A1	A1/A1	A1/A1	A1/A1	A1/A1	A1/A1	A1/A1	A1/A1	A1/A1	A1/A1	A1/A1
CS00335	Burmilla	DK	A1/A1	A1/A1	A1/A1	A1/A1	A1/A1	A1/A1	A1/A1	A1/A1	A1/A1	A1/A1	A1/A1	A1/A1	A1/A1	A1/A1	A1/A1	A1/A1	A1/A1	A1/A1	A1/A1	A1/A1	A1/A1	A1/A1	A1/A1	A1/A1	A1/A1	A1/A1	A1/A1	A1/A1	A1/A1	A1/A1	A1/A1	A1/A1	A1/A1	A1/A1	A1/A1	A1/A1	A1/A1	A1/A1	A1/A1	A1/A1	A1/A1	A1/A1	A1/A1	A1/A1	A1/A1	A1/A1	A1/A1
CS00336	Burmilla	AT	A1/A1	A1/A1		A1/A1	A1/A1	A1/A1		A1/A1	A1/A1	A1/A1	A1/A1	A1/A1	A1/A1	A1/A1	A1/A1	A1/A1	A1/A1	A1/A1	A1/A1	A1/A1	A1/A1	A1/A1	A1/A1	A1/A1	A1/A1	A1/A1	A1/A1	A1/A1	A1/A1	A1/A1	A1/A1	A1/A1	A1/A1	A1/A1	A1/A1	A1/A1	A1/A1	A1/A1	A1/A1	A1/A1	A1/A1	A1/A1	A1/A1	A1/A1	A1/A1	A1/A1	A1/A1
CS00337	Cashmere	DE	A1/A1	A1/A1	A1/A1	A1/A1	A1/A1	A1/A1	A1/A1	A1/A1	A1/A1	A1/A1	A1/A1	A1/A1	A1/A1	A1/A1	A1/A1	A1/A1	A1/A1	A1/A1	A1/A1	A1/A1	A1/A1	A1/A1	A1/A1	A1/A1	A1/A1	A1/A1	A1/A1	A1/A1	A1/A1	A1/A1	A1/A1	A1/A1	A1/A1	A1/A1	A1/A1	A1/A1	A1/A1	A1/A1	A1/A1	A1/A1	A1/A1	A1/A1	A1/A1	A1/A1	A1/A1	A1/A1	A1/A1
CS00338	Chartreux	US	A1/A1	A1/A1	A1/A1	A1/A1	A1/A1	A1/A1	A1/A1	A1/A1	A1/A1	A1/A1	A1/A1	A1/A1	A1/A1	A1/A1	A1/A1	A1/A1	A1/A1	A1/A1	A1/A1	A1/A1	A1/A1	A1/A1	A1/A1	A1/A1	A1/A1	A1/A1	A1/A1	A1/A1	A1/A1	A1/A1	A1/A1	A1/A1	A1/A1	A1/A1	A1/A1	A1/A1	A1/A1	A1/A1	A1/A1	A1/A1	A1/A1	A1/A1	A1/A1	A1/A1	A1/A1	A1/A1	A1/A1
CS00339	Chartreux	US	A1/A1	A1/A1	A1/A1	A1/A1	A1/A1	A1/A1	A1/A1	A1/A1	A1/A1	A1/A1	A1/A1	A1/A1	A1/A1	A1/A1	A1/A1	A1/A1	A1/A1	A1/A1	A1/A1	A1/A1	A1/A1	A1/A1	A1/A1	A1/A1	A1/A1	A1/A1	A1/A1	A1/A1	A1/A1	A1/A1	A1/A1	A1/A1	A1/A1	A1/A1	A1/A1	A1/A1	A1/A1	A1/A1	A1/A1	A1/A1	A1/A1	A1/A1	A1/A1	A1/A1	A1/A1	A1/A1	A1/A1
CS00340	Chartreux	FR	A1/A1	A1/A1	A1/A1	A1/A1	A1/A1	A1/A1	A1/A1	A1/A1	A1/A1	A1/A1	A1/A1	A1/A1	A1/A1	A1/A1	A1/A1	A1/A1	A1/A1	A1/A1	A1/A1	A1/A1	A1/A1	A1/A1	A1/A1	A1/A1	A1/A1	A1/A1	A1/A1	A1/A1	A1/A1	A1/A1	A1/A1	A1/A1	A1/A1	A1/A1	A1/A1	A1/A1	A1/A1	A1/A1	A1/A1	A1/A1	A1/A1	A1/A1	A1/A1	A1/A1	A1/A1	A1/A1	A1/A1
CS00341	Chartreux	FR	A1/A1	A1/A1	A1/A1	A1/A1	A1/A1	A1/A1		A1/A1	A1/A1	A1/A1	A1/A1	A1/A1	A1/A1	A1/A1	A1/A1	A1/A1	A1/A1	A1/A1	A1/A1	A1/A1	A1/A1	A1/A1	A1/A1	A1/A1	A1/A1	A1/A1	A1/A1	A1/A1	A1/A1	A1/A1	A1/A1	A1/A1	A1/A1	A1/A1	A1/A1	A1/A1	A1/A1	A1/A1	A1/A1	A1/A1	A1/A1	A1/A1	A1/A1	A1/A1	A1/A1	A1/A1	A1/A1
CS00342	Chartreux	US	A1/A1	A1/A1	A1/A1	A1/A1	A1/A1	A1/A1	A1/A1	A1/A1	A1/A1	A1/A1	A1/A1	A1/A1	A1/A1	A1/A1	A1/A1	A1/A1	A1/A1	A1/A1	A1/A1	A1/A1	A1/A1	A1/A1	A1/A1	A1/A1	A1/A1	A1/A1	A1/A1	A1/A1	A1/A1	A1/A1	A1/A1	A1/A1	A1/A1	A1/A1	A1/A1	A1/A1	A1/A1	A1/A1	A1/A1	A1/A1	A1/A1	A1/A1	A1/A1	A1/A1	A1/A1	A1/A1	A1/A1
CS00343	Chartreux	US	A1/A1	A1/A1	A1/A1	A1/A1	A1/A1	A1/A1	A1/A1	A1/A1	A1/A1	A1/A1	A1/A1	A1/A1	A1/A1	A1/A1	A1/A1	A1/A1	A1/A1	A1/A1	A1/A1	A1/A1	A1/A1	A1/A1	A1/A1	A1/A1	A1/A1	A1/A1	A1/A1	A1/A1	A1/A1	A1/A1	A1/A1	A1/A1	A1/A1	A1/A1	A1/A1	A1/A1	A1/A1	A1/A1	A1/A1	A1/A1	A1/A1	A1/A1	A1/A1	A1/A1	A1/A1	A1/A1	A1/A1
CS00344	Chartreux	US	A1/A1	A1/A1	A1/A1	A1/A1	A1/A1	A1/A1	A1/A1	A1/A1	A1/A1	A1/A1	A1/A1	A1/A1	A1/A1	A1/A1	A1/A1	A1/A1	A1/A1	A1/A1	A1/A1	A1/A1	A1/A1	A1/A1	A1/A1	A1/A1	A1/A1	A1/A1	A1/A1	A1/A1	A1/A1	A1/A1	A1/A1	A1/A1	A1/A1	A1/A1	A1/A1	A1/A1	A1/A1	A1/A1	A1/A1	A1/A1	A1/A1	A1/A1	A1/A1	A1/A1	A1/A1	A1/A1	A1/A1
CS00345	Chartreux	US	A1/A1	A1/A1	A1/A1	A1/A1	A1/A1	A1/A1	A1/A1	A1/A1	A1/A1	A1/A1	A1/A1	A1/A1	A1/A1	A1/A1	A1/A1	A1/A1	A1/A1	A1/A1	A1/A1	A1/A1	A1/A1	A1/A1	A1/A1	A1/A1	A1/A1	A1/A1	A1/A1	A1/A1	A1/A1	A1/A1	A1/A1	A1/A1	A1/A1	A1/A1	A1/A1	A1/A1	A1/A1	A1/A1	A1/A1	A1/A1	A1/A1	A1/A1	A1/A1	A1/A1	A1/A1	A1/A1	A1/A1
CS00346	Cornish Rex	US	A1/A1	A1/A1	A1/A1	A1/A1	A1/A1	A1/A1	A1/A1	A1/A1	A1/A1	A1/A1	A1/A1	A1/A1	A1/A1	A1/A1	A1/A1	A1/A1	A1/A1	A1/A1	A1/A1	A1/A1	A1/A1	A1/A1	A1/A1	A1/A1		A1/A1	A1/A1	A1/A1	A1/A1	A1/A1	A1/A1	A1/A1	A1/A1	A1/A1	A1/A2	A1/A1	A1/A1	A1/A1	A1/A1	A1/A1	A1/A1	A1/A1	A1/A1	A1/A1	A1/A1	A1/A1	A1/A1
CS00347	Cornish Rex	KR	A1/A1	A1/A1	A1/A1	A1/A1	A1/A1	A1/A1	A1/A1	A1/A1	A1/A1	A1/A1	A1/A1	A1/A1	A1/A1	A1/A1	A1/A1	A1/A1	A1/A1	A1/A1	A1/A1	A1/A1	A1/A1	A1/A1	A1/A1	A1/A1	A1/A1	A1/A1	A1/A1	A1/A1	A1/A1	A1/A1	A1/A1	A1/A1	A1/A1	A1/A1	A1/A2	A1/A1	A1/A1	A1/A1	A1/A1	A1/A1	A1/A1	A1/A1	A1/A1	A1/A1	A1/A1	A1/A1	A1/A1
CS00348	Devon Rex	UA	A1/A1	A1/A1	A1/A1	A1/A1	A1/A1	A1/A1	A1/A1	A1/A1	A1/A1	A1/A1	A1/A1	A1/A1	A1/A1	A1/A1	A1/A1	A1/A1	A1/A1	A1/A1	A1/A1	A1/A1	A1/A1	A1/A1	A1/A1	A1/A1	A1/A1	A1/A1	A1/A1	A1/A1	A1/A1	A1/A1	A1/A1	A1/A1	A1/A1	A1/A1	A1/A1	A1/A1	A1/A1	A1/A1	A1/A1	A1/A1	A1/A1	A1/A1	A1/A1	A1/A1	A1/A1	A1/A1	A1/A1
CS00349	Devon Rex	UA	A1/A1	A1/A1	A1/A1	A1/A1	A1/A1	A1/A1	A1/A1	A1/A1	A1/A1	A1/A1	A1/A1	A1/A1	A1/A1	A1/A1	A1/A1	A1/A1	A1/A1	A1/A1	A1/A1	A1/A1	A1/A1	A1/A1	A1/A1	A1/A1	A1/A1	A1/A1	A1/A1	A1/A1	A1/A1	A1/A1	A1/A1	A1/A1	A1/A1	A1/A1	A1/A1	A1/A1	A1/A1	A1/A1	A1/A1	A1/A1	A1/A1	A1/A1	A1/A1	A1/A1	A1/A1	A1/A1	A1/A1
CS00350	Devon Rex	LT	A1/A1	A1/A1	A1/A1	A1/A1	A1/A1	A1/A1	A1/A1	A1/A1	A1/A1	A1/A1	A1/A1	A1/A1	A1/A1	A1/A1	A1/A1	A1/A1	A1/A1	A1/A1	A1/A1	A1/A1	A1/A1	A1/A1	A1/A1	A1/A1	A1/A1	A1/A1	A1/A1	A1/A1	A1/A1	A1/A1	A1/A1	A1/A1	A1/A1	A1/A1	A1/A1	A1/A1	A1/A1	A1/A1	A1/A1	A1/A1	A1/A1	A1/A1	A1/A1	A1/A1	A1/A1	A1/A1	A1/A1
CS00351	Devon Rex	US	A1/A1	A1/A1	A1/A1	A1/A1	A1/A1	A1/A1	A1/A1	A1/A1	A1/A1	A1/A1	A1/A1	A1/A1	A1/A1	A1/A1	A1/A1	A1/A1	A1/A1	A1/A1	A1/A1	A1/A1	A1/A1	A1/A1	A1/A1	A1/A1	A1/A1	A1/A1	A1/A1	A1/A1	A1/A1	A1/A1	A1/A1	A1/A1	A1/A1	A1/A1	A1/A2	A1/A1	A1/A1	A1/A1	A1/A1	A1/A1	A1/A1	A1/A1	A1/A1	A1/A1	A1/A1	A1/A1	A1/A1
CS00352	Devon Rex	RU	A1/A1	A1/A1	A1/A1	A1/A1	A1/A1	A1/A1	A1/A1	A1/A1	A1/A1	A1/A1	A1/A1	A1/A1	A1/A1	A1/A1	A1/A1	A1/A1	A1/A1	A1/A1	A1/A1	A1/A1	A1/A1	A1/A1	A1/A1	A1/A1	A1/A1	A1/A1	A1/A1	A1/A1	A1/A1	A1/A1	A1/A1	A1/A1	A1/A1	A1/A1	A1/A1	A1/A1	A1/A1	A1/A1	A1/A1	A1/A1	A1/A1	A1/A1	A1/A1	A1/A1	A1/A1	A1/A1	A1/A1
CS00353	Devon Rex	UA	A1/A1	A1/A1	A1/A1	A1/A1	A1/A1	A1/A1	A1/A1	A1/A1	A1/A1	A1/A1	A1/A1	A1/A1	A1/A1	A1/A1	A1/A1	A1/A1	A1/A1	A1/A1	A1/A1	A1/A1	A1/A1	A1/A1	A1/A1	A1/A1	A1/A1	A1/A1	A1/A1	A1/A1	A1/A1	A1/A1	A1/A1	A1/A1	A1/A1	A1/A1	A1/A1	A1/A1	A1/A1	A1/A1	A1/A1	A1/A1	A1/A1	A1/A1	A1/A1	A1/A1	A1/A1	A1/A1	A1/A1
CS00354	Devon Rex	SE	A1/A1	A1/A1	A1/A1	A1/A1	A1/A1	A1/A1	A1/A1	A1/A1	A1/A1	A1/A1	A1/A1	A1/A1	A1/A1	A1/A1	A1/A1	A1/A1	A1/A1	A1/A1	A1/A1	A1/A1	A1/A1	A1/A1	A1/A1	A1/A1	A1/A1	A1/A1	A1/A1	A1/A1	A1/A1	A1/A1	A1/A1	A1/A1	A1/A1	A1/A1	A1/A1	A1/A1	A1/A1	A1/A1	A1/A1	A1/A1	A1/A1	A1/A1	A1/A1	A1/A1	A1/A1	A1/A1	A1/A1
CS00355	Devon Rex		A1/A1	A1/A1	A1/A1	A1/A1	A1/A1	A1/A1	A1/A1	A1/A1	A1/A1	A1/A1	A1/A1	A1/A1	A1/A1	A1/A1	A1/A1	A1/A1	A1/A1	A1/A1	A1/A1	A1/A1	A1/A1	A1/A1	A1/A1	A1/A1	A1/A1	A1/A1	A1/A1	A1/A1	A1/A1	A1/A1	A1/A1	A1/A1	A1/A1	A1/A1	A1/A1	A1/A1	A1/A1	A1/A1	A1/A1	A1/A1	A1/A1	A1/A1	A1/A1	A1/A1	A1/A1	A1/A1	A1/A1
CS00356	Devon Rex	CA	A1/A1	A1/A1	A1/A1	A1/A1	A1/A1	A1/A1	A1/A1	A1/A1	A1/A1	A1/A1	A1/A1	A1/A1	A1/A1	A1/A1	A1/A1	A1/A1	A1/A1	A1/A1	A1/A1	A1/A1	A1/A1	A1/A1	A1/A1	A1/A1	A1/A1	A1/A1	A1/A1	A1/A1	A1/A1	A1/A1	A1/A1	A1/A1	A1/A1	A1/A1	A1/A1	A1/A1	A1/A1	A1/A1	A1/A1	A1/A1	A1/A1	A1/A1	A1/A1	A1/A1	A1/A1	A1/A1	A1/A1
CS00357	Devon Rex	RU	A1/A1	A1/A1	A1/A1	A1/A1	A1/A1	A1/A1	A1/A1	A1/A1	A1/A1	A1/A1	A1/A1	A1/A1	A1/A1	A1/A1	A1/A1	A1/A1	A1/A1	A1/A1	A1/A1	A1/A1	A1/A1	A1/A1	A1/A1	A1/A1	A1/A1	A1/A1	A1/A1	A1/A1	A1/A1	A1/A1	A1/A1	A1/A1	A1/A1	A1/A1	A1/A1	A1/A1	A1/A1	A1/A1	A1/A1	A1/A1	A1/A1	A1/A1	A1/A1	A1/A1	A1/A1	A1/A1	A1/A1
CS00358	Devon Rex	RU	A1/A1	A1/A1	A1/A1	A1/A1	A1/A1	A1/A1	A1/A1	A1/A1	A1/A1	A1/A1	A1/A1	A1/A1	A1/A1	A1/A1	A1/A1	A1/A1	A1/A1	A1/A1	A1/A1	A1/A1	A1/A1	A1/A1	A1/A1	A1/A1	A1/A1	A1/A1	A1/A1	A1/A1	A1/A1	A1/A1	A1/A1	A1/A1	A1/A1	A1/A1	A1/A1	A1/A1	A1/A1	A1/A1	A1/A2	A1/A1	A1/A1	A1/A1	A1/A1	A1/A1	A1/A1	A1/A1	A1/A1
CS00359	Devon Rex	US	A1/A1	A1/A1	A1/A1	A1/A1	A1/A1	A1/A1	A1/A1	A1/A1	A1/A1	A1/A1	A1/A1	A1/A1	A1/A1	A1/A1	A1/A1	A1/A1	A1/A1	A1/A1	A1/A1	A1/A1	A1/A1	A1/A1	A1/A1	A1/A1	A1/A1	A1/A1	A1/A1	A1/A1	A1/A1	A1/A1	A1/A1	A1/A1	A1/A1	A1/A1	A1/A1	A1/A1	A1/A1	A1/A1	A1/A1	A1/A1	A1/A1	A1/A1	A1/A1	A1/A1	A1/A1	A1/A1	A1/A1
CS00360	Devon Rex	UA	A1/A1	A1/A1	A1/A1	A1/A1	A1/A1	A1/A1	A1/A1	A1/A1	A1/A1	A1/A1	A1/A1	A1/A1	A1/A1	A1/A1	A1/A1	A1/A1	A1/A1	A1/A1	A1/A1	A1/A1	A1/A1	A1/A1	A1/A1	A1/A1	A1/A1	A1/A1	A1/A1	A1/A1	A1/A1	A1/A1	A1/A1	A1/A1	A1/A1	A1/A1	A1/A1	A1/A1	A1/A1	A1/A1	A1/A1	A1/A1	A1/A1	A1/A1	A1/A1	A1/A1	A1/A1	A1/A1	A1/A1
CS00361	Devon Rex	PL	A1/A1	A1/A1	A1/A1	A1/A1	A1/A1	A1/A1	A1/A1	A1/A1	A1/A1	A1/A1	A1/A1	A1/A1	A1/A1	A1/A1	A1/A1	A1/A1	A1/A1	A1/A1	A1/A1	A1/A1	A1/A1	A1/A1	A1/A1	A1/A1	A1/A1	A1/A1	A1/A1	A1/A1	A1/A1	A1/A1	A1/A1	A1/A1	A1/A1	A1/A1	A1/A1	A1/A1	A1/A1	A1/A1	A1/A1	A1/A1	A1/A1	A1/A1	A1/A1	A1/A1	A1/A1	A1/A1	A1/A1
CS00362	Devon Rex	US	A1/A1	A1/A1	A1/A1	A1/A1	A1/A1	A1/A1	A1/A1	A1/A1	A1/A1	A1/A1	A1/A1	A1/A1	A1/A1	A1/A1	A1/A1	A1/A1	A1/A1	A1/A1	A1/A1	A1/A1	A1/A1	A1/A1	A1/A1	A1/A1	A1/A1	A1/A1	A1/A1	A1/A1	A1/A1	A1/A1	A1/A1	A1/A1	A1/A1	A1/A1	A1/A1	A1/A1	A1/A1	A1/A1	A1/A1	A1/A1	A1/A1	A1/A1	A1/A1	A1/A1	A1/A1	A1/A1	A1/A1
CS00363	Devon Rex		A1/A1	A1/A1	A1/A1	A1/A1	A1/A1	A1/A1	A1/A1	A1/A1	A1/A1	A1/A1	A1/A1	A1/A1	A1/A1	A1/A1	A1/A1	A1/A1	A1/A1	A1/A1	A1/A1	A1/A1	A1/A1	A1/A1	A1/A1	A1/A1	A1/A1	A1/A1	A1/A1	A1/A1	A1/A1	A1/A1	A1/A1	A1/A1	A1/A1	A1/A1	A1/A1	A1/A1	A1/A1	A1/A1	A1/A1	A1/A1	A1/A1	A1/A1	A1/A1	A1/A1	A1/A1	A1/A1	A1/A1
CS00364	Devon Rex		A1/A1	A1/A1	A1/A1	A1/A1	A1/A1	A1/A1	A1/A1	A1/A1	A1/A1	A1/A1	A1/A1	A1/A1	A1/A1	A1/A1	A1/A1	A1/A1	A1/A1	A1/A1	A1/A1	A1/A1	A1/A1	A1/A1	A1/A1	A1/A1	A1/A1	A1/A1	A1/A1	A1/A1	A1/A1	A1/A1	A1/A1	A1/A1	A1/A1	A1/A1	A1/A1	A1/A1	A1/A1	A1/A1	A1/A1	A1/A1	A1/A1	A1/A1	A1/A1	A1/A1	A1/A1	A1/A1	A1/A1
CS00365	Devon Rex	US	A1/A1	A1/A1	A1/A1	A1/A1	A1/A1	A1/A1	A1/A1	A1/A1	A1/A1	A1/A1	A1/A1	A1/A1	A1/A1	A1/A1	A1/A1	A1/A1	A1/A1	A1/A1	A1/A1	A1/A1	A1/A1	A1/A1	A1/A1	A1/A1	A1/A1	A1/A1	A1/A1	A1/A1	A1/A1	A1/A1	A1/A1	A1/A1	A1/A1	A1/A1	A1/A1	A1/A1	A1/A1	A1/A1	A1/A1	A1/A1	A1/A1	A1/A1	A1/A1	A1/A1	A1/A1	A1/A1	A1/A1
CS00366	Devon Rex	US	A1/A1	A1/A1	A1/A1	A1/A1	A1/A1	A1/A1	A1/A1	A1/A1	A1/A1	A1/A1	A1/A1	A1/A1	A1/A1	A1/A1	A1/A1	A1/A1	A1/A1	A1/A1	A1/A1	A1/A1	A1/A1	A1/A1	A1/A1	A1/A1	A1/A1	A1/A1	A1/A1	A1/A1	A1/A1	A1/A1	A1/A1	A1/A1	A1/A1	A1/A1	A1/A1	A1/A1	A1/A1	A1/A1	A1/A1	A1/A1	A1/A1	A1/A1	A1/A1	A1/A1	A1/A1	A1/A1	A1/A1
CS00367	Devon Rex	US	A1/A1	A1/A1	A1/A1	A1/A1	A1/A1	A1/A1	A1/A1	A1/A1	A1/A1	A1/A1	A1/A1	A1/A1	A1/A1	A1/A1	A1/A1	A1/A1	A1/A1	A1/A1	A1/A1	A1/A1	A1/A1	A1/A1	A1/A1	A1/A1	A1/A1	A1/A1	A1/A1	A1/A1	A1/A1	A1/A1	A1/A1	A1/A1	A1/A1	A1/A1	A1/A1	A1/A1	A1/A1	A1/A1	A1/A1	A1/A1	A1/A1	A1/A1	A1/A1	A1/A1	A1/A1	A1/A1	A1/A1
CS00368	Devon Rex	US	A1/A1	A1/A1	A1/A1	A1/A1	A1/A1	A1/A1	A1/A1	A1/A1	A1/A1	A1/A1	A1/A1	A1/A1	A1/A1	A1/A1	A1/A1	A1/A1	A1/A1	A1/A1	A1/A1	A1/A1	A1/A1	A1/A1	A1/A1	A1/A1	A1/A1	A1/A1	A1/A1	A1/A1	A1/A1	A1/A1	A1/A1	A1/A1	A1/A1	A1/A1	A1/A1	A1/A1	A1/A1	A1/A1	A1/A1	A1/A1	A1/A1	A1/A1	A1/A1	A1/A1	A1/A1	A1/A1	A1/A1
CS00369	Devon Rex	US	A1/A1	A1/A1	A1/A1	A1/A1	A1/A1	A1/A1	A1/A1	A1/A1	A1/A1	A1/A1	A1/A1	A1/A1	A1/A1	A1/A1	A1/A1	A1/A1	A1/A1	A1/A1	A1/A1	A1/A1	A1/A1	A1/A1	A1/A1	A1/A1	A1/A1	A1/A1	A1/A1	A1/A1	A1/A1	A1/A1	A1/A1	A1/A1	A1/A1	A1/A1	A1/A1	A1/A1	A1/A1	A1/A1	A1/A1	A1/A1	A1/A1	A1/A1	A1/A1	A1/A1	A1/A1	A1/A1	A1/A1
CS00370	Devon Rex	FI	A1/A1	A1/A1	A1/A1	A1/A1	A1/A1	A1/A1	A1/A1	A1/A1	A1/A1	A1/A1	A1/A1	A1/A1	A1/A1	A1/A1	A1/A1	A1/A1	A1/A1	A1/A1	A1/A1	A1/A1	A1/A1	A1/A1	A1/A1	A1/A1	A1/A1	A1/A1	A1/A1	A1/A1	A1/A1	A1/A1	A1/A1	A1/A1	A1/A1	A1/A1	A1/A1	A1/A1	A1/A1	A1/A1	A1/A1	A1/A1	A1/A1	A1/A1	A1/A1	A1/A1	A1/A1	A1/A1	A1/A1
CS00371	Devon Rex		A1/A1	A1/A1	A1/A1	A1/A1	A1/A1	A1/A1	A1/A1	A1/A1	A1/A1	A1/A1	A1/A1	A1/A1	A1/A1	A1/A1	A1/A1	A1/A1	A1/A1	A1/A1	A1/A1	A1/A1	A1/A1	A1/A1	A1/A1	A1/A1	A1/A1	A1/A1	A1/A1	A1/A1	A1/A1	A1/A1	A1/A1	A1/A1	A1/A1	A1/A1	A1/A1	A1/A1	A1/A1	A1/A1	A1/A1	A1/A1	A1/A1	A1/A1	A1/A1	A1/A1		A1/A1	A1/A1
CS00372	Non Pedigree Cat	US	A1/A1	A1/A1	A1/A1	A1/A1	A1/A1	A1/A1	A1/A1	A1/A1	A1/A1	A1/A1	A1/A1	A1/A1	A1/A1	A1/A1	A1/A1	A1/A1	A1/A1	A1/A1	A1/A1	A1/A1	A1/A1	A1/A1	A1/A1	A1/A1	A1/A1	A1/A1	A1/A1	A1/A1	A1/A1	A1/A1	A1/A1	A1/A1	A1/A1	A1/A1	A1/A1	A1/A1	A1/A1	A1/A1	A1/A1	A1/A1	A1/A1	A1/A1	A1/A1	A1/A1	A1/A1	A1/A1	A1/A1
CS00373	Non Pedigree Cat	US	A1/A1	A1/A1	A1/A1	A1/A1	A1/A1	A1/A1	A1/A1	A1/A1	A1/A1	A1/A1	A1/A1	A1/A1	A1/A1	A1/A1	A1/A1	A1/A1	A1/A1	A1/A1	A1/A1	A1/A1	A1/A1	A1/A1	A1/A1	A1/A1	A1/A1	A1/A1	A1/A1	A1/A1	A1/A1	A1/A1	A1/A1	A1/A1	A1/A1	A1/A1	A1/A1	A1/A1	A1/A1	A1/A1	A1/A1	A1/A1	A1/A1	A1/A1	A1/A1	A1/A1	A1/A1	A1/A1	A1/A1
CS00374	Non Pedigree Cat	US	A1/A1	A1/A1	A1/A1	A1/A1	A1/A1	A1/A1	A1/A1	A1/A1	A1/A1	A1/A1	A1/A1	A1/A1	A1/A1	A1/A1	A1/A1	A1/A1	A1/A1	A1/A1	A1/A1	A1/A1	A1/A1	A1/A1	A1/A1	A1/A1	A1/A1	A1/A1	A1/A1	A1/A1	A1/A1	A1/A1	A1/A1	A1/A1	A1/A1	A1/A2	A1/A1	A1/A1	A1/A1	A1/A1	A1/A1	A1/A1	A1/A1	A1/A1	A1/A1	A1/A1	A1/A1	A1/A1	A1/A1
CS00375	Non Pedigree Cat	US	A1/A1	A1/A1	A1/A1	A1/A1	A1/A1	A1/A1	A1/A1	A1/A1	A1/A1	A1/A1	A1/A1	A1/A1	A1/A1	A1/A1	A1/A1	A1/A1	A1/A1	A1/A1	A1/A1	A1/A1	A1/A1	A1/A1	A1/A1	A1/A1	A1/A1	A1/A1	A1/A1	A1/A1	A1/A1	A1/A1	A1/A1	A1/A1	A1/A1	A1/A1	A1/A2	A1/A1	A1/A1	A1/A1	A1/A1	A1/A1	A1/A1	A1/A1	A1/A1	A1/A1	A1/A1	A1/A1	A1/A1
CS00376	Non Pedigree Cat	US	A1/A1	A1/A1	A1/A1	A1/A1	A1/A1	A1/A1	A1/A1	A1/A1	A1/A1	A1/A1	A1/A1	A1/A1	A1/A1	A1/A1	A1/A1	A1/A1	A1/A1	A1/A1	A1/A1	A1/A1	A1/A1	A1/A1	A1/A1	A1/A1	A1/A1	A1/A1	A1/A1	A1/A1	A1/A1	A1/A1	A1/A1	A1/A1	A1/A1	A1/A1	A1/A1	A1/A1	A1/A1	A1/A1	A1/A1	A1/A1	A1/A1	A1/A1	A1/A1	A1/A1	A1/A1	A1/A1	A1/A1
CS00377	Non Pedigree Cat	US	A1/A1	A1/A1	A1/A1	A1/A1	A1/A1	A1/A1	A1/A1	A1/A1	A1/A1	A1/A1	A1/A1	A1/A1	A1/A1	A1/A1	A1/A1	A1/A1	A1/A1	A1/A1	A1/A1	A1/A1	A1/A1	A1/A1	A1/A1	A1/A1	A1/A1	A1/A1	A1/A1	A1/A1	A1/A1	A1/A1	A1/A1	A1/A1	A1/A1	A1/A1	A1/A1	A1/A1	A1/A1	A1/A1	A1/A1	A1/A1	A1/A1	A1/A1	A1/A1	A1/A1	A1/A1	A1/A1	A1/A1
CS00378	Non Pedigree Cat	GB	A1/A1	A1/A1	A1/A1	A1/A1	A1/A1	A1/A1	A1/A1	A1/A1	A1/A1	A1/A1	A1/A1	A1/A1	A1/A1	A1/A1	A1/A1	A1/A1	A1/A1	A1/A1	A1/A1	A1/A1	A1/A1	A1/A1	A1/A1	A1/A1	A1/A1	A1/A1	A1/A1	A1/A1	A1/A1	A1/A1	A1/A1	A1/A1	A1/A1	A1/A1	A1/A1	A1/A1	A1/A1	A1/A1	A1/A1	A1/A1	A1/A1	A1/A1	A1/A1	A1/A1	A1/A1	A1/A1	A1/A1
CS00379	Non Pedigree Cat	GB	A1/A1	A1/A1	A1/A1	A1/A1	A1/A1	A1/A1	A1/A1	A1/A1	A1/A1	A1/A1	A1/A1	A1/A1	A1/A1	A1/A1	A1/A1	A1/A1	A1/A1	A1/A1	A1/A1	A1/A1	A1/A1	A1/A1	A1/A1	A1/A1	A1/A1	A1/A1	A1/A1	A1/A1	A1/A1	A1/A1	A1/A1	A1/A1	A1/A1	A1/A1	A1/A1	A1/A1	A1/A1	A1/A1	A1/A1	A1/A1	A1/A1	A1/A1	A1/A1	A1/A1	A1/A1	A1/A1	A1/A1
CS00380	Non Pedigree Cat	US	A1/A1	A1/A1	A1/A1	A1/A1	A1/A1	A1/A1	A1/A1	A1/A1	A1/A1	A1/A1	A1/A1	A1/A1	A1/A1	A1/A1	A1/A1	A1/A1	A1/A1	A1/A1	A1/A1	A1/A1	A1/A1	A1/A1	A1/A1	A1/A1	A1/A1	A1/A1	A1/A1	A1/A1	A1/A1	A1/A1	A1/A1	A1/A1	A1/A1	A1/A1	A1/A1	A1/A1	A1/A1	A1/A1	A1/A1	A1/A1	A1/A1	A1/A1	A1/A1	A1/A1	A1/A1	A1/A1	A1/A1
CS00381	Non Pedigree Cat	GB	A1/A1	A1/A1	A1/A1	A1/A1	A1/A1	A1/A1	A1/A1	A1/A1	A1/A1	A1/A1	A1/A1	A1/A1	A1/A1	A1/A1	A1/A1	A1/A1	A1/A1	A1/A1	A1/A1	A1/A1	A1/A1	A1/A1	A1/A1	A1/A1	A1/A1	A1/A1	A1/A1	A1/A1	A1/A1	A1/A1	A1/A1	A1/A1	A1/A1	A1/A1	A1/A1	A1/A1	A1/A1	A1/A1	A1/A1	A1/A1	A1/A1	A1/A1	A1/A1	A1/A1	A1/A1	A1/A1	A1/A1
CS00382	Non Pedigree Cat	GB	A1/A1	A1/A1	A1/A1	A1/A1	A1/A1	A1/A1	A1/A1	A1/A1	A1/A1	A1/A1	A1/A1	A1/A1	A1/A1	A1/A1	A1/A1	A1/A1	A1/A1	A1/A1	A1/A1	A1/A1	A1/A1	A1/A1	A1/A1	A1/A1	A1/A1	A1/A1	A1/A1	A1/A1	A1/A1	A1/A1	A1/A1	A1/A1	A1/A1	A1/A1	A1/A1	A1/A1	A1/A1	A1/A1	A1/A1	A1/A1	A1/A1	A1/A1	A1/A1	A1/A1	A1/A1	A1/A1	A1/A1
CS00383	Non Pedigree Cat	GB	A1/A1	A1/A1	A1/A1	A1/A1	A1/A1	A1/A1	A1/A1	A1/A1	A1/A1	A1/A1	A1/A1	A1/A1	A1/A1	A1/A1	A1/A1	A1/A1	A1/A1	A1/A1	A1/A1	A1/A1	A1/A1	A1/A1	A1/A1	A1/A1	A1/A1	A1/A1	A1/A1	A1/A1	A1/A1	A1/A1	A1/A1	A1/A1	A1/A1	A1/A1	A1/A1	A1/A1	A1/A1	A1/A1	A1/A1	A1/A1	A1/A1	A1/A1	A1/A1	A1/A1	A1/A1	A1/A1	A1/A1
CS00384	Non Pedigree Cat	FI	A1/A1	A1/A1	A1/A1	A1/A1	A1/A1	A1/A1	A1/A1	A1/A1	A1/A1	A1/A1	A1/A1	A1/A1	A1/A1	A1/A1	A1/A1	A1/A1	A1/A1	A1/A1	A1/A1	A1/A1	A1/A1	A1/A1	A1/A1	A1/A1	A1/A1	A1/A1	A1/A1	A1/A1	A1/A1	A1/A1	A1/A1	A1/A1	A1/A1	A1/A1	A1/A1	A1/A1	A1/A1	A1/A1	A1/A1	A1/A1	A1/A1	A1/A1	A1/A1	A1/A1	A1/A1	A1/A1	A1/A1
CS00385	Non Pedigree Cat	GB	A1/A1	A1/A1	A1/A1	A1/A1	A1/A1	A1/A1	A1/A1	A1/A1	A1/A1	A1/A1	A1/A1	A1/A1	A1/A1	A1/A1	A1/A1	A1/A1	A1/A1	A1/A1	A1/A1	A1/A1	A1/A1	A1/A1	A1/A1	A1/A1	A1/A1	A1/A1	A1/A1	A1/A1	A1/A1	A1/A1	A1/A1	A1/A1	A1/A1	A1/A1	A1/A1	A1/A1	A1/A1	A1/A1	A1/A1	A1/A1	A1/A1	A1/A1	A1/A1	A1/A1	A1/A1	A1/A1	A1/A1
CS00386	Egyptian Mau	US	A1/A1	A1/A1	A1/A1	A1/A1	A1/A1	A1/A1	A1/A1	A1/A1	A1/A1	A1/A1	A1/A1	A1/A1	A1/A1	A1/A1	A1/A1	A1/A1	A1/A1	A1/A1	A1/A1	A1/A1	A1/A1	A1/A1	A1/A1	A1/A1	A1/A1	A1/A1	A1/A1	A1/A1	A1/A1	A1/A1	A1/A1	A1/A1	A1/A1	A1/A1	A1/A1	A1/A1	A1/A1	A1/A1	A1/A1	A1/A1	A1/A1	A1/A1	A1/A1	A1/A1	A1/A1	A1/A1	A1/A1
CS00387	Egyptian Mau	NO	A1/A1	A1/A1	A1/A1	A1/A1	A1/A1	A1/A1	A1/A1	A1/A1	A1/A1	A1/A1	A1/A1	A1/A1	A1/A1	A1/A1	A1/A1	A1/A1	A1/A1	A1/A1	A1/A1	A1/A1	A1/A1	A1/A1	A1/A1	A1/A1	A1/A1	A1/A1	A1/A1	A1/A1	A1/A1	A1/A1	A1/A1	A1/A1	A1/A1	A1/A2	A1/A1	A1/A1	A1/A1	A1/A1	A1/A1	A1/A1	A1/A1	A1/A1	A1/A1	A1/A1	A1/A1	A1/A1	A1/A1
CS00388	Egyptian Mau	NL	A1/A1	A1/A1	A1/A1	A1/A1	A1/A1	A1/A1		A1/A1	A1/A1	A1/A1	A1/A1	A1/A1	A1/A1	A1/A1	A1/A1	A1/A1	A1/A1	A1/A1	A1/A1	A1/A1	A1/A1	A1/A1	A1/A1	A1/A1	A1/A1	A1/A1	A1/A1	A1/A1	A1/A1	A1/A1	A1/A1	A1/A1	A1/A1	A1/A1	A1/A1	A1/A1	A1/A1	A1/A1	A1/A1	A1/A1	A1/A1	A1/A1	A1/A1	A1/A1	A1/A1	A1/A1	A1/A1
CS00389	Egyptian Mau	NO	A1/A1	A1/A1	A1/A1	A1/A1	A1/A1	A1/A1	A1/A1	A1/A1	A1/A1	A1/A1	A1/A1	A1/A1	A1/A1	A1/A1	A1/A1	A1/A1	A1/A1	A1/A1	A1/A1	A1/A1	A1/A1	A1/A1	A1/A1	A1/A1	A1/A1	A1/A1	A1/A1	A1/A1	A1/A1	A1/A1	A1/A1	A1/A1	A1/A1	A1/A1	A1/A1	A1/A1	A1/A1	A1/A1	A1/A1	A1/A1	A1/A1	A1/A1	A1/A1	A1/A1	A1/A1	A1/A1	A1/A1
CS00390	Egyptian Mau	US	A1/A1	A1/A1	A1/A1	A1/A1	A1/A1	A1/A1	A1/A1	A1/A1	A1/A1	A1/A1	A1/A1	A1/A1	A1/A1	A1/A1	A1/A1	A1/A1	A1/A1	A1/A1	A1/A1	A1/A1	A1/A1	A1/A1	A1/A1	A1/A1	A1/A1	A1/A1	A1/A1	A1/A1	A1/A1	A1/A1	A1/A1	A1/A1	A1/A1	A1/A2	A1/A1	A1/A1	A1/A1	A1/A1	A1/A1	A1/A1	A1/A1	A1/A1	A1/A1	A1/A1	A1/A1	A1/A1	A1/A1
CS00391	Egyptian Mau	NO	A1/A1	A1/A1	A1/A1	A1/A1	A1/A1	A1/A1	A1/A1	A1/A1	A1/A1	A1/A1	A1/A1	A1/A1	A1/A1	A1/A1	A1/A1	A1/A1	A1/A1	A1/A1	A1/A1	A1/A1	A1/A1	A1/A1	A1/A1	A1/A1	A1/A1	A1/A1	A1/A1	A1/A1	A1/A1	A1/A1	A1/A1	A1/A1	A1/A1	A1/A1	A1/A1	A1/A1	A1/A1	A1/A1	A1/A1	A1/A1	A1/A1	A1/A1	A1/A1	A1/A1	A1/A1	A1/A1	A1/A1
CS00392	Egyptian Mau	FI	A1/A1	A1/A1	A1/A1	A1/A1	A1/A1	A1/A1	A1/A1	A1/A1	A1/A1	A1/A1	A1/A1	A1/A1	A1/A1	A1/A1	A1/A1	A1/A1	A1/A1	A1/A1	A1/A1	A1/A1	A1/A1	A1/A1	A1/A1	A1/A1	A1/A1	A1/A1	A1/A1	A1/A1	A1/A1	A1/A1	A1/A1	A1/A1	A1/A1		A1/A1	A1/A1	A1/A1	A1/A1	A1/A1	A1/A1	A1/A1	A1/A1	A1/A1	A1/A1	A1/A1	A1/A1	A1/A1
CS00393	Egyptian Mau	GB	A1/A1	A1/A1	A1/A1	A1/A1	A1/A1	A1/A1	A1/A1	A1/A1	A1/A1	A1/A1	A1/A1	A1/A1	A1/A1	A1/A1	A1/A1	A1/A1	A1/A1	A1/A1	A1/A1	A1/A1	A1/A1	A1/A1	A1/A1	A1/A1	A1/A1	A1/A1	A1/A1	A1/A1	A1/A1	A1/A1	A1/A1	A1/A1	A1/A1	A1/A2	A1/A1	A1/A1	A1/A1	A1/A1	A1/A1	A1/A1	A1/A1	A1/A1	A1/A1	A1/A1	A1/A1	A1/A1	A1/A1
CS00394	Elf	UA	A1/A1	A1/A1	A1/A1	A1/A1	A1/A1	A1/A1	A1/A1	A1/A1	A1/A1	A1/A1	A1/A1	A1/A1	A1/A1	A1/A1	A1/A1	A1/A1	A1/A1	A1/A1	A1/A1	A1/A1	A1/A1	A1/A1	A1/A1	A1/A1	A1/A1	A1/A1	A1/A1	A1/A1	A1/A1	A1/A1	A1/A1	A1/A1	A1/A1	A1/A1	A1/A1	A1/A1	A1/A1	A1/A1	A1/A1	A1/A1	A1/A1	A1/A1	A1/A1	A1/A1	A1/A1	A1/A1	A1/A1
CS00395	Elf	US	A1/A1	A1/A1	A1/A1	A1/A1	A1/A1	A1/A1	A1/A1	A1/A1	A1/A1	A1/A1	A1/A1	A1/A1	A1/A1	A1/A1	A1/A1	A1/A1	A1/A1	A1/A1	A1/A1	A1/A1	A1/A1	A1/A1	A1/A1	A1/A1	A1/A1	A1/A1	A1/A1	A1/A1	A1/A1	A1/A1	A1/A1	A1/A1	A1/A1	A1/A1	A1/A1	A1/A1	A1/A1	A1/A1	A1/A1	A1/A1	A1/A1	A1/A1	A1/A1	A1/A1	A1/A1	A1/A1	A1/A1
CS00396	European Shorthair	DK	A1/A1	A1/A1	A1/A1	A1/A1	A1/A1	A1/A1		A1/A1	A1/A1	A1/A1	A1/A1	A1/A1	A1/A1	A1/A1	A1/A1	A1/A1	A1/A1	A1/A1	A1/A1	A1/A1	A1/A1	A1/A1	A1/A1	A1/A1	A1/A1	A1/A1	A1/A1	A1/A1	A1/A1	A1/A1	A1/A1	A1/A1	A1/A1	A1/A1	A1/A1	A1/A1	A1/A1	A1/A1	A1/A1	A1/A1	A1/A1	A1/A1	A1/A1	A1/A1	A1/A1	A1/A1	A1/A1
CS00397	European Shorthair	FI	A1/A1	A1/A1	A1/A1	A1/A1	A1/A1	A1/A1	A1/A1	A1/A1	A1/A1	A1/A1	A1/A1	A1/A1	A1/A1	A1/A1	A1/A1	A1/A1	A1/A1	A1/A1	A1/A1	A1/A1	A1/A1	A1/A1	A1/A1	A1/A1	A1/A1	A1/A1	A1/A1	A1/A1	A1/A1	A1/A1	A1/A1	A1/A1	A1/A1	A1/A1	A1/A1	A1/A1	A1/A1	A1/A1	A1/A1	A1/A1	A1/A1	A1/A1	A1/A1	A1/A1	A1/A1	A1/A1	A1/A1
CS00398	European Shorthair	FI	A1/A1	A1/A1	A1/A1	A1/A1	A1/A1	A1/A1	A1/A1	A1/A1	A1/A1	A1/A1	A1/A1	A1/A1	A1/A1	A1/A1	A1/A1	A1/A1	A1/A1	A1/A1	A1/A1	A1/A1	A1/A1	A1/A1	A1/A1	A1/A1	A1/A1	A1/A1	A1/A1	A1/A1	A1/A1	A1/A1	A1/A1	A1/A1	A1/A1	A1/A1	A1/A1	A1/A1	A1/A1	A1/A1	A1/A1	A1/A1	A1/A1	A1/A1	A1/A1	A1/A1	A1/A1	A1/A1	A1/A1
CS00399	European Shorthair	FI	A1/A1	A1/A1	A1/A1	A1/A1	A1/A1	A1/A1	A1/A1	A1/A1	A1/A1	A1/A1	A1/A1	A1/A1	A1/A1	A1/A1	A1/A1	A1/A1	A1/A1	A1/A1	A1/A1	A1/A1	A1/A1	A1/A1	A1/A1	A1/A1	A1/A1	A1/A1	A1/A1	A1/A1	A1/A1	A1/A1	A1/A1	A1/A1	A1/A1	A1/A1	A1/A1	A1/A1	A1/A1	A1/A1	A1/A1	A1/A1	A1/A1	A1/A1	A1/A1	A1/A1	A1/A1	A1/A1	A1/A1
CS00400	European Shorthair	FI	A1/A1	A1/A1	A1/A1	A1/A1	A1/A1	A1/A1	A1/A1	A1/A1	A1/A1	A1/A1	A1/A1	A1/A1	A1/A1	A1/A1	A1/A1	A1/A1	A1/A1	A1/A1	A1/A1	A1/A1	A1/A1	A1/A1	A1/A1	A1/A1	A1/A1	A1/A1	A1/A1	A1/A1	A1/A1	A1/A1	A1/A1	A1/A1	A1/A1	A1/A1	A1/A1	A1/A1	A1/A1	A1/A1	A1/A1	A1/A1	A1/A1	A1/A1	A1/A1	A1/A1	A1/A1	A1/A1	A1/A1
CS00401	European Shorthair	FI	A1/A1	A1/A1	A1/A1	A1/A1	A1/A1	A1/A1	A1/A1	A1/A1	A1/A1	A1/A1	A1/A1	A1/A1	A1/A1	A1/A1	A1/A1	A1/A1	A1/A1	A1/A1	A1/A1	A1/A1	A1/A1	A1/A1	A1/A1	A1/A1	A1/A1	A1/A1	A1/A1	A1/A1	A1/A1	A1/A1	A1/A1	A1/A1	A1/A1	A1/A1	A1/A1	A1/A1	A1/A1	A1/A1	A1/A1	A1/A1	A1/A1	A1/A1	A1/A1	A1/A1	A1/A1	A1/A1	A1/A1
CS00402	European Shorthair	FI	A1/A1	A1/A1	A1/A1	A1/A1	A1/A1	A1/A1	A1/A1	A1/A1	A1/A1	A1/A1	A1/A1	A1/A1	A1/A1	A1/A1	A1/A1	A1/A1	A1/A1	A1/A1	A1/A1	A1/A1	A1/A1	A1/A1	A1/A1	A1/A1	A1/A1	A1/A1	A1/A1	A1/A1	A1/A1	A1/A1	A1/A1	A1/A1	A1/A1	A1/A1	A1/A1	A1/A1	A1/A1	A1/A1	A1/A1	A1/A1	A1/A1	A1/A1	A1/A1	A1/A1	A1/A1	A1/A1	A1/A1
CS00403	Exotic Shorthair	US	A1/A1	A1/A1	A1/A1	A1/A1	A1/A1	A1/A1	A1/A1	A1/A1	A1/A1	A1/A1	A1/A1	A1/A1	A1/A1	A1/A1	A1/A1	A1/A1	A1/A1	A1/A1	A1/A1	A1/A1	A1/A1	A1/A1	A1/A1	A1/A1	A1/A1	A1/A1	A1/A1	A1/A1	A1/A1	A1/A1	A1/A1	A1/A1	A1/A1	A1/A1	A1/A1	A1/A1	A1/A1	A1/A1	A1/A1	A1/A1	A1/A1	A1/A1	A1/A1	A1/A1	A1/A1	A1/A1	A1/A1
CS00404	Exotic Shorthair	US	A1/A1	A1/A1	A1/A1	A1/A1	A1/A1	A1/A1	A1/A1	A1/A1	A1/A1	A1/A1	A1/A1	A1/A1	A1/A1	A1/A1	A1/A1	A1/A1	A1/A1	A1/A1	A1/A1	A1/A1	A1/A1	A1/A1	A1/A1	A1/A1	A1/A1	A1/A1	A1/A1	A1/A1	A1/A1	A1/A1	A1/A1	A1/A1	A1/A1	A1/A1	A1/A1	A1/A1	A1/A1	A1/A1	A1/A1	A1/A1	A1/A1	A1/A1	A1/A1	A1/A1	A1/A1	A1/A1	A1/A1
CS00405	Exotic Shorthair	US	A1/A1	A1/A1	A1/A1	A1/A1	A1/A1	A1/A1	A1/A1	A1/A1	A1/A1	A1/A1	A1/A1	A1/A1	A1/A1	A1/A1	A1/A1	A1/A1	A1/A1	A1/A1	A1/A1	A1/A1	A1/A1	A1/A1	A1/A1	A1/A1	A1/A1	A1/A1	A1/A1	A1/A1	A1/A1	A1/A1	A1/A1	A1/A1	A1/A1	A1/A1	A1/A1	A1/A1	A1/A1	A1/A1	A1/A1	A1/A1	A1/A1	A1/A1	A1/A1	A1/A1	A1/A1	A1/A1	A1/A1
CS00406	Exotic Shorthair	US	A1/A1	A1/A1	A1/A1	A1/A1	A1/A1	A1/A1	A1/A1	A1/A1	A1/A1	A1/A1	A1/A1	A1/A1	A1/A1	A1/A1	A1/A1	A1/A1	A1/A1	A1/A1	A1/A1	A1/A1	A1/A1	A1/A1	A1/A1	A1/A1	A1/A1	A1/A1	A1/A1	A1/A1	A1/A1	A1/A1	A1/A1	A1/A1	A1/A1	A1/A1	A1/A1	A1/A1	A1/A1	A1/A1	A1/A1	A1/A1	A1/A1	A1/A1	A1/A1	A1/A1	A1/A1	A1/A1	A1/A1
CS00407	Exotic Shorthair	US	A1/A1	A1/A1	A1/A1	A1/A1	A1/A1	A1/A1	A1/A1	A1/A1	A1/A1	A1/A1	A1/A1	A1/A1	A1/A1	A1/A1	A1/A1	A1/A1	A1/A1	A1/A1	A1/A1	A1/A1	A1/A1	A1/A1	A1/A1	A1/A1	A1/A1	A1/A1	A1/A1	A1/A1	A1/A1	A1/A1	A1/A1	A1/A1	A1/A1	A1/A1	A1/A1	A1/A1	A1/A1	A1/A1	A1/A1	A1/A1	A1/A1	A1/A1	A1/A1	A1/A1	A1/A1	A1/A1	A1/A1
CS00408	Havana Brown	US	A1/A1	A1/A1	A1/A1	A1/A1	A1/A1	A1/A1	A1/A1	A1/A1	A1/A1	A1/A1	A1/A1	A1/A1	A1/A1	A1/A1	A1/A1	A1/A1	A1/A1	A1/A1	A1/A1	A1/A1	A1/A2	A1/A1	A1/A1	A1/A1	A1/A1	A1/A1	A1/A1	A1/A1	A1/A1	A1/A1	A1/A1	A1/A1	A1/A1	A1/A1	A1/A1	A1/A1	A1/A1	A1/A1	A1/A1	A1/A1	A1/A1	A1/A1	A1/A1	A1/A1	A1/A1	A1/A1	A1/A1
CS00409	Havana Brown	US	A1/A1	A1/A1	A1/A1	A1/A1	A1/A1	A1/A1	A1/A1	A1/A1	A1/A1	A1/A1	A1/A1	A1/A1	A1/A1	A1/A1	A1/A1	A1/A1	A1/A1	A1/A1	A1/A1	A1/A1	A1/A2	A1/A1	A1/A1	A1/A1	A1/A1	A1/A1	A1/A1	A1/A1	A1/A1	A1/A1	A1/A1	A1/A1	A1/A1	A1/A1	A1/A1	A1/A1	A1/A1	A1/A1	A1/A1	A1/A1	A1/A1	A1/A1	A1/A1	A1/A1	A1/A1	A1/A1	A1/A1
CS00410	Highlander		A1/A1	A1/A1	A1/A1	A1/A1	A1/A1	A1/A1	A1/A1	A1/A1	A1/A1	A1/A1	A1/A1	A1/A1	A1/A1	A1/A1	A1/A1	A1/A1	A1/A1	A1/A1	A1/A1	A1/A1	A1/A1	A1/A1	A1/A1	A1/A1	A1/A1	A1/A1	A1/A1	A1/A1	A1/A1	A1/A1	A1/A1	A1/A1	A1/A1	A1/A1	A1/A1	A1/A1	A1/A1	A1/A1	A1/A1	A1/A1	A1/A1	A1/A1	A1/A1	A1/A1	A1/A1	A1/A1	A1/A1
CS00411	Highlander		A1/A1	A1/A1	A1/A1	A1/A1	A1/A1	A1/A1	A1/A1	A1/A1	A1/A1	A1/A1	A1/A1	A1/A1	A1/A1	A1/A1	A1/A1	A1/A1	A1/A1	A1/A1	A1/A1	A1/A1	A1/A1	A1/A1	A1/A1	A1/A1	A1/A1	A1/A1	A1/A1	A1/A1	A1/A1	A1/A1	A1/A1	A1/A1	A1/A1	A1/A1	A1/A1	A1/A1	A1/A1	A1/A1	A1/A1	A1/A1	A1/A1	A1/A1	A1/A1	A1/A1	A1/A1	A1/A1	A1/A1
CS00412	Highlander	US	A1/A1	A1/A1	A1/A1	A1/A1	A1/A1	A1/A1	A1/A1	A1/A1	A1/A1	A1/A1	A1/A1	A1/A1	A1/A1	A1/A1	A1/A1	A1/A1	A1/A1	A1/A1	A1/A1	A1/A1	A1/A1	A1/A1	A1/A1	A1/A1	A1/A1	A1/A1	A1/A1	A1/A1	A1/A1	A1/A1	A1/A1	A1/A1	A1/A1	A1/A1	A1/A1	A1/A1	A1/A1	A1/A1	A1/A1	A1/A1	A1/A1	A1/A1	A1/A1	A1/A1	A1/A1	A1/A1	A1/A1
CS00413	Highlander		A1/A1	A1/A1	A1/A1	A1/A1	A1/A1	A1/A1	A1/A1	A1/A1	A1/A1	A1/A1	A1/A1	A1/A1	A1/A1	A1/A1	A1/A1	A1/A1	A1/A1	A1/A1	A1/A1	A1/A1	A1/A1	A1/A1	A1/A1	A1/A1	A1/A1	A1/A1	A1/A1	A1/A1	A1/A1	A1/A1	A1/A1	A1/A1	A1/A1	A1/A1	A1/A1	A1/A1	A1/A1	A1/A1	A1/A1	A1/A1	A1/A1	A1/A1	A1/A1	A1/A1	A1/A1	A1/A1	A1/A1
CS00414	Highlander		A1/A1	A1/A1	A1/A1	A1/A1	A1/A1	A1/A1	A1/A1	A1/A1	A1/A1	A1/A1	A1/A1	A1/A1	A1/A1	A1/A1	A1/A1	A1/A1	A1/A1	A1/A1	A1/A1	A1/A1	A1/A1	A1/A1	A1/A1	A1/A1	A1/A1	A1/A1	A1/A1	A1/A1	A1/A1	A1/A1	A1/A1	A1/A1	A1/A1	A1/A1	A1/A1	A1/A1	A1/A1	A1/A1	A1/A1	A1/A1	A1/A1	A1/A1	A1/A1	A1/A1	A1/A1	A1/A1	A1/A1
CS00415	Highlander		A1/A1	A1/A1	A1/A1	A1/A1	A1/A1	A1/A1	A1/A1	A1/A1	A1/A1	A1/A1	A1/A1	A1/A1	A1/A1	A1/A1	A1/A1	A1/A1	A1/A1	A1/A1	A1/A1	A1/A1	A1/A1	A1/A1	A1/A1	A1/A1	A1/A1	A1/A1	A1/A1	A1/A1	A1/A1	A1/A1	A1/A1	A1/A1	A1/A1	A1/A1	A1/A1	A1/A1	A1/A1	A1/A1	A1/A1	A1/A1	A1/A1	A1/A1	A1/A1	A1/A1	A1/A1	A1/A1	A1/A1
CS00416	Highlander	US	A1/A1	A1/A1	A1/A1	A1/A1	A1/A1	A1/A1	A1/A1	A1/A1	A1/A1	A1/A1	A1/A1	A1/A1	A1/A1	A1/A1	A1/A1	A1/A1	A1/A1	A1/A1	A1/A1	A1/A1	A1/A1	A1/A1	A1/A1	A1/A1	A1/A1	A1/A1	A1/A1	A1/A1	A1/A1	A1/A1	A1/A1	A1/A1	A1/A1	A1/A1	A1/A1	A1/A1	A1/A1	A1/A1	A1/A1	A1/A1	A1/A1	A1/A1	A1/A1	A1/A1	A1/A1	A1/A1	A1/A1
CS00417	Highlander		A1/A1	A1/A1	A1/A1	A1/A1	A1/A1	A1/A1	A1/A1	A1/A1	A1/A1	A1/A1	A1/A1	A1/A1	A1/A1	A1/A1	A1/A1	A1/A1	A1/A1	A1/A1	A1/A1	A1/A1	A1/A1	A1/A1	A1/A1	A1/A1	A1/A1	A1/A1	A1/A1	A1/A1	A1/A1	A1/A1	A1/A1	A1/A1	A1/A1	A1/A1	A1/A1	A1/A1	A1/A1	A1/A1	A1/A1	A1/A1	A1/A1	A1/A1	A1/A1	A1/A1	A1/A1	A1/A1	A1/A1
CS00418	Highlander	US	A1/A1	A1/A1	A1/A1	A1/A1	A1/A1	A1/A1	A1/A1	A1/A1	A1/A1	A1/A1	A1/A1	A1/A1	A1/A1	A1/A1	A1/A1	A1/A1	A1/A1	A1/A1	A1/A1	A1/A1	A1/A1	A1/A1	A1/A1	A1/A1	A1/A1	A1/A1	A1/A1	A1/A1	A1/A1	A1/A1	A1/A1	A1/A1	A1/A1	A1/A1	A1/A1	A1/A1	A1/A1	A1/A1	A1/A1	A1/A1	A1/A1	A1/A1	A1/A1	A1/A1	A1/A1	A1/A1	A1/A1
CS00419	Highlander	US	A1/A1	A1/A1	A1/A1	A1/A1	A1/A1	A1/A1	A1/A1	A1/A1	A1/A1	A1/A1	A1/A1	A1/A1	A1/A1	A1/A1	A1/A1	A1/A1	A1/A1	A1/A1	A1/A1	A1/A1	A1/A1	A1/A1	A1/A1	A1/A1	A1/A1	A1/A1	A1/A1	A1/A1	A1/A1	A1/A1	A1/A1	A1/A1	A1/A1	A1/A1	A1/A1	A1/A1	A1/A1	A1/A1	A1/A1	A1/A1	A1/A1	A1/A1	A1/A1	A1/A1	A1/A1	A1/A1	A1/A1
CS00420	Highlander	US	A1/A1	A1/A1	A1/A1	A1/A1	A1/A1	A1/A1	A1/A1	A1/A1	A1/A1	A1/A1	A1/A1	A1/A1	A1/A1	A1/A1	A1/A1	A1/A1	A1/A1	A1/A1	A1/A1	A1/A1	A1/A1	A1/A1	A1/A1	A1/A1	A1/A1	A1/A1	A1/A1	A1/A1	A1/A1	A1/A1	A1/A1	A1/A1	A1/A1	A1/A1	A1/A1	A1/A1	A1/A1	A1/A1	A1/A1	A1/A1	A1/A1	A1/A1	A1/A1	A1/A1	A1/A1	A1/A1	A1/A1
CS00421	Highlander	US	A1/A1	A1/A1	A1/A1	A1/A1	A1/A1	A1/A1	A1/A1	A1/A1	A1/A1	A1/A1	A1/A1	A1/A1	A1/A1	A1/A1	A1/A1	A1/A1	A1/A1	A1/A1	A1/A1	A1/A1	A1/A1	A1/A1	A1/A1	A1/A1	A1/A1	A1/A1	A1/A1	A1/A1	A1/A1	A1/A1	A1/A1	A1/A1	A1/A1	A1/A1	A1/A1	A1/A1	A1/A1	A1/A1	A1/A1	A1/A1	A1/A1	A1/A1	A1/A1	A1/A1	A1/A1	A1/A1	A1/A1
CS00422	Highlander	US	A1/A1	A1/A1	A1/A1	A1/A1	A1/A1	A1/A1	A1/A1	A1/A1	A1/A1	A1/A1	A1/A1	A1/A1	A1/A1	A1/A1	A1/A1	A1/A1	A1/A1	A1/A1	A1/A1	A1/A1	A1/A1	A1/A1	A1/A1	A1/A1	A1/A1	A1/A1	A1/A1	A1/A1	A1/A1	A1/A1	A1/A1	A1/A1	A1/A1	A1/A1	A1/A1	A1/A1	A1/A1	A1/A1	A1/A1	A1/A1	A1/A1	A1/A1	A1/A1	A1/A1	A1/A1	A1/A1	A1/A1
CS00423	Highlander	US	A1/A1	A1/A1	A1/A1	A1/A1	A1/A1	A1/A1	A1/A1	A1/A1	A1/A1	A1/A1	A1/A1	A1/A1	A1/A1	A1/A1	A1/A1	A1/A1	A1/A1	A1/A1	A1/A1	A1/A1	A1/A1	A1/A1	A1/A1	A1/A1	A1/A1	A1/A1	A1/A1	A1/A1	A1/A1	A1/A1	A1/A1	A1/A1	A1/A1	A1/A1	A1/A1	A1/A1	A1/A1	A1/A1	A1/A1	A1/A1	A1/A1	A1/A1	A1/A1	A1/A1	A1/A1	A1/A1	A1/A1
CS00424	Highlander	CA	A1/A1	A1/A1	A1/A1	A1/A1	A1/A1	A1/A1	A1/A1	A1/A1	A1/A1	A1/A1	A1/A1	A1/A1	A1/A1	A1/A1	A1/A1	A1/A1	A1/A1	A1/A1	A1/A1	A1/A1	A1/A1	A1/A1	A1/A1	A1/A1	A1/A1	A1/A1	A1/A1	A1/A1	A1/A1	A1/A1	A1/A1	A1/A1	A1/A1	A1/A2	A1/A1	A1/A1	A1/A1	A1/A1	A1/A1	A1/A1	A1/A1	A1/A1	A1/A1	A1/A1	A1/A1	A1/A1	A1/A1
CS00425	Highlander	CA	A1/A1	A1/A1	A1/A1	A1/A1	A1/A1	A1/A1	A1/A1	A1/A1	A1/A1	A1/A1	A1/A1	A1/A1	A1/A1	A1/A1	A1/A1	A1/A1	A1/A1	A1/A1	A1/A1	A1/A1	A1/A1	A1/A1	A1/A1	A1/A1	A1/A1	A1/A1	A1/A1	A1/A1	A1/A1	A1/A1	A1/A1	A1/A1	A1/A1	A1/A1	A1/A1	A1/A1	A1/A1	A1/A1	A1/A1	A1/A1	A1/A1	A1/A1	A1/A1	A1/A1	A1/A1	A1/A1	A1/A1
CS00426	Highlander	CA	A1/A1	A1/A1	A1/A1	A1/A1	A1/A1	A1/A1	A1/A1	A1/A1	A1/A1	A1/A1	A1/A1	A1/A1	A1/A1	A1/A1	A1/A1	A1/A1	A1/A1	A1/A1	A1/A1	A1/A1	A1/A1	A1/A1	A1/A1	A1/A1	A1/A1	A1/A1	A1/A1	A1/A1	A1/A1	A1/A1	A1/A1	A1/A1	A1/A1	A1/A1	A1/A1	A1/A1	A1/A1	A1/A1	A1/A1	A1/A1	A1/A1	A1/A1	A1/A1	A1/A1	A1/A1	A1/A1	A1/A1
CS00427	Highlander	CA	A1/A1	A1/A1	A1/A1	A1/A1	A1/A1	A1/A1	A1/A1	A1/A1	A1/A1	A1/A1	A1/A1	A1/A1	A1/A1	A1/A1	A1/A1	A1/A1	A1/A1	A1/A1	A1/A1	A1/A1	A1/A1	A1/A1	A1/A1	A1/A1	A1/A1	A1/A1	A1/A1	A1/A1	A1/A1	A1/A1	A1/A1	A1/A1	A1/A1	A1/A1	A1/A1	A1/A1	A1/A1	A1/A1	A1/A1	A1/A1	A1/A1	A1/A1	A1/A1	A1/A1	A1/A1	A1/A1	A1/A1
CS00428	Highlander	US	A1/A1	A1/A1	A1/A1	A1/A1	A1/A1	A1/A1	A1/A1	A1/A1	A1/A1	A1/A1	A1/A1	A1/A1	A1/A1	A1/A1	A1/A1	A1/A1	A1/A1	A1/A1	A1/A1	A1/A1	A1/A1	A1/A1	A1/A1	A1/A1	A1/A1	A1/A1	A1/A1	A1/A1	A1/A1	A1/A1	A1/A1	A1/A1	A1/A1	A1/A1	A1/A1	A1/A1	A1/A1	A1/A1	A1/A1	A1/A1	A1/A1	A1/A1	A1/A1	A1/A1	A1/A1	A1/A1	A1/A1
CS00429	Highlander	US	A1/A1	A1/A1	A1/A1	A1/A1	A1/A1	A1/A1	A1/A1	A1/A1	A1/A1	A1/A1	A1/A1	A1/A1	A1/A1	A1/A1	A1/A1	A1/A1	A1/A1	A1/A1	A1/A1	A1/A1	A1/A1	A1/A1	A1/A1	A1/A1	A1/A1	A1/A1	A1/A1	A1/A1	A1/A1	A1/A1	A1/A1	A1/A1	A1/A1	A1/A1	A1/A1	A1/A1	A1/A1	A1/A1	A1/A1	A1/A1	A1/A1	A1/A1	A1/A1	A1/A1	A1/A1	A1/A1	A1/A1
CS00430	Highlander	US	A1/A1	A1/A1	A1/A1	A1/A1	A1/A1	A1/A1	A1/A1	A1/A1	A1/A1	A1/A1	A1/A1	A1/A1	A1/A1	A1/A1	A1/A1	A1/A1	A1/A1	A1/A1	A1/A1	A1/A1	A1/A1	A1/A1	A1/A1	A1/A1	A1/A1	A1/A1	A1/A1	A1/A1	A1/A1	A1/A1	A1/A1	A1/A1	A1/A1	A1/A1	A1/A1	A1/A1	A1/A1	A1/A1	A1/A1	A1/A1	A1/A1	A1/A1	A1/A1	A1/A1	A1/A1	A1/A1	A1/A1
CS00431	Highlander	US	A1/A1	A1/A1	A1/A1	A1/A1	A1/A1	A1/A1	A1/A1	A1/A1	A1/A1	A1/A1	A1/A1	A1/A1	A1/A1	A1/A1	A1/A1	A1/A1	A1/A1	A1/A1	A1/A1	A1/A1	A1/A1	A1/A1	A1/A1	A1/A1	A1/A1	A1/A1	A1/A1	A1/A1	A1/A1	A1/A1	A1/A1	A1/A1	A1/A1	A1/A1	A1/A1	A1/A1	A1/A1	A1/A1	A1/A1	A1/A1	A1/A1	A1/A1	A1/A1	A1/A1	A1/A1	A1/A1	A1/A1
CS00432	Highlander	US	A1/A1	A1/A1	A1/A1	A1/A1	A1/A1	A1/A1	A1/A1	A1/A1	A1/A1	A1/A1	A1/A1	A1/A1	A1/A1	A1/A1	A1/A1	A1/A1	A1/A1	A1/A1	A1/A1	A1/A1	A1/A1	A1/A1	A1/A1	A1/A1	A1/A1	A1/A1	A1/A1	A1/A1	A1/A1	A1/A1	A1/A1	A1/A1	A1/A1	A1/A1	A1/A1	A1/A1	A1/A1	A1/A1	A1/A1	A1/A1	A1/A1	A1/A1	A1/A1	A1/A1	A1/A1	A1/A1	A1/A1
CS00433	Highlander	CA	A1/A1	A1/A1	A1/A1	A1/A1	A1/A1	A1/A1	A1/A1	A1/A1	A1/A1	A1/A1	A1/A1	A1/A1	A1/A1	A1/A1	A1/A1	A1/A1	A1/A1	A1/A1	A1/A1	A1/A1	A1/A1	A1/A1	A1/A1	A1/A1	A1/A1	A1/A1	A1/A1	A1/A1	A1/A1	A1/A1	A1/A1	A1/A1	A1/A1	A1/A2	A1/A1	A1/A1	A1/A1	A1/A1	A1/A1	A1/A1	A1/A1	A1/A1	A1/A1	A1/A1	A1/A1	A1/A1	A1/A1
CS00434	Highlander	US	A1/A1	A1/A1	A1/A1	A1/A1	A1/A1	A1/A1	A1/A1	A1/A1	A1/A1	A1/A1	A1/A1	A1/A1	A1/A1	A1/A1	A1/A1	A1/A1	A1/A1	A1/A1	A1/A1	A1/A1	A1/A1	A1/A1	A1/A1	A1/A1	A1/A1	A1/A1	A1/A1	A1/A1	A1/A1	A1/A1	A1/A1	A1/A1	A1/A1	A1/A1	A1/A1	A1/A1	A1/A1	A1/A1	A1/A1	A1/A1	A1/A1	A1/A1	A1/A1	A1/A1	A1/A1	A1/A1	A1/A1
CS00435	Highlander	CA	A1/A1	A1/A1	A1/A1	A1/A1	A1/A1	A1/A1	A1/A1	A1/A1	A1/A1	A1/A1	A1/A1	A1/A1	A1/A1	A1/A1	A1/A1	A1/A1	A1/A1	A1/A1	A1/A1	A1/A1	A1/A1	A1/A1	A1/A1	A1/A1	A1/A1	A1/A1	A1/A1	A1/A1	A1/A1	A1/A1	A1/A1	A1/A1	A1/A1	A1/A1	A1/A1	A1/A2	A1/A1	A1/A1	A1/A1	A1/A1	A1/A1	A1/A1	A1/A1	A1/A1	A1/A1	A1/A1	A1/A1
CS00436	Highlander	CA	A1/A1	A1/A1	A1/A1	A1/A1	A1/A1	A1/A1	A1/A1	A1/A1	A1/A1	A1/A1	A1/A1	A1/A1	A1/A1	A1/A1	A1/A1	A1/A1	A1/A1	A1/A1	A1/A1	A1/A1	A1/A1	A1/A1	A1/A1	A1/A1	A1/A1	A1/A1	A1/A1	A1/A1	A1/A1	A1/A1	A1/A1	A1/A1	A1/A1	A1/A1	A1/A1	A1/A1	A1/A1	A1/A1	A1/A1	A1/A1	A1/A1	A1/A1	A1/A1	A1/A1	A1/A1	A1/A1	A1/A1
CS00437	Highlander	CA	A1/A1	A1/A1	A1/A1	A1/A1	A1/A1	A1/A1	A1/A1	A1/A1	A1/A1	A1/A1	A1/A1	A1/A1	A1/A1	A1/A1	A1/A1	A1/A1	A1/A1	A1/A1	A1/A1	A1/A1	A1/A1	A1/A1	A1/A1	A1/A1	A1/A1	A1/A1	A1/A1	A1/A1	A1/A1	A1/A1	A1/A1	A1/A1	A1/A1	A1/A1	A1/A1	A1/A1	A1/A1	A1/A1	A1/A1	A1/A1	A1/A1	A1/A1	A1/A1	A1/A1	A1/A1	A1/A1	A1/A1
CS00438	Highlander	CA	A1/A1	A1/A1	A1/A1	A1/A1	A1/A1	A1/A1	A1/A1	A1/A1	A1/A1	A1/A1	A1/A1	A1/A1	A1/A1	A1/A1	A1/A1	A1/A1	A1/A1	A1/A1	A1/A1	A1/A1	A1/A1	A1/A1	A1/A1	A1/A1	A1/A1	A1/A1	A1/A1	A1/A1	A1/A1	A1/A1	A1/A1	A1/A1	A1/A1	A1/A2	A1/A1	A1/A1	A1/A1	A1/A1	A1/A1	A1/A1	A1/A1	A1/A1	A1/A1	A1/A1	A1/A1	A1/A1	A1/A1
CS00439	Highlander	CA	A1/A1	A1/A1	A1/A1	A1/A1	A1/A1	A1/A1	A1/A1	A1/A1	A1/A1	A1/A1	A1/A1	A1/A1	A1/A1	A1/A1	A1/A1	A1/A1	A1/A1	A1/A1	A1/A1	A1/A1	A1/A1	A1/A1	A1/A1	A1/A1	A1/A1	A1/A1	A1/A1	A1/A1	A1/A1	A1/A1	A1/A1	A1/A1	A1/A1	A1/A1	A1/A1	A1/A1	A1/A1	A1/A1	A1/A1	A1/A1	A1/A1	A1/A1	A1/A1	A1/A1	A1/A1	A1/A1	A1/A1
CS00440	Highlander	US	A1/A1	A1/A1	A1/A1	A1/A1	A1/A1	A1/A1	A1/A1	A1/A1	A1/A1	A1/A1	A1/A1	A1/A1	A1/A1	A1/A1	A1/A1	A1/A1	A1/A1	A1/A1	A1/A1	A1/A1	A1/A1	A1/A1	A1/A1	A1/A1	A1/A1	A1/A1	A1/A1	A1/A1	A1/A1	A1/A1	A1/A1	A1/A1	A1/A1	A1/A1	A1/A1	A1/A1	A1/A1	A1/A1	A1/A1	A1/A1	A1/A1	A1/A1	A1/A1	A1/A1	A1/A1	A1/A1	A1/A1
CS00441	Highlander	CA	A1/A1	A1/A1	A1/A1	A1/A1	A1/A1	A1/A1	A1/A1	A1/A1	A1/A1	A1/A1	A1/A1	A1/A1	A1/A1	A1/A1	A1/A1	A1/A1	A1/A1	A1/A1	A1/A1	A1/A1	A1/A1	A1/A1	A1/A1	A1/A1	A1/A1	A1/A1	A1/A1	A1/A1	A1/A1	A1/A1	A1/A1	A1/A1	A1/A1	A1/A1	A1/A1	A1/A1	A1/A1	A1/A1	A1/A1	A1/A1	A1/A1	A1/A1	A1/A1	A1/A1	A1/A1	A1/A1	A1/A1
CS00442	Highlander	CA	A1/A1	A1/A1	A1/A1	A1/A1	A1/A1	A1/A1	A1/A1	A1/A1	A1/A1	A1/A1	A1/A1	A1/A1	A1/A1	A1/A1	A1/A1	A1/A1	A1/A1	A1/A1	A1/A1	A1/A1	A1/A1	A1/A1	A1/A1	A1/A1	A1/A1	A1/A1	A1/A1	A1/A1	A1/A1	A1/A1	A1/A1	A1/A1	A1/A1	A1/A1	A1/A1	A1/A1	A1/A1	A1/A1	A1/A1	A1/A1	A1/A1	A1/A1	A1/A1	A1/A1	A1/A1	A1/A1	A1/A1
CS00443	Highlander	US	A1/A1	A1/A1	A1/A1	A1/A1	A1/A1	A1/A1	A1/A1	A1/A1	A1/A1	A1/A1	A1/A1	A1/A1	A1/A1	A1/A1	A1/A1	A1/A1	A1/A1	A1/A1	A1/A1	A1/A1	A1/A1	A1/A1	A1/A1	A1/A1	A1/A1	A1/A1	A1/A1	A1/A1	A1/A1	A1/A1	A1/A1	A1/A1	A1/A1	A1/A1	A1/A1	A1/A1	A1/A1	A1/A1	A1/A1	A1/A1	A1/A1	A1/A1	A1/A1	A1/A1	A1/A1	A1/A1	A1/A1
CS00444	Highlander	CA	A1/A1	A1/A1	A1/A1	A1/A1	A1/A1	A1/A1	A1/A1	A1/A1	A1/A1	A1/A1	A1/A1	A1/A1	A1/A1	A1/A1	A1/A1	A1/A1	A1/A1	A1/A1	A1/A1	A1/A1	A1/A1	A1/A1	A1/A1	A1/A1	A1/A1	A1/A1	A1/A1	A1/A1	A1/A1	A1/A1	A1/A1	A1/A1	A1/A1	A1/A1	A1/A1	A1/A1	A1/A1	A1/A1	A1/A1	A1/A1	A1/A1	A1/A1	A1/A1	A1/A1	A1/A1	A1/A1	A1/A1
CS00445	Highlander	US	A1/A1	A1/A1	A1/A1	A1/A1	A1/A1	A1/A1	A1/A1	A1/A1	A1/A1	A1/A1	A1/A1	A1/A1	A1/A1	A1/A1	A1/A1	A1/A1	A1/A1	A1/A1	A1/A1	A1/A1	A1/A1	A1/A1	A1/A1	A1/A1	A1/A1	A1/A1	A1/A1	A1/A1	A1/A1	A1/A1	A1/A1	A1/A1	A1/A1	A1/A1	A1/A1	A1/A1	A1/A1	A1/A1	A1/A1	A1/A1	A1/A1	A1/A1	A1/A1	A1/A1	A1/A1	A1/A1	A1/A1
CS00446	Highlander	CA	A1/A1	A1/A1	A1/A1	A1/A1	A1/A1	A1/A1	A1/A1	A1/A1	A1/A1	A1/A1	A1/A1	A1/A1	A1/A1	A1/A1	A1/A1	A1/A1	A1/A1	A1/A1	A1/A1	A1/A1	A1/A1	A1/A1	A1/A1	A1/A1	A1/A1	A1/A1	A1/A1	A1/A1	A1/A1	A1/A1	A1/A1	A1/A1	A1/A1	A1/A1	A1/A1	A1/A1	A1/A1	A1/A1	A1/A1	A1/A1	A1/A1	A1/A1	A1/A1	A1/A1	A1/A1	A1/A1	A1/A1
CS00447	Highlander Shorthair	US	A1/A1	A1/A1	A1/A1	A1/A1	A1/A1	A1/A1	A1/A1	A1/A1	A1/A1	A1/A1	A1/A1	A1/A1	A1/A1	A1/A1	A1/A1	A1/A1	A1/A1	A1/A1	A1/A1	A1/A1	A1/A1	A1/A1	A1/A1	A1/A1	A1/A1	A1/A1	A1/A1	A1/A1	A1/A1	A1/A1	A1/A1	A1/A1	A1/A1	A1/A1	A1/A1	A1/A1	A1/A1	A1/A1	A1/A1	A1/A1	A1/A1	A1/A1	A1/A1	A1/A1	A1/A1	A1/A1	A1/A1
CS00448	Highlander Shorthair	US	A1/A1	A1/A1	A1/A1	A1/A1	A1/A1	A1/A1	A1/A1	A1/A1	A1/A1	A1/A1	A1/A1	A1/A1	A1/A1	A1/A1	A1/A1	A1/A1	A1/A1	A1/A1	A1/A1	A1/A1	A1/A1	A1/A1	A1/A1	A1/A1	A1/A1	A1/A1	A1/A1	A1/A1	A1/A1	A1/A1	A1/A1	A1/A1	A1/A1	A1/A1	A1/A1	A1/A1	A1/A1	A1/A1	A1/A1	A1/A1	A1/A1	A1/A1	A1/A1	A1/A1	A1/A1	A1/A1	A1/A1
CS00449	Highlander Shorthair	CA	A1/A1	A1/A1	A1/A1	A1/A1	A1/A1	A1/A1	A1/A1	A1/A1	A1/A1	A1/A1	A1/A1	A1/A1	A1/A1	A1/A1	A1/A1	A1/A1	A1/A1	A1/A1	A1/A1	A1/A1	A1/A1	A1/A1	A1/A1	A1/A1	A1/A1	A1/A1	A1/A1	A1/A1	A1/A1	A1/A1	A1/A1	A1/A1	A1/A1	A1/A1	A1/A1	A1/A1	A1/A1	A1/A1	A1/A1	A1/A1	A1/A1	A1/A1	A1/A1	A1/A1	A1/A1	A1/A1	A1/A1
CS00450	Himalayan	CA	A1/A1	A1/A1	A1/A1	A1/A1	A1/A1	A1/A1	A1/A2	A1/A1	A1/A1	A1/A1	A1/A1	A1/A1	A1/A1	A1/A1	A1/A1	A1/A1	A1/A1	A1/A1	A1/A1	A1/A1	A1/A1	A1/A1	A1/A1	A1/A1	A1/A1	A1/A1	A1/A1	A1/A1	A1/A1	A1/A1	A1/A1	A1/A1	A1/A1	A1/A1	A1/A1	A1/A1	A1/A1	A1/A1	A1/A1	A1/A1	A1/A1	A1/A1	A1/A1	A1/A1	A1/A1	A1/A1	A1/A1
CS00451	LaPerm	SE	A1/A1	A1/A1	A1/A1	A1/A1	A1/A1	A1/A1	A1/A1	A1/A1	A1/A1	A1/A1	A1/A1	A1/A1	A1/A1	A1/A1	A1/A1	A1/A1	A1/A1	A1/A1	A1/A1	A1/A1	A1/A1	A1/A1	A1/A1	A1/A1	A1/A1	A1/A1	A1/A1	A1/A1	A1/A1	A1/A1	A1/A1	A1/A1	A1/A1	A1/A1	A1/A1	A1/A1	A1/A1	A1/A1	A1/A1	A1/A1	A1/A1	A1/A1	A1/A1	A1/A1	A1/A1	A1/A1	A1/A1
CS00452	LaPerm	FI	A1/A1	A1/A1	A1/A1	A1/A1	A1/A1	A1/A1	A1/A1	A1/A1	A1/A1	A1/A1	A1/A1	A1/A1	A1/A1	A1/A1	A1/A1	A1/A1	A1/A1	A1/A1	A1/A1	A1/A1	A1/A1	A1/A1	A1/A1	A1/A1	A1/A1	A1/A1	A1/A1	A1/A1	A1/A1	A1/A1	A1/A1	A1/A1	A1/A1	A1/A1	A1/A1	A1/A1	A1/A1	A1/A1	A1/A1	A1/A1	A1/A1	A1/A1	A1/A1	A1/A1	A1/A1	A1/A1	A1/A1
CS00453	LaPerm	SE	A1/A1	A1/A1	A1/A1	A1/A1	A1/A1	A1/A1	A1/A1	A1/A1	A1/A1	A1/A1	A1/A1	A1/A1	A1/A1	A1/A1	A1/A1	A1/A1	A1/A1	A1/A1	A1/A1	A1/A1	A1/A1	A1/A1	A1/A1	A1/A1	A1/A1	A1/A1	A1/A1	A1/A1	A1/A1	A1/A1	A1/A1	A1/A1	A1/A1	A1/A1	A1/A1	A1/A1	A1/A1	A1/A1	A1/A1	A1/A1	A1/A1	A1/A1	A1/A1	A1/A1	A1/A1	A1/A1	A1/A1
CS00454	LaPerm	SE	A1/A1	A1/A1	A1/A1	A1/A1	A1/A1	A1/A1	A1/A1	A1/A1	A1/A1	A1/A1	A1/A1	A1/A1	A1/A1	A1/A1	A1/A1	A1/A1	A1/A1	A1/A1	A1/A1	A1/A1	A1/A1	A1/A1	A1/A1	A1/A1	A1/A1	A1/A1	A1/A1	A1/A1	A1/A1	A1/A1	A1/A1	A1/A1	A1/A1	A1/A1	A1/A1	A1/A1	A1/A1	A1/A1	A1/A1	A1/A1	A1/A1	A1/A1	A1/A1	A1/A1	A1/A1	A1/A1	A1/A1
CS00455	LaPerm	SE	A1/A1	A1/A1	A1/A1	A1/A1	A1/A1	A1/A1	A1/A1	A1/A1	A1/A1	A1/A1	A1/A1	A1/A1	A1/A1	A1/A1	A1/A1	A1/A1	A1/A1	A1/A1	A1/A1	A1/A1	A1/A1	A1/A1	A1/A1	A1/A1	A1/A1	A1/A1	A1/A1	A1/A1	A1/A1	A1/A1	A1/A1	A1/A1	A1/A1	A1/A1	A1/A1	A1/A1	A1/A1	A1/A1	A1/A1	A1/A1	A1/A1	A1/A1	A1/A1	A1/A1	A1/A1	A1/A1	A1/A1
CS00456	LaPerm	SE	A1/A1	A1/A1	A1/A1	A1/A1	A1/A1	A1/A1	A1/A1	A1/A1	A1/A1	A1/A1	A1/A1	A1/A1	A1/A1	A1/A1	A1/A1	A1/A1	A1/A1	A1/A1	A1/A1	A1/A1	A1/A1	A1/A1	A1/A1	A1/A1	A1/A1	A1/A1	A1/A1	A1/A1	A1/A1	A1/A1	A1/A1	A1/A1	A1/A1	A1/A1	A1/A1	A1/A1	A1/A1	A1/A1	A1/A1	A1/A1	A1/A1	A1/A1	A1/A1	A1/A1	A1/A1	A1/A1	A1/A1
CS00457	LaPerm	SE	A1/A1	A1/A1	A1/A1	A1/A1	A1/A1	A1/A1	A1/A1	A1/A1	A1/A1	A1/A1	A1/A1	A1/A1	A1/A1	A1/A1	A1/A1	A1/A1	A1/A1	A1/A1	A1/A1	A1/A1	A1/A1	A1/A1	A1/A1	A1/A1	A1/A1	A1/A1	A1/A1	A1/A1	A1/A1	A1/A1	A1/A1	A1/A1	A1/A1	A1/A1	A1/A1	A1/A1	A1/A1	A1/A1	A1/A1	A1/A1	A1/A1	A1/A1	A1/A1	A1/A1	A1/A1	A1/A1	A1/A1
CS00458	Lykoi	US	A1/A1	A1/A1	A1/A1	A1/A1	A1/A1	A1/A1	A1/A1	A1/A1	A1/A1	A1/A1	A1/A1	A1/A1	A1/A1	A1/A1	A1/A1	A1/A1	A1/A1	A1/A1	A1/A1	A1/A1	A1/A1	A1/A1	A1/A1	A1/A1	A1/A1	A1/A1	A1/A1	A1/A1	A1/A1	A1/A1	A1/A1	A1/A1	A1/A1	A1/A1	A1/A1	A1/A1	A1/A1	A1/A1	A1/A1	A1/A1	A1/A1	A1/A1	A1/A1	A1/A1	A1/A1	A1/A1	A1/A1
CS00459	Lykoi	US	A1/A1	A1/A1	A1/A1	A1/A1	A1/A1	A1/A1	A1/A1	A1/A1	A1/A1	A1/A1	A1/A1	A1/A1	A1/A1	A1/A1	A1/A1	A1/A1	A1/A1	A1/A1	A1/A1	A1/A1	A1/A1	A1/A1	A1/A1	A1/A1	A1/A1	A1/A1	A1/A1	A1/A1	A1/A1	A1/A1	A1/A1	A1/A1	A1/A1	A1/A1	A1/A1	A1/A1	A1/A1	A1/A1	A1/A1	A1/A1	A1/A1	A1/A1	A1/A1	A1/A1	A1/A1	A1/A1	A1/A1
CS00460	Lykoi	US	A1/A1	A1/A1	A1/A1	A1/A1	A1/A1	A1/A1	A1/A1	A1/A1	A1/A1	A1/A1	A1/A1	A1/A1	A1/A1	A1/A1	A1/A1	A1/A1	A1/A1	A1/A1	A1/A1	A1/A1	A1/A1	A1/A1	A1/A1	A1/A1	A1/A1	A1/A1	A1/A1	A1/A1	A1/A1	A1/A1	A1/A1	A1/A1	A1/A1	A1/A1	A1/A1	A1/A1	A1/A1	A1/A1	A1/A1	A1/A1	A1/A1	A1/A1	A1/A1	A1/A1	A1/A1	A1/A1	A1/A1
CS00461	Lykoi	US	A1/A1	A1/A1	A1/A1	A1/A1	A1/A1	A1/A1	A1/A1	A1/A1	A1/A1	A1/A1	A1/A1	A1/A1	A1/A1	A1/A1	A1/A1	A1/A1	A1/A1	A1/A1	A1/A1	A1/A1	A1/A1	A1/A1	A1/A1	A1/A1	A1/A1	A1/A1	A1/A1	A1/A1	A1/A1	A1/A1	A1/A1	A1/A1	A1/A1	A1/A1	A1/A1	A1/A1	A1/A1	A1/A1	A1/A1	A1/A1	A1/A1	A1/A1	A1/A1	A1/A1	A1/A1	A1/A1	A1/A1
CS00462	Lykoi	US	A1/A1	A1/A1	A1/A1	A1/A1	A1/A1	A1/A1	A1/A1	A1/A1	A1/A1	A1/A1	A1/A1	A1/A1	A1/A1	A1/A1	A1/A1	A1/A1	A1/A1	A1/A1	A1/A1	A1/A1	A1/A1	A1/A1	A1/A1	A1/A1	A1/A1	A1/A1	A1/A1	A1/A1	A1/A1	A1/A1	A1/A1	A1/A1	A1/A1	A1/A1	A1/A1	A1/A1	A1/A1	A1/A1	A1/A1	A1/A1	A1/A1	A1/A1	A1/A1	A1/A1	A1/A1	A1/A1	A1/A1
CS00463	Lykoi	US	A1/A1	A1/A1	A1/A1	A1/A1	A1/A1	A1/A1	A1/A1	A1/A1	A1/A1	A1/A1	A1/A1	A1/A1	A1/A1	A1/A1	A1/A1	A1/A1	A1/A1	A1/A1	A1/A1	A1/A1	A1/A1	A1/A1	A1/A1	A1/A1	A1/A1	A1/A1	A1/A1	A1/A1	A1/A1	A1/A1	A1/A1	A1/A1	A1/A1	A1/A1	A1/A1	A1/A1	A1/A1	A1/A1	A1/A1	A1/A1	A1/A1	A1/A1	A1/A1	A1/A1	A1/A1	A1/A1	A1/A1
CS00464	Lykoi	US	A1/A1	A1/A1	A1/A1	A1/A1	A1/A1	A1/A1	A1/A1	A1/A1	A1/A1	A1/A1	A1/A1	A1/A1	A1/A1	A1/A1	A1/A1	A1/A1	A1/A1	A1/A1	A1/A1	A1/A1	A1/A1	A1/A1	A1/A1	A1/A1	A1/A1	A1/A1	A1/A1	A1/A1	A1/A1	A1/A1	A1/A1	A1/A1	A1/A1	A1/A1	A1/A1	A1/A1	A1/A1	A1/A1	A1/A1	A1/A1	A1/A1	A1/A1	A1/A1	A1/A1	A1/A1	A1/A1	A1/A1
CS00465	Lykoi	US	A1/A1	A1/A1	A1/A1	A1/A1	A1/A1	A1/A1	A1/A1	A1/A1	A1/A1	A1/A1	A1/A1	A1/A1	A1/A1	A1/A1	A1/A1	A1/A1	A1/A1	A1/A1	A1/A1	A1/A1	A1/A1	A1/A1	A1/A1	A1/A1	A1/A1	A1/A1	A1/A1	A1/A1	A1/A1	A1/A1	A1/A1	A1/A1	A1/A1	A1/A1	A1/A1	A1/A1	A1/A1	A1/A1	A1/A1	A1/A1	A1/A1	A1/A1	A1/A1	A1/A1	A1/A1	A1/A1	A1/A1
CS00466	Lykoi	US	A1/A1	A1/A1	A1/A1	A1/A1	A1/A1	A1/A1	A1/A1	A1/A1	A1/A1	A1/A1	A1/A1	A1/A1	A1/A1	A1/A1	A1/A1	A1/A1	A1/A1	A1/A1	A1/A1	A1/A1	A1/A1	A1/A1	A1/A1	A1/A1	A1/A1	A1/A1	A1/A1	A1/A1	A1/A1	A1/A1	A1/A1	A1/A1	A1/A1	A1/A2	A1/A1	A1/A1	A1/A1	A1/A1	A1/A1	A1/A1	A1/A1	A1/A1	A1/A1	A1/A1	A1/A1	A1/A1	A1/A1
CS00467	Lykoi	US	A1/A1	A1/A1	A1/A1	A1/A1	A1/A1	A1/A1	A1/A1	A1/A1	A1/A1	A1/A1	A1/A1	A1/A1	A1/A1	A1/A1	A1/A1	A1/A1	A1/A1	A1/A1	A1/A1	A1/A1	A1/A1	A1/A1	A1/A1	A1/A1	A1/A1	A1/A1	A1/A1	A1/A1	A1/A1	A1/A1	A1/A1	A1/A1	A1/A1	A1/A1	A1/A1	A1/A1	A1/A1	A1/A1	A1/A1	A1/A1	A1/A1	A1/A1	A1/A1	A1/A1	A1/A1	A1/A1	A1/A1
CS00468	Lykoi	CA	A1/A1	A1/A1	A1/A1	A1/A1	A1/A1	A1/A1	A1/A1	A1/A1	A1/A1	A1/A1	A1/A1	A1/A1	A1/A1	A1/A1	A1/A1	A1/A1	A1/A1	A1/A1	A1/A1	A1/A1	A1/A1	A1/A1	A1/A1	A1/A1	A1/A1	A1/A1	A1/A1	A1/A1	A1/A1	A1/A1	A1/A1	A1/A1	A1/A1	A1/A1	A1/A1	A1/A1	A1/A1	A1/A1	A1/A1	A1/A1	A1/A1	A1/A1	A1/A1	A1/A1	A1/A1	A1/A1	A1/A1
CS00469	Maine Coon	RU	A1/A1	A1/A1	A1/A1	A1/A1	A1/A1	A1/A1	A1/A1	A1/A1	A1/A1	A1/A1	A1/A1	A1/A1	A1/A1	A1/A1	A1/A1	A1/A1	A1/A1	A1/A1	A1/A1	A1/A1	A1/A1	A1/A1	A1/A1	A1/A1	A1/A1	A1/A1	A1/A1	A1/A1	A1/A1	A1/A1	A1/A1	A1/A1	A1/A1	A1/A1	A1/A1	A1/A1	A1/A1	A1/A1	A1/A1	A1/A1	A1/A1	A1/A1	A1/A1	A1/A1	A1/A1	A1/A1	A1/A1
CS00470	Maine Coon	US	A1/A1	A1/A1	A1/A1	A1/A1	A1/A1	A1/A1	A1/A1	A1/A1	A1/A1	A1/A1	A1/A1	A1/A1	A1/A1	A1/A1	A1/A1	A1/A1	A1/A1	A1/A1	A1/A1	A1/A1	A1/A1	A1/A1	A1/A1	A1/A1	A1/A1	A1/A1	A1/A1	A1/A1	A1/A1	A1/A1	A1/A1	A1/A1	A1/A1	A1/A1	A1/A1	A1/A1	A1/A1	A1/A1	A1/A1	A1/A1	A1/A1	A1/A1	A1/A1	A1/A1	A1/A1	A1/A1	A1/A1
CS00471	Maine Coon	SE	A1/A1	A1/A1	A1/A1	A1/A1	A1/A1	A1/A1	A1/A1	A1/A1	A1/A1	A1/A1	A1/A1	A1/A1	A1/A1	A1/A1	A1/A1	A1/A1	A1/A1	A1/A1	A1/A1	A1/A1	A1/A1	A1/A1	A1/A1	A1/A1	A1/A1	A1/A1	A1/A1	A1/A1	A1/A1	A1/A1	A1/A1	A1/A1	A1/A1	A1/A1	A1/A1	A1/A1	A1/A1	A1/A1	A1/A1	A1/A1	A1/A1	A1/A1	A1/A1	A1/A1	A1/A1	A1/A1	A1/A1
CS00472	Maine Coon	RU	A1/A1	A1/A1	A1/A1	A1/A2	A1/A1	A1/A1	A1/A1	A1/A1	A1/A1	A1/A1	A1/A1	A1/A1	A1/A1	A1/A1	A1/A1	A1/A1	A1/A1	A1/A1	A1/A1	A1/A1	A1/A1	A1/A1	A1/A1	A1/A1	A1/A1	A1/A1	A1/A1	A1/A1	A1/A1	A1/A1	A1/A1	A1/A1	A1/A1	A1/A1	A1/A1	A1/A1	A1/A1	A1/A1	A1/A1	A1/A1	A1/A1	A1/A1	A1/A1	A1/A1	A1/A1	A1/A1	A1/A1
CS00473	Maine Coon		A1/A1	A1/A1	A1/A1	A1/A1	A1/A1	A1/A1	A1/A1	A1/A1	A1/A1	A1/A1	A1/A1	A1/A1	A1/A1	A1/A1	A1/A1	A1/A1	A1/A1	A1/A1	A1/A1	A1/A1	A1/A1	A1/A1	A1/A1	A1/A1	A1/A1	A1/A1	A1/A1	A1/A1	A1/A1	A1/A1	A1/A1	A1/A1	A1/A1	A1/A2	A1/A1	A1/A1	A1/A1	A1/A1	A1/A1	A1/A1	A1/A1	A1/A1	A1/A1	A1/A1	A1/A1	A1/A1	A1/A1
CS00474	Maine Coon	US	A1/A1	A1/A1	A1/A1	A1/A1	A1/A1	A1/A1	A1/A1	A1/A1	A1/A1	A1/A1	A1/A1	A1/A1	A1/A1	A1/A1	A1/A1	A1/A1	A1/A1	A1/A1	A1/A1	A1/A1	A1/A1	A1/A1	A1/A1	A1/A1	A1/A1	A1/A1	A1/A1	A1/A1	A1/A1	A1/A1	A1/A1	A1/A1	A1/A1	A1/A1	A1/A1	A1/A1	A1/A1	A1/A1	A1/A1	A1/A1	A1/A1	A1/A1	A1/A1	A1/A1	A1/A1	A1/A1	A1/A1
CS00475	Maine Coon	US	A1/A1	A1/A1	A1/A1	A1/A1	A1/A1	A1/A1	A1/A1	A1/A1	A1/A1	A1/A1	A1/A1	A1/A1	A1/A1	A1/A1	A1/A1	A1/A1	A1/A1	A1/A1	A1/A1	A1/A1	A1/A1	A1/A1	A1/A1	A1/A1	A1/A1	A1/A1	A1/A1	A1/A1	A1/A1	A1/A1	A1/A1	A1/A1	A1/A1	A1/A1	A1/A1	A1/A1	A1/A1	A1/A1	A1/A1	A1/A1	A1/A1	A1/A1	A1/A1	A1/A1	A1/A1	A1/A1	A1/A1
CS00476	Maine Coon	US	A1/A1	A1/A1	A1/A1	A1/A1	A1/A1	A1/A1	A1/A1	A1/A1	A1/A1	A1/A1	A1/A1	A1/A1	A1/A1	A1/A1	A1/A1	A1/A1	A1/A1	A1/A1	A1/A1	A1/A1	A1/A1	A1/A1	A1/A1	A1/A1	A1/A1	A1/A1	A1/A1	A1/A1	A1/A1	A1/A1	A1/A1	A1/A1	A1/A1	A1/A1	A1/A1	A1/A1	A1/A1	A1/A1	A1/A1	A1/A1	A1/A1	A1/A1	A1/A1	A1/A1	A1/A1	A1/A1	A1/A1
CS00477	Maine Coon	UA	A1/A1	A1/A1	A1/A1	A1/A2	A1/A1	A1/A1	A1/A1	A1/A1	A1/A1	A1/A1	A1/A1	A1/A1	A1/A1	A1/A1	A1/A1	A1/A1	A1/A1	A1/A1	A1/A1	A1/A1	A1/A1	A1/A1	A1/A1	A1/A1	A1/A1	A1/A1	A1/A1	A1/A1	A1/A1	A1/A1	A1/A1	A1/A1	A1/A1	A1/A1	A1/A1	A1/A1	A1/A1	A1/A1	A1/A1	A1/A1	A1/A1	A1/A1	A1/A1	A1/A1	A1/A1	A1/A1	A1/A1
CS00478	Maine Coon	FR	A1/A1	A1/A1	A1/A1	A1/A1	A1/A1	A1/A1	A1/A1	A1/A1	A1/A1	A1/A1	A1/A1	A1/A1	A1/A1	A1/A1	A1/A1	A1/A1	A1/A1	A1/A1	A1/A1	A1/A1	A1/A1	A1/A1	A1/A1	A1/A1	A1/A1	A1/A1	A1/A1	A1/A1	A1/A1	A1/A1	A1/A1	A1/A1	A1/A1	A1/A1	A1/A1	A1/A1	A1/A1	A1/A1	A1/A1	A1/A1	A1/A1	A1/A1	A1/A1	A1/A1	A1/A1	A1/A1	A1/A1
CS00479	Maine Coon	US	A1/A1	A1/A1	A1/A1	A1/A1	A1/A1	A1/A1	A1/A1	A1/A1	A1/A1	A1/A1	A1/A1	A1/A1	A1/A1	A1/A1	A1/A1	A1/A1	A1/A1	A1/A1	A1/A1	A1/A1	A1/A1	A1/A1	A1/A1	A1/A1	A1/A1	A1/A1	A1/A1	A1/A1	A1/A1	A1/A1	A1/A1	A1/A1	A1/A1	A1/A1	A1/A1	A1/A1	A1/A1	A1/A1	A1/A1	A1/A1	A1/A1	A1/A1	A1/A1	A1/A1	A1/A1	A1/A1	A1/A1
CS00480	Maine Coon	SE	A1/A1	A1/A1	A1/A1	A1/A1	A1/A1	A1/A1	A1/A1	A1/A1	A1/A1	A1/A1	A1/A1	A1/A1	A1/A1	A1/A1	A1/A1	A1/A1	A1/A1	A1/A1	A1/A1	A1/A1	A1/A1	A1/A1	A1/A1	A1/A1	A1/A1	A1/A1	A1/A1	A1/A1	A1/A1	A1/A1	A1/A1	A1/A1	A1/A1	A1/A1	A1/A1	A1/A1	A1/A1	A1/A1	A1/A1	A1/A1	A1/A1	A1/A1	A1/A1	A1/A1	A1/A1	A1/A1	A1/A1
CS00481	Maine Coon	SE	A1/A1	A1/A1	A1/A1	A1/A1	A1/A1	A1/A1	A1/A1	A1/A1	A1/A1	A1/A1	A1/A1	A1/A1	A1/A1	A1/A1	A1/A1	A1/A1	A1/A1	A1/A1	A1/A1	A1/A1	A1/A1	A1/A1	A1/A1	A1/A1	A1/A1	A1/A1	A1/A1	A1/A1	A1/A1	A1/A1	A1/A1	A1/A1	A1/A1	A1/A1	A1/A1	A1/A1	A1/A1	A1/A1	A1/A1	A1/A1	A1/A1	A1/A1	A1/A1	A1/A1	A1/A1	A1/A1	A1/A1
CS00482	Maine Coon	RU	A1/A1	A1/A1	A1/A1	A1/A1	A1/A1	A1/A1	A1/A1	A1/A1	A1/A1	A1/A1	A1/A1	A1/A1	A1/A1	A1/A1	A1/A1	A1/A1	A1/A1	A1/A1	A1/A1	A1/A1	A1/A1	A1/A1	A1/A1	A1/A1	A1/A1	A1/A1	A1/A1	A1/A1	A1/A1	A1/A1	A1/A1	A1/A1	A1/A1	A1/A1	A1/A1	A1/A1	A1/A1	A1/A1	A1/A1	A1/A1	A1/A1	A1/A1	A1/A1	A1/A1	A1/A1	A1/A1	A1/A1
CS00483	Maine Coon	CZ	A1/A1	A1/A1	A1/A1	A1/A1	A1/A1	A1/A1	A1/A1	A1/A1	A1/A1	A1/A1	A1/A1	A1/A1	A1/A1	A1/A1	A1/A1	A1/A1	A1/A1	A1/A1	A1/A1	A1/A1	A1/A1	A1/A1	A1/A1	A1/A1	A1/A1	A1/A1	A1/A1	A1/A1	A1/A1	A1/A1	A1/A1	A1/A1	A1/A1	A1/A1	A1/A1	A1/A1	A1/A1	A1/A1	A1/A1	A1/A1	A1/A1	A1/A1	A1/A1	A1/A1	A1/A1	A1/A1	A1/A1
CS00484	Maine Coon	US	A1/A1	A1/A1	A1/A1	A1/A1	A1/A1	A1/A1	A1/A1	A1/A1	A1/A1	A1/A1	A1/A1	A1/A1	A1/A1	A1/A1	A1/A1	A1/A1	A1/A1	A1/A1	A1/A1	A1/A1	A1/A1	A1/A1	A1/A1	A1/A1	A1/A1	A1/A1	A1/A1	A1/A1	A1/A1	A1/A1	A1/A1	A1/A1	A1/A1	A1/A2	A1/A1	A1/A1	A1/A1	A1/A1	A1/A1	A1/A1	A1/A1	A1/A1	A1/A1	A1/A1	A1/A1	A1/A1	A1/A1
CS00485	Maine Coon	FI	A1/A1	A1/A1	A1/A1	A1/A1	A1/A1	A1/A1	A1/A1	A1/A1	A1/A1	A1/A1	A1/A1	A1/A1	A1/A1	A1/A1	A1/A1	A1/A1	A1/A1	A1/A1	A1/A1	A1/A1	A1/A1	A1/A1	A1/A1	A1/A1	A1/A1	A1/A1	A1/A1	A1/A1	A1/A1	A1/A1	A1/A1	A1/A1	A1/A1	A1/A1	A1/A1	A1/A1	A1/A1	A1/A1	A1/A1	A1/A1	A1/A1	A1/A1	A1/A1	A1/A1	A1/A1	A1/A1	A1/A1
CS00486	Maine Coon	RU	A1/A1	A1/A1	A1/A1	A1/A1	A1/A1	A1/A1	A1/A1	A1/A1	A1/A1	A1/A1	A1/A1	A1/A1	A1/A1	A1/A1	A1/A1	A1/A1	A1/A1	A1/A1	A1/A1	A1/A1	A1/A1	A1/A1	A1/A1	A1/A1	A1/A1	A1/A1	A1/A1	A1/A1	A1/A1	A1/A1	A1/A1	A1/A1	A1/A1	A1/A1	A1/A1	A1/A1	A1/A1	A1/A2	A1/A1	A1/A1	A1/A1	A1/A1	A1/A1	A1/A1	A1/A1	A1/A1	A1/A1
CS00487	Maine Coon	US	A1/A1	A1/A1	A1/A1	A1/A1	A1/A1	A1/A1	A1/A1	A1/A1	A1/A1	A1/A1	A1/A1	A1/A1	A1/A1	A1/A1	A1/A1	A1/A1	A1/A1	A1/A1	A1/A1	A1/A1	A1/A1	A1/A1	A1/A1	A1/A1	A1/A1	A1/A1	A1/A1	A1/A1	A1/A1	A1/A1	A1/A1	A1/A1	A1/A1	A1/A2	A1/A1	A1/A1	A1/A1	A1/A1	A1/A1	A1/A1	A1/A1	A1/A1	A1/A1	A1/A1	A1/A1	A1/A1	A1/A1
CS00488	Maine Coon	US	A1/A1	A1/A1	A1/A1	A1/A2	A1/A1	A1/A1	A1/A1	A1/A1	A1/A1	A1/A1	A1/A1	A1/A1	A1/A1	A1/A1	A1/A1	A1/A1	A1/A1	A1/A1	A1/A1	A1/A1	A1/A1	A1/A1	A1/A1	A1/A1	A1/A1	A1/A1	A1/A1	A1/A1	A1/A1	A1/A1	A1/A1	A1/A1	A1/A1	A1/A1	A1/A1	A1/A1	A1/A1	A1/A1	A1/A1	A1/A1	A1/A1	A1/A1	A1/A1	A1/A1	A1/A1	A1/A1	A1/A1
CS00489	Maine Coon	US	A1/A1	A1/A1	A1/A1	A1/A1	A1/A1	A1/A1	A1/A1	A1/A1	A1/A1	A1/A1	A1/A1	A1/A1	A1/A1	A1/A1	A1/A1	A1/A1	A1/A1	A1/A1	A1/A1	A1/A1	A1/A1	A1/A1	A1/A1	A1/A1	A1/A1	A1/A1	A1/A1	A1/A1	A1/A1	A1/A1	A1/A1	A1/A1	A1/A1	A1/A1	A1/A1	A1/A1	A1/A1	A1/A1	A1/A1	A1/A1	A1/A1	A1/A1	A1/A1	A1/A1	A1/A1	A1/A1	A1/A1
CS00490	Maine Coon	US	A1/A1	A1/A1	A1/A1	A1/A1	A1/A1	A1/A1	A1/A1	A1/A1	A1/A1	A1/A1	A1/A1	A1/A1	A1/A1	A1/A1	A1/A1	A1/A1	A1/A1	A1/A1	A1/A1	A1/A1	A1/A1	A1/A1	A1/A1	A1/A1	A1/A1	A1/A1	A1/A1	A1/A1	A1/A1	A1/A1	A1/A1	A1/A1	A1/A1	A1/A1	A1/A1	A1/A1	A1/A1	A1/A1	A1/A1	A1/A1	A1/A1	A1/A1	A1/A1	A1/A1	A1/A1	A1/A1	A1/A1
CS00491	Maine Coon	RU	A1/A1	A1/A1	A1/A1	A1/A1	A1/A1	A1/A1	A1/A1	A1/A1	A1/A1	A1/A1	A1/A1	A1/A1	A1/A1	A1/A1	A1/A1	A1/A1	A1/A1	A1/A1	A1/A1	A1/A1	A1/A1	A1/A1	A1/A1	A1/A1	A1/A1	A1/A1	A1/A1	A1/A1	A1/A1	A1/A1	A1/A1	A1/A1	A1/A1	A1/A2	A1/A1	A1/A1	A1/A1	A1/A1	A1/A1	A1/A1	A1/A1	A1/A1	A1/A1	A1/A1	A1/A1	A1/A1	A1/A1
CS00492	Maine Coon	US	A1/A1	A1/A1	A1/A1	A1/A1	A1/A1	A1/A1	A1/A1	A1/A1	A1/A1	A1/A1	A1/A1	A1/A1	A1/A1	A1/A1	A1/A1	A1/A1	A1/A1	A1/A1	A1/A1	A1/A1	A1/A1	A1/A1	A1/A1	A1/A1	A1/A1	A1/A1	A1/A1	A1/A1	A1/A1	A1/A1	A1/A1	A1/A1	A1/A1	A1/A1	A1/A1	A1/A1	A1/A1	A1/A1	A1/A1	A1/A1	A1/A1	A1/A1	A1/A1	A1/A1	A1/A1	A1/A1	A1/A1
CS00493	Maine Coon	US	A1/A1	A1/A1	A1/A1	A1/A1	A1/A1	A1/A1	A1/A1	A1/A1	A1/A1	A1/A1	A1/A1	A1/A1	A1/A1	A1/A1	A1/A1	A1/A1	A1/A1	A1/A1	A1/A1	A1/A1	A1/A1	A1/A1	A1/A1	A1/A1	A1/A1	A1/A1	A1/A1	A1/A1	A1/A1	A1/A1	A1/A1	A1/A1	A1/A1	A1/A1	A1/A1	A1/A1	A1/A1	A1/A1	A1/A1	A1/A1	A1/A1	A1/A1	A1/A1	A1/A1	A1/A1	A1/A1	A1/A1
CS00494	Maine Coon	US	A1/A1	A1/A1	A1/A1	A1/A1	A1/A1	A1/A1	A1/A1	A1/A1	A1/A1	A1/A1	A1/A1	A1/A1	A1/A1	A1/A1	A1/A1	A1/A1	A1/A1	A1/A1	A1/A1	A1/A1	A1/A1	A1/A1	A1/A1	A1/A1	A1/A1	A1/A1	A1/A1	A1/A1	A1/A1	A1/A1	A1/A1	A1/A1	A1/A1	A1/A1	A1/A1	A1/A1	A1/A1	A1/A1	A1/A1	A1/A1	A1/A1	A1/A1	A1/A1	A1/A1	A1/A1	A1/A1	A1/A1
CS00495	Maine Coon	US	A1/A1	A1/A1	A1/A1	A1/A1	A1/A1	A1/A1	A1/A1	A1/A1	A1/A1	A1/A1	A1/A1	A1/A1	A1/A1	A1/A1	A1/A1	A1/A1	A1/A1	A1/A1	A1/A1	A1/A1	A1/A1	A1/A1	A1/A1	A1/A1	A1/A1	A1/A1	A1/A1	A1/A1	A1/A1	A1/A1	A1/A1	A1/A1	A1/A1	A1/A1	A1/A1	A1/A1	A1/A1	A1/A1	A1/A1	A1/A1	A1/A1	A1/A1	A1/A1	A1/A1	A1/A1	A1/A1	A1/A1
CS00496	Maine Coon	RU	A1/A1	A1/A1	A1/A1	A1/A1	A1/A1	A1/A1	A1/A1	A1/A1	A1/A1	A1/A1	A1/A1	A1/A1	A1/A1	A1/A1	A1/A1	A1/A1	A1/A1	A1/A1	A1/A1	A1/A1	A1/A1	A1/A1	A1/A1	A1/A1	A1/A1	A1/A1	A1/A1	A1/A1	A1/A1	A1/A1	A1/A1	A1/A1	A1/A1	A1/A1	A1/A1	A1/A1	A1/A1	A1/A1	A1/A1	A1/A1	A1/A1	A1/A1	A1/A1	A1/A1	A1/A1	A1/A1	A1/A1
CS00497	Maine Coon	CA	A1/A1	A1/A1	A1/A1	A1/A1	A1/A1	A1/A1	A1/A1	A1/A1	A1/A1	A1/A1	A1/A1	A1/A1	A1/A1	A1/A1	A1/A1	A1/A1	A1/A1	A1/A1	A1/A1	A1/A1	A1/A1	A1/A1	A1/A1	A1/A1	A1/A1	A1/A1	A1/A1	A1/A1	A1/A1	A1/A1	A1/A1	A1/A1	A1/A1	A1/A1	A1/A1	A1/A1	A1/A1	A1/A1	A1/A1	A1/A1	A1/A1	A1/A1	A1/A1	A1/A1	A1/A1	A1/A1	A1/A1
CS00498	Maine Coon	RU	A1/A1	A1/A1	A1/A1	A1/A1	A1/A1	A1/A1	A1/A1	A1/A1	A1/A1	A1/A1	A1/A1	A1/A1	A1/A1	A1/A1	A1/A1	A1/A1	A1/A1	A1/A1	A1/A1	A1/A1	A1/A1	A1/A1	A1/A1	A1/A1	A1/A1	A1/A1	A1/A1	A1/A1	A1/A1	A1/A1	A1/A1	A1/A1	A1/A1	A1/A1	A1/A1	A1/A1	A1/A1	A1/A1	A1/A1	A1/A1	A1/A1	A1/A1	A1/A1	A1/A1	A1/A1	A1/A1	A1/A1
CS00499	Maine Coon	US	A1/A1	A1/A1	A1/A1	A1/A1	A1/A1	A1/A1	A1/A1	A1/A1	A1/A1	A1/A1	A1/A1	A1/A1	A1/A1	A1/A1	A1/A1	A1/A1	A1/A1	A1/A1	A1/A1	A1/A1	A1/A1	A1/A1	A1/A1	A1/A1	A1/A1	A1/A1	A1/A1	A1/A1	A1/A1	A1/A1	A1/A1	A1/A1	A1/A1	A1/A1	A1/A1	A1/A1	A1/A1	A1/A1	A1/A1	A1/A1	A1/A1	A1/A1	A1/A1	A1/A1	A1/A1	A1/A1	A1/A1
CS00500	Maine Coon	LV	A1/A1	A1/A1	A1/A1	A1/A1	A1/A1	A1/A1	A1/A1	A1/A1	A1/A1	A1/A1	A1/A1	A1/A1	A1/A1	A1/A1	A1/A1	A1/A1	A1/A1	A1/A1	A1/A1	A1/A1	A1/A1	A1/A1	A1/A1	A1/A1	A1/A1	A1/A1	A1/A1	A1/A1	A1/A1	A1/A1	A1/A1	A1/A1	A1/A1	A1/A1	A1/A1	A1/A1	A1/A1	A1/A1	A1/A1	A1/A1	A1/A1	A1/A1	A1/A1	A1/A1	A1/A1	A1/A1	A1/A1
CS00501	Maine Coon	US	A1/A1	A1/A1	A1/A1	A1/A2	A1/A1	A1/A1	A1/A1	A1/A1	A1/A1	A1/A1	A1/A1	A1/A1	A1/A1	A1/A1	A1/A1	A1/A1	A1/A1	A1/A1	A1/A1	A1/A1	A1/A1	A1/A1	A1/A1	A1/A1	A1/A1	A1/A1	A1/A1	A1/A1	A1/A1	A1/A1	A1/A1	A1/A1	A1/A1	A1/A1	A1/A1	A1/A1	A1/A1	A1/A2	A1/A1	A1/A1	A1/A1	A1/A1	A1/A1	A1/A1	A1/A1	A1/A1	A1/A1
CS00502	Maine Coon	US	A1/A1	A1/A1	A1/A1	A1/A1	A1/A1	A1/A1	A1/A1	A1/A1	A1/A1	A1/A1	A1/A1	A1/A1	A1/A1	A1/A1	A1/A1	A1/A1	A1/A1	A1/A1	A1/A1	A1/A1	A1/A1	A1/A1	A1/A1	A1/A1	A1/A1	A1/A1	A1/A1	A1/A1	A1/A1	A1/A1	A1/A1	A1/A1	A1/A1	A1/A1	A1/A1	A1/A1	A1/A1	A1/A1	A1/A1	A1/A1	A1/A1	A1/A1	A1/A1	A1/A1	A1/A1	A1/A1	A1/A1
CS00503	Maine Coon	DE	A1/A1	A1/A1	A1/A1	A1/A1	A1/A1	A1/A1	A1/A1	A1/A1	A1/A1	A1/A1	A1/A1	A1/A1	A1/A1	A1/A1	A1/A1	A1/A1	A1/A1	A1/A1	A1/A1	A1/A1	A1/A1	A1/A1	A1/A1	A1/A1	A1/A1	A1/A1	A1/A1	A1/A1	A1/A1	A1/A1	A1/A1	A1/A1	A1/A1	A1/A1	A1/A1	A1/A1	A1/A1	A1/A1	A1/A1	A1/A1	A1/A1	A1/A1	A1/A1	A1/A1	A1/A1	A1/A1	A1/A1
CS00504	Maine Coon	US	A1/A1	A1/A1	A1/A1	A1/A1	A1/A1	A1/A1	A1/A1	A1/A1	A1/A1	A1/A1	A1/A1	A1/A1	A1/A1	A1/A1	A1/A1	A1/A1	A1/A1	A1/A1	A1/A1	A1/A1	A1/A1	A1/A1	A1/A1	A1/A1	A1/A1	A1/A1	A1/A1	A1/A1	A1/A1	A1/A1	A1/A1	A1/A1	A1/A1	A1/A1	A1/A1	A1/A1	A1/A1	A1/A1	A1/A1	A1/A1	A1/A1	A1/A1	A1/A1	A1/A1	A1/A1	A1/A1	A1/A1
CS00505	Maine Coon	DE	A1/A1	A1/A1	A1/A1	A1/A1	A1/A1	A1/A1	A1/A1	A1/A1	A1/A1	A1/A1	A1/A1	A1/A1	A1/A1	A1/A1	A1/A1	A1/A1	A1/A1	A1/A1	A1/A1	A1/A1	A1/A1	A1/A1	A1/A1	A1/A1	A1/A1	A1/A1	A1/A1	A1/A1	A1/A1	A1/A1	A1/A1	A1/A1	A1/A1	A1/A1	A1/A1	A1/A1	A1/A1	A1/A1	A1/A1	A1/A1	A1/A1	A1/A1	A1/A1	A1/A1	A1/A1	A1/A1	A1/A1
CS00506	Maine Coon	RU	A1/A1	A1/A1	A1/A1	A1/A1	A1/A1	A1/A1	A1/A1	A1/A1	A1/A1	A1/A1	A1/A1	A1/A1	A1/A1	A1/A1	A1/A1	A1/A1	A1/A1	A1/A1	A1/A1	A1/A1	A1/A1	A1/A1	A1/A1	A1/A1	A1/A1	A1/A1	A1/A1	A1/A1	A1/A1	A1/A1	A1/A1	A1/A1	A1/A1	A1/A1	A1/A1	A1/A1	A1/A1	A1/A1	A1/A1	A1/A1	A1/A1	A1/A1	A1/A1	A1/A1	A1/A1	A1/A1	A1/A1
CS00507	Maine Coon	US	A1/A1	A1/A1	A1/A1	A1/A1	A1/A1	A1/A1	A1/A1	A1/A1	A1/A1	A1/A1	A1/A1	A1/A1	A1/A1	A1/A1	A1/A1	A1/A1	A1/A1	A1/A1	A1/A1	A1/A1	A1/A1	A1/A1	A1/A1	A1/A1	A1/A1	A1/A1	A1/A1	A1/A1	A1/A1	A1/A1	A1/A1	A1/A1	A1/A1	A1/A1	A1/A1	A1/A1	A1/A1	A1/A1	A1/A1	A1/A1	A1/A1	A1/A1	A1/A1	A1/A1	A1/A1	A1/A1	A1/A1
CS00508	Maine Coon	RU	A1/A1	A1/A1	A1/A1	A1/A1	A1/A1	A1/A1	A1/A1	A1/A1	A1/A1	A1/A1	A1/A1	A1/A1	A1/A1	A1/A1	A1/A1	A1/A1	A1/A1	A1/A1	A1/A1	A1/A1	A1/A1	A1/A1	A1/A1	A1/A1	A1/A1	A1/A1	A1/A1	A1/A1	A1/A1	A1/A1	A1/A1	A1/A1	A1/A1	A1/A1	A1/A1	A1/A1	A1/A1	A1/A1	A1/A1	A1/A1	A1/A1	A1/A1	A1/A1	A1/A1	A1/A1	A1/A1	A1/A1
CS00509	Maine Coon	RU	A1/A1	A1/A1	A1/A1	A1/A1	A1/A1	A1/A1	A1/A1	A1/A1	A1/A1	A1/A1	A1/A1	A1/A1	A1/A1	A1/A1	A1/A1	A1/A1	A1/A1	A1/A1	A1/A1	A1/A1	A1/A1	A1/A1	A1/A1	A1/A1	A1/A1	A1/A1	A1/A1	A1/A1	A1/A1	A1/A1	A1/A1	A1/A1	A1/A1	A1/A2	A1/A1	A1/A1	A1/A1	A1/A1	A1/A1	A1/A1	A1/A1	A1/A1	A1/A1	A1/A1	A1/A1	A1/A1	A1/A1
CS00510	Maine Coon	US	A1/A1	A1/A1	A1/A1	A1/A1	A1/A1	A1/A1	A1/A1	A1/A1	A1/A1	A1/A1	A1/A1	A1/A1	A1/A1	A1/A1	A1/A1	A1/A1	A1/A1	A1/A1	A1/A1	A1/A1	A1/A1	A1/A1	A1/A1	A1/A1	A1/A1	A1/A1	A1/A1	A1/A1	A1/A1	A1/A1	A1/A1	A1/A1	A1/A1	A1/A2	A1/A1	A1/A1	A1/A1	A1/A1	A1/A1	A1/A1	A1/A1	A1/A1	A1/A1	A1/A1	A1/A1	A1/A1	A1/A1
CS00511	Maine Coon	RU	A1/A1	A1/A1	A1/A1	A2/A2	A1/A1	A1/A1	A1/A1	A1/A1	A1/A1	A1/A1	A1/A1	A1/A1	A1/A1	A1/A1	A1/A1	A1/A1	A1/A1	A1/A1	A1/A1	A1/A1	A1/A1	A1/A1	A1/A1	A1/A1	A1/A1	A1/A1	A1/A1	A1/A1	A1/A1	A1/A1	A1/A1	A1/A1	A1/A1	A1/A1	A1/A1	A1/A1	A1/A1	A1/A1	A1/A1	A1/A1	A1/A1	A1/A1	A1/A1	A1/A1	A1/A1	A1/A1	A1/A1
CS00512	Maine Coon	US	A1/A1	A1/A1	A1/A1	A1/A2	A1/A1	A1/A1	A1/A1	A1/A1	A1/A1	A1/A1	A1/A1	A1/A1	A1/A1	A1/A1	A1/A1	A1/A1	A1/A1	A1/A1	A1/A1	A1/A1	A1/A1	A1/A1	A1/A1	A1/A1	A1/A1	A1/A1	A1/A1	A1/A1	A1/A1	A1/A1	A1/A1	A1/A1	A1/A1	A1/A1	A1/A1	A1/A1	A1/A1	A1/A1	A1/A1	A1/A1	A1/A1	A1/A1	A1/A1	A1/A1	A1/A1	A1/A1	A1/A1
CS00513	Maine Coon	US	A1/A1	A1/A1	A1/A1	A1/A1	A1/A1	A1/A1	A1/A1	A1/A1	A1/A1	A1/A1	A1/A1	A1/A1	A1/A1	A1/A1	A1/A1	A1/A1	A1/A1	A1/A1	A1/A1	A1/A1	A1/A1	A1/A1	A1/A1	A1/A1	A1/A1	A1/A1	A1/A1	A1/A1	A1/A1	A1/A1	A1/A1	A1/A1	A1/A1	A1/A1	A1/A1	A1/A1	A1/A1	A1/A1	A1/A1	A1/A1	A1/A1	A1/A1	A1/A1	A1/A1	A1/A1	A1/A1	A1/A1
CS00514	Maine Coon	RU	A1/A1	A1/A1	A1/A1	A1/A1	A1/A1	A1/A1	A1/A1	A1/A1	A1/A1	A1/A1	A1/A1	A1/A1	A1/A1	A1/A1	A1/A1	A1/A1	A1/A1	A1/A1	A1/A1	A1/A1	A1/A1	A1/A1	A1/A1	A1/A1	A1/A1	A1/A1	A1/A1	A1/A1	A1/A1	A1/A1	A1/A1	A1/A1	A1/A1	A1/A1	A1/A1	A1/A1	A1/A1	A1/A1	A1/A1	A1/A1	A1/A1	A1/A1	A1/A1	A1/A1	A1/A1	A1/A1	A1/A1
CS00515	Maine Coon	US	A1/A1	A1/A1	A1/A1	A1/A1	A1/A1	A1/A1	A1/A1	A1/A1	A1/A1	A1/A1	A1/A1	A1/A1	A1/A1	A1/A1	A1/A1	A1/A1	A1/A1	A1/A1	A1/A1	A1/A1	A1/A1	A1/A1	A1/A1	A1/A1	A1/A1	A1/A1	A1/A1	A1/A1	A1/A1	A1/A1	A1/A1	A1/A1	A1/A1	A1/A1	A1/A1	A1/A1	A1/A1	A1/A1	A1/A1	A1/A1	A1/A1	A1/A1	A1/A1	A1/A1	A1/A1	A1/A1	A1/A1
CS00516	Maine Coon	NO	A1/A1	A1/A1	A1/A1	A1/A1	A1/A1	A1/A1	A1/A1	A1/A1	A1/A1	A1/A1	A1/A1	A1/A1	A1/A1	A1/A1	A1/A1	A1/A1	A1/A1	A1/A1	A1/A1	A1/A1	A1/A1	A1/A1	A1/A1	A1/A1	A1/A1	A1/A1	A1/A1	A1/A1	A1/A1	A1/A1	A1/A1	A1/A1	A1/A1	A1/A1	A1/A1	A1/A1	A1/A1	A1/A1	A1/A1	A1/A1	A1/A1	A1/A1	A1/A1	A1/A1	A1/A1	A1/A1	A1/A1
CS00517	Maine Coon	US	A1/A1	A1/A1	A1/A1	A1/A1	A1/A1	A1/A1	A1/A1	A1/A1	A1/A1	A1/A1	A1/A1	A1/A1	A1/A1	A1/A1	A1/A1	A1/A1	A1/A1	A1/A1	A1/A1	A1/A1	A1/A1	A1/A1	A1/A1	A1/A1	A1/A1	A1/A1	A1/A1	A1/A1	A1/A1	A1/A1	A1/A1	A1/A1	A1/A1	A1/A1	A1/A1	A1/A1	A1/A1	A1/A1	A1/A1	A1/A1	A1/A1	A1/A1	A1/A1	A1/A1	A1/A1	A1/A1	A1/A1
CS00518	Maine Coon	RU	A1/A1	A1/A1	A1/A1	A1/A1	A1/A1	A1/A1	A1/A1	A1/A1	A1/A1	A1/A1	A1/A1	A1/A1	A1/A1	A1/A1	A1/A1	A1/A1	A1/A1	A1/A1	A1/A1	A1/A1	A1/A1	A1/A1	A1/A1	A1/A1	A1/A1	A1/A1	A1/A1	A1/A1	A1/A1	A1/A1	A1/A1	A1/A1	A1/A1	A1/A1	A1/A1	A1/A1	A1/A1	A1/A1	A1/A1	A1/A1	A1/A1	A1/A1	A1/A1	A1/A1	A1/A1	A1/A1	A1/A1
CS00519	Maine Coon	LV	A1/A1	A1/A1	A1/A1	A1/A1	A1/A1	A1/A1	A1/A1	A1/A1	A1/A1	A1/A1	A1/A1	A1/A1	A1/A1	A1/A1	A1/A1	A1/A1	A1/A1	A1/A1	A1/A1	A1/A1	A1/A1	A1/A1	A1/A1	A1/A1	A1/A1	A1/A1	A1/A1	A1/A1	A1/A1	A1/A1	A1/A1	A1/A1	A1/A1	A1/A1	A1/A1	A1/A1	A1/A1	A1/A2	A1/A1	A1/A1	A1/A1	A1/A1	A1/A1	A1/A1	A1/A1	A1/A1	A1/A1
CS00520	Maine Coon	US	A1/A1	A1/A1	A1/A1	A1/A1	A1/A1	A1/A1	A1/A1	A1/A1	A1/A1	A1/A1	A1/A1	A1/A1	A1/A1	A1/A1	A1/A1	A1/A1	A1/A1	A1/A1	A1/A1	A1/A1	A1/A1	A1/A1	A1/A1	A1/A1	A1/A1	A1/A1	A1/A1	A1/A1	A1/A1	A1/A1	A1/A1	A1/A1	A1/A1	A1/A1	A1/A1	A1/A1	A1/A1	A1/A2	A1/A1	A1/A1	A1/A1	A1/A1	A1/A1	A1/A1	A1/A1	A1/A1	A1/A1
CS00521	Maine Coon	US	A1/A1	A1/A1	A1/A1	A1/A1	A1/A1	A1/A1	A1/A1	A1/A1	A1/A1	A1/A1	A1/A1	A1/A1	A1/A1	A1/A1	A1/A1	A1/A1	A1/A1	A1/A1	A1/A1	A1/A1	A1/A1	A1/A1	A1/A1	A1/A1	A1/A1	A1/A1	A1/A1	A1/A1	A1/A1	A1/A1	A1/A1	A1/A1	A1/A1	A1/A1	A1/A1	A1/A1	A1/A1	A1/A1	A1/A1	A1/A1	A1/A1	A1/A1	A1/A1	A1/A1	A1/A1	A1/A1	A1/A1
CS00522	Maine Coon	LT	A1/A1	A1/A1	A1/A1	A1/A1	A1/A1	A1/A1	A1/A1	A1/A1	A1/A1	A1/A1	A1/A1	A1/A1	A1/A1	A1/A1	A1/A1	A1/A1	A1/A1	A1/A1	A1/A1	A1/A1	A1/A1	A1/A1	A1/A1	A1/A1	A1/A1	A1/A1	A1/A1	A1/A1	A1/A1	A1/A1	A1/A1	A1/A1	A1/A1	A1/A1	A1/A1	A1/A1	A1/A1	A1/A1	A1/A1	A1/A1	A1/A1	A1/A1	A1/A1	A1/A1	A1/A1	A1/A1	A1/A1
CS00523	Maine Coon	RU	A1/A1	A1/A1	A1/A1	A1/A1	A1/A1	A1/A1	A1/A1	A1/A1	A1/A1	A1/A1	A1/A1	A1/A1	A1/A1	A1/A1	A1/A1	A1/A1	A1/A1	A1/A1	A1/A1	A1/A1	A1/A1	A1/A1	A1/A1	A1/A1	A1/A1	A1/A1	A1/A1	A1/A1	A1/A1	A1/A1	A1/A1	A1/A1	A1/A1	A1/A2	A1/A1	A1/A1	A1/A1	A1/A1	A1/A1	A1/A1	A1/A1	A1/A1	A1/A1	A1/A1	A1/A1	A1/A1	A1/A1
CS00524	Maine Coon	US	A1/A1	A1/A1	A1/A1	A1/A1	A1/A1	A1/A1	A1/A1	A1/A1	A1/A1	A1/A1	A1/A1	A1/A1	A1/A1	A1/A1	A1/A1	A1/A1	A1/A1	A1/A1	A1/A1	A1/A1	A1/A1	A1/A1	A1/A1	A1/A1	A1/A1	A1/A1	A1/A1	A1/A1	A1/A1	A1/A1	A1/A1	A1/A1	A1/A1	A1/A1	A1/A1	A1/A1	A1/A1	A1/A1	A1/A1	A1/A1	A1/A1	A1/A1	A1/A1	A1/A1	A1/A1	A1/A1	A1/A1
CS00525	Maine Coon	US	A1/A1	A1/A1	A1/A1	A1/A1	A1/A1	A1/A1	A1/A1	A1/A1	A1/A1	A1/A1	A1/A1	A1/A1	A1/A1	A1/A1	A1/A1	A1/A1	A1/A1	A1/A1	A1/A1	A1/A1	A1/A1	A1/A1	A1/A1	A1/A1	A1/A1	A1/A1	A1/A1	A1/A1	A1/A1	A1/A1	A1/A1	A1/A1	A1/A1	A1/A1	A1/A1	A1/A1	A1/A1	A1/A1	A1/A1	A1/A1	A1/A1	A1/A1	A1/A1	A1/A1	A1/A1	A1/A1	A1/A1
CS00526	Maine Coon	US	A1/A1	A1/A1	A1/A1	A1/A1	A1/A1	A1/A1	A1/A1	A1/A1	A1/A1	A1/A1	A1/A1	A1/A1	A1/A1	A1/A1	A1/A1	A1/A1	A1/A1	A1/A1	A1/A1	A1/A1	A1/A1	A1/A1	A1/A1	A1/A1	A1/A1	A1/A1	A1/A1	A1/A1	A1/A1	A1/A1	A1/A1	A1/A1	A1/A1	A1/A1	A1/A1	A1/A1	A1/A1	A1/A1	A1/A1	A1/A1	A1/A1	A1/A1	A1/A1	A1/A1	A1/A1	A1/A1	A1/A1
CS00527	Maine Coon	AT	A1/A1	A1/A1	A1/A1	A1/A1	A1/A1	A1/A1	A1/A1	A1/A1	A1/A1	A1/A1	A1/A1	A1/A1	A1/A1	A1/A1	A1/A1	A1/A1	A1/A1	A1/A1	A1/A1	A1/A1	A1/A1	A1/A1	A1/A1	A1/A1	A1/A1	A1/A1	A1/A1	A1/A1	A1/A1	A1/A1	A1/A1	A1/A1	A1/A1	A1/A1	A1/A1	A1/A1	A1/A1	A1/A1	A1/A1	A1/A1	A1/A1	A1/A1	A1/A1	A1/A1	A1/A1	A1/A1	A1/A1
CS00528	Maine Coon	RU	A1/A1	A1/A1	A1/A1	A1/A1	A1/A1	A1/A1	A1/A1	A1/A1	A1/A1	A1/A1	A1/A1	A1/A1	A1/A1	A1/A1	A1/A1	A1/A1	A1/A1	A1/A1	A1/A1	A1/A1	A1/A1	A1/A1	A1/A1	A1/A1	A1/A1	A1/A1	A1/A1	A1/A1	A1/A1	A1/A1	A1/A1	A1/A1	A1/A1	A1/A1	A1/A1	A1/A1	A1/A1	A1/A1	A1/A1	A1/A1	A1/A1	A1/A1	A1/A1	A1/A1	A1/A1	A1/A1	A1/A1
CS00529	Maine Coon	CA	A1/A1	A1/A1	A1/A1	A1/A1	A1/A1	A1/A1	A1/A1	A1/A1	A1/A1	A1/A1	A1/A1	A1/A1	A1/A1	A1/A1	A1/A1	A1/A1	A1/A1	A1/A1	A1/A1	A1/A1	A1/A1	A1/A1	A1/A1	A1/A1	A1/A1	A1/A1	A1/A1	A1/A1	A1/A1	A1/A1	A1/A1	A1/A1	A1/A1	A1/A1	A1/A1	A1/A1	A1/A1	A1/A1	A1/A1	A1/A1	A1/A1	A1/A1	A1/A1	A1/A1	A1/A1	A1/A1	A1/A1
CS00530	Maine Coon	US	A1/A1	A1/A1	A1/A1	A1/A1	A1/A1	A1/A1	A1/A1	A1/A1	A1/A1	A1/A1	A1/A1	A1/A1	A1/A1	A1/A1	A1/A1	A1/A1	A1/A1	A1/A1	A1/A1	A1/A1	A1/A1	A1/A1	A1/A1	A1/A1	A1/A1	A1/A1	A1/A1	A1/A1	A1/A1	A1/A1	A1/A1	A1/A1	A1/A1	A1/A1	A1/A1	A1/A1	A1/A1	A1/A1	A1/A1	A1/A1	A1/A1	A1/A1	A1/A1	A1/A1	A1/A1	A1/A1	A1/A1
CS00531	Maine Coon	RU	A1/A1	A1/A1	A1/A1	A1/A1	A1/A1	A1/A1	A1/A1	A1/A1	A1/A1	A1/A1	A1/A1	A1/A1	A1/A1	A1/A1	A1/A1	A1/A1	A1/A1	A1/A1	A1/A1	A1/A1	A1/A1	A1/A1	A1/A1	A1/A1	A1/A1	A1/A1	A1/A1	A1/A1	A1/A1	A1/A1	A1/A1	A1/A1	A1/A1	A1/A1	A1/A1	A1/A1	A1/A1	A1/A1	A1/A1	A1/A1	A1/A1	A1/A1	A1/A1	A1/A1	A1/A1	A1/A1	A1/A1
CS00532	Maine Coon	US	A1/A1	A1/A1	A1/A1	A1/A1	A1/A1	A1/A1	A1/A1	A1/A1	A1/A1	A1/A1	A1/A1	A1/A1	A1/A1	A1/A1	A1/A1	A1/A1	A1/A1	A1/A1	A1/A1	A1/A1	A1/A1	A1/A1	A1/A1	A1/A1	A1/A1	A1/A1	A1/A1	A1/A1	A1/A1	A1/A1	A1/A1	A1/A1	A1/A1	A1/A1	A1/A1	A1/A1	A1/A1	A1/A1	A1/A1	A1/A1	A1/A1	A1/A1	A1/A1	A1/A1	A1/A1	A1/A1	A1/A1
CS00533	Maine Coon	KG	A1/A1	A1/A1	A1/A1	A1/A1	A1/A1	A1/A1	A1/A1	A1/A1	A1/A1	A1/A1	A1/A1	A1/A1	A1/A1	A1/A1	A1/A1	A1/A1	A1/A1	A1/A1	A1/A1	A1/A1	A1/A1	A1/A1	A1/A1	A1/A1	A1/A1	A1/A1	A1/A1	A1/A1	A1/A1	A1/A1	A1/A1	A1/A1	A1/A1	A1/A1	A1/A1	A1/A1	A1/A1	A1/A1	A1/A1	A1/A1	A1/A1	A1/A1	A1/A1	A1/A1	A1/A1	A1/A1	A1/A1
CS00534	Maine Coon	US	A1/A1	A1/A1	A1/A1	A1/A1	A1/A1	A1/A1	A1/A1	A1/A1	A1/A1	A1/A1	A1/A1	A1/A1	A1/A1	A1/A1	A1/A1	A1/A1	A1/A1	A1/A1	A1/A1	A1/A1	A1/A1	A1/A1	A1/A1	A1/A1	A1/A1	A1/A1	A1/A1	A1/A1	A1/A1	A1/A1	A1/A1	A1/A1	A1/A1	A1/A1	A1/A1	A1/A1	A1/A1	A1/A1	A1/A1	A1/A1	A1/A1	A1/A1	A1/A1	A1/A1	A1/A1	A1/A1	A1/A1
CS00535	Maine Coon	RU	A1/A1	A1/A1	A1/A1	A1/A1	A1/A1	A1/A1	A1/A1	A1/A1	A1/A1	A1/A1	A1/A1	A1/A1	A1/A1	A1/A1	A1/A1	A1/A1	A1/A1	A1/A1	A1/A1	A1/A1	A1/A1	A1/A1	A1/A1	A1/A1	A1/A1	A1/A1	A1/A1	A1/A1	A1/A1	A1/A1	A1/A1	A1/A1	A1/A1	A1/A1	A1/A1	A1/A1	A1/A1	A1/A1	A1/A1	A1/A1	A1/A1	A1/A1	A1/A1	A1/A1	A1/A1	A1/A1	A1/A1
CS00536	Maine Coon	RU	A1/A1	A1/A1	A1/A1	A1/A2	A1/A1	A1/A1	A1/A1	A1/A1	A1/A1	A1/A1	A1/A1	A1/A1	A1/A1	A1/A1	A1/A1	A1/A1	A1/A1	A1/A1	A1/A1	A1/A1	A1/A1	A1/A1	A1/A1	A1/A1	A1/A1	A1/A1	A1/A1	A1/A1	A1/A1	A1/A1	A1/A1	A1/A1	A1/A1	A1/A1	A1/A1	A1/A1	A1/A1	A1/A2	A1/A1	A1/A1	A1/A1	A1/A1	A1/A1	A1/A1	A1/A1	A1/A1	A1/A1
CS00537	Maine Coon	RU	A1/A1	A1/A1	A1/A1	A1/A1	A1/A1	A1/A1	A1/A1	A1/A1	A1/A1	A1/A1	A1/A1	A1/A1	A1/A1	A1/A1	A1/A1	A1/A1	A1/A1	A1/A1	A1/A1	A1/A1	A1/A1	A1/A1	A1/A1	A1/A1	A1/A1	A1/A1	A1/A1	A1/A1	A1/A1	A1/A1	A1/A1	A1/A1	A1/A1	A1/A1	A1/A1	A1/A1	A1/A1	A1/A1	A1/A1	A1/A1	A1/A1	A1/A1	A1/A1	A1/A1	A1/A1	A1/A1	A1/A1
CS00538	Maine Coon	US	A1/A1	A1/A1	A1/A1	A1/A1	A1/A1	A1/A1	A1/A1	A1/A1	A1/A1	A1/A1	A1/A1	A1/A1	A1/A1	A1/A1	A1/A1	A1/A1	A1/A1	A1/A1	A1/A1	A1/A1	A1/A1	A1/A1	A1/A1	A1/A1	A1/A1	A1/A1	A1/A1	A1/A1	A1/A1	A1/A1	A1/A1	A1/A1	A1/A1	A1/A1	A1/A1	A1/A1	A1/A1	A1/A1	A1/A1	A1/A1	A1/A1	A1/A1	A1/A1	A1/A1	A1/A1	A1/A1	A1/A1
CS00539	Maine Coon	SE	A1/A1	A1/A1	A1/A1	A1/A1	A1/A1	A1/A1	A1/A1	A1/A1	A1/A1	A1/A1	A1/A1	A1/A1	A1/A1	A1/A1	A1/A1	A1/A1	A1/A1	A1/A1	A1/A1	A1/A1	A1/A1	A1/A1	A1/A1	A1/A1	A1/A1	A1/A1	A1/A1	A1/A1	A1/A1	A1/A1	A1/A1	A1/A1	A1/A1	A1/A2	A1/A1	A1/A1	A1/A1	A1/A1	A1/A1	A1/A1	A1/A1	A1/A1	A1/A1	A1/A1	A1/A1	A1/A1	A1/A1
CS00540	Maine Coon	US	A1/A1	A1/A1	A1/A1	A1/A1	A1/A1	A1/A1	A1/A1	A1/A1	A1/A1	A1/A1	A1/A1	A1/A1	A1/A1	A1/A1	A1/A1	A1/A1	A1/A1	A1/A1	A1/A1	A1/A1	A1/A1	A1/A1	A1/A1	A1/A1	A1/A1	A1/A1	A1/A1	A1/A1	A1/A1	A1/A1	A1/A1	A1/A1	A1/A1	A1/A1	A1/A1	A1/A1	A1/A1	A1/A1	A1/A1	A1/A1	A1/A1	A1/A1	A1/A1	A1/A1	A1/A1	A1/A1	A1/A1
CS00541	Maine Coon	GB	A1/A1	A1/A1	A1/A1	A1/A1	A1/A1	A1/A1	A1/A1	A1/A1	A1/A1	A1/A1	A1/A1	A1/A1	A1/A1	A1/A1	A1/A1	A1/A1	A1/A1	A1/A1	A1/A1	A1/A1	A1/A1	A1/A1	A1/A1	A1/A1	A1/A1	A1/A1	A1/A1	A1/A1	A1/A1	A1/A1	A1/A1	A1/A1	A1/A1	A1/A2	A1/A1	A1/A1	A1/A1	A1/A1	A1/A1	A1/A1	A1/A1	A1/A1	A1/A1	A1/A1	A1/A1	A1/A1	A1/A1
CS00542	Maine Coon	BY	A1/A1	A1/A1	A1/A1	A1/A1	A1/A1	A1/A1	A1/A1	A1/A1	A1/A1	A1/A1	A1/A1	A1/A1	A1/A1	A1/A1	A1/A1	A1/A1	A1/A1	A1/A1	A1/A1	A1/A1	A1/A1	A1/A1	A1/A1	A1/A1	A1/A1	A1/A1	A1/A1	A1/A1	A1/A1	A1/A1	A1/A1	A1/A1	A1/A1	A1/A1	A1/A1	A1/A1	A1/A1	A1/A1	A1/A1	A1/A1	A1/A1	A1/A1	A1/A1	A1/A1	A1/A1	A1/A1	A1/A1
CS00543	Maine Coon	RU	A1/A1	A1/A1	A1/A1	A1/A1	A1/A1	A1/A1	A1/A1	A1/A1	A1/A1	A1/A1	A1/A1	A1/A1	A1/A1	A1/A1	A1/A1	A1/A1	A1/A1	A1/A1	A1/A1	A1/A1	A1/A1	A1/A1	A1/A1	A1/A1	A1/A1	A1/A1	A1/A1	A1/A1	A1/A1	A1/A1	A1/A1	A1/A1	A1/A1	A1/A1	A1/A1	A1/A1	A1/A1	A1/A1	A1/A1	A1/A1	A1/A1	A1/A1	A1/A1	A1/A1	A1/A1	A1/A1	A1/A1
CS00544	Maine Coon	UA	A1/A1	A1/A1	A1/A1	A1/A1	A1/A1	A1/A1	A1/A1	A1/A1	A1/A1	A1/A1	A1/A1	A1/A1	A1/A1	A1/A1	A1/A1	A1/A1	A1/A1	A1/A1	A1/A1	A1/A1	A1/A1	A1/A1	A1/A1	A1/A1	A1/A1	A1/A1	A1/A1	A1/A1	A1/A1	A1/A1	A1/A1	A1/A1	A1/A1	A1/A1	A1/A1	A1/A1	A1/A1	A1/A1	A1/A1	A1/A1	A1/A1	A1/A1	A1/A1	A1/A1	A1/A1	A1/A1	A1/A1
CS00545	Maine Coon	RU	A1/A1	A1/A1	A1/A1	A1/A1	A1/A1	A1/A1	A1/A1	A1/A1	A1/A1	A1/A1	A1/A1	A1/A1	A1/A1	A1/A1	A1/A1	A1/A1	A1/A1	A1/A1	A1/A1	A1/A1	A1/A1	A1/A1	A1/A1	A1/A1	A1/A1	A1/A1	A1/A1	A1/A1	A1/A1	A1/A1	A1/A1	A1/A1	A1/A1	A1/A1	A1/A1	A1/A1	A1/A1	A1/A1	A1/A1	A1/A1	A1/A1	A1/A1	A1/A1	A1/A1	A1/A1	A1/A1	A1/A1
CS00546	Maine Coon	RU	A1/A1	A1/A1	A1/A1	A1/A1	A1/A1	A1/A1		A1/A1	A1/A1	A1/A1	A1/A1	A1/A1	A1/A1	A1/A1	A1/A1	A1/A1	A1/A1	A1/A1	A1/A1	A1/A1	A1/A1	A1/A1	A1/A1	A1/A1	A1/A1	A1/A1	A1/A1	A1/A1	A1/A1	A1/A1	A1/A1	A1/A1	A1/A1	A1/A1	A1/A1	A1/A1	A1/A1	A1/A1	A1/A1	A1/A1	A1/A1	A1/A1	A1/A1	A1/A1	A1/A1	A1/A1	A1/A1
CS00547	Maine Coon	US	A1/A1	A1/A1	A1/A1	A1/A1	A1/A1	A1/A1	A1/A1	A1/A1	A1/A1	A1/A1	A1/A1	A1/A1	A1/A1	A1/A1	A1/A1	A1/A1	A1/A1	A1/A1	A1/A1	A1/A1	A1/A1	A1/A1	A1/A1	A1/A1	A1/A1	A1/A1	A1/A1	A1/A1	A1/A1	A1/A1	A1/A1	A1/A1	A1/A1	A1/A1	A1/A1	A1/A1	A1/A1	A1/A1	A1/A1	A1/A1	A1/A1	A1/A1	A1/A1	A1/A1	A1/A1	A1/A1	A1/A1
CS00548	Maine Coon	KZ	A1/A1	A1/A1	A1/A1	A1/A1	A1/A1	A1/A1		A1/A1	A1/A1	A1/A1	A1/A1	A1/A1	A1/A1	A1/A1	A1/A1	A1/A1	A1/A1	A1/A1	A1/A1	A1/A1	A1/A1	A1/A1	A1/A1	A1/A1	A1/A1	A1/A1	A1/A1	A1/A1	A1/A1	A1/A1	A1/A1	A1/A1	A1/A1	A1/A1	A1/A1	A1/A1	A1/A1	A1/A2	A1/A1	A1/A1	A1/A1	A1/A1	A1/A1	A1/A1	A1/A1	A1/A1	A1/A1
CS00549	Maine Coon	RU	A1/A1	A1/A1	A1/A1	A1/A1	A1/A1	A1/A1	A1/A1	A1/A1	A1/A1	A1/A1	A1/A1	A1/A1	A1/A1	A1/A1	A1/A1	A1/A1	A1/A1	A1/A1	A1/A1	A1/A1	A1/A1	A1/A1	A1/A1	A1/A1	A1/A1	A1/A1	A1/A1	A1/A1	A1/A1	A1/A1	A1/A1	A1/A1	A1/A1	A1/A1	A1/A1	A1/A1	A1/A1	A1/A1	A1/A1	A1/A1	A1/A1	A1/A1	A1/A1	A1/A1	A1/A1	A1/A1	A1/A1
CS00550	Maine Coon	RU	A1/A1	A1/A1	A1/A1	A1/A1	A1/A1	A1/A1	A1/A1	A1/A1	A1/A1	A1/A1	A1/A1	A1/A1	A1/A1	A1/A1	A1/A1	A1/A1	A1/A1	A1/A1	A1/A1	A1/A1	A1/A1	A1/A1	A1/A1	A1/A1	A1/A1	A1/A1	A1/A1	A1/A1	A1/A1	A1/A1	A1/A1	A1/A1	A1/A1	A1/A1	A1/A1	A1/A1	A1/A1	A1/A1	A1/A1	A1/A1	A1/A1	A1/A1	A1/A1	A1/A1	A1/A1	A1/A1	A1/A1
CS00551	Maine Coon	RU	A1/A1	A1/A1	A1/A1	A1/A1	A1/A1	A1/A1	A1/A1	A1/A1	A1/A1	A1/A1	A1/A1	A1/A1	A1/A1	A1/A1	A1/A1	A1/A1	A1/A1	A1/A1	A1/A1	A1/A1	A1/A1	A1/A1	A1/A1	A1/A1	A1/A1	A1/A1	A1/A1	A1/A1	A1/A1	A1/A1	A1/A1	A1/A1	A1/A1	A1/A1	A1/A1	A1/A1	A1/A1	A1/A2	A1/A1	A1/A1	A1/A1	A1/A1	A1/A1	A1/A1	A1/A1	A1/A1	A1/A1
CS00552	Maine Coon	US	A1/A1	A1/A1	A1/A1	A1/A2	A1/A1	A1/A1	A1/A1	A1/A1	A1/A1	A1/A1	A1/A1	A1/A1	A1/A1	A1/A1	A1/A1	A1/A1	A1/A1	A1/A1	A1/A1	A1/A1	A1/A1	A1/A1	A1/A1	A1/A1	A1/A1	A1/A1	A1/A1	A1/A1	A1/A1	A1/A1	A1/A1	A1/A1	A1/A1	A1/A1	A1/A1	A1/A1	A1/A1	A1/A1	A1/A1	A1/A1	A1/A1	A1/A1	A1/A1	A1/A1	A1/A1	A1/A1	A1/A1
CS00553	Maine Coon	SE	A1/A1	A1/A1	A1/A1	A1/A1	A1/A1	A1/A1	A1/A1	A1/A1	A1/A1	A1/A1	A1/A1	A1/A1	A1/A1	A1/A1	A1/A1	A1/A1	A1/A1	A1/A1	A1/A1	A1/A1	A1/A1	A1/A1	A1/A1	A1/A1	A1/A1	A1/A1	A1/A1	A1/A1	A1/A1	A1/A1	A1/A1	A1/A1	A1/A1	A1/A2	A1/A1	A1/A1	A1/A1	A1/A1	A1/A1	A1/A1	A1/A1	A1/A1	A1/A1	A1/A1	A1/A1	A1/A1	A1/A1
CS00554	Maine Coon	US	A1/A1	A1/A1	A1/A1	A1/A1	A1/A1	A1/A1	A1/A1	A1/A1	A1/A1	A1/A1	A1/A1	A1/A1	A1/A1	A1/A1	A1/A1	A1/A1	A1/A1	A1/A1	A1/A1	A1/A1	A1/A1	A1/A1	A1/A1	A1/A1	A1/A1	A1/A1	A1/A1	A1/A1	A1/A1	A1/A1	A1/A1	A1/A1	A1/A1	A1/A1	A1/A1	A1/A1	A1/A1	A1/A1	A1/A1	A1/A1	A1/A1	A1/A1	A1/A1	A1/A1	A1/A1	A1/A1	A1/A1
CS00555	Maine Coon	RU	A1/A1	A1/A1	A1/A1	A1/A1	A1/A1	A1/A1	A1/A1	A1/A1	A1/A1	A1/A1	A1/A1	A1/A1	A1/A1	A1/A1	A1/A1	A1/A1	A1/A1	A1/A1	A1/A1	A1/A1	A1/A1	A1/A1	A1/A1	A1/A1	A1/A1	A1/A1	A1/A1	A1/A1	A1/A1	A1/A1	A1/A1	A1/A1	A1/A1	A1/A2	A1/A1	A1/A1	A1/A1	A1/A1	A1/A1	A1/A1	A1/A1	A1/A1	A1/A1	A1/A1	A1/A1	A1/A1	A1/A1
CS00556	Maine Coon	RU	A1/A1	A1/A1	A1/A1	A1/A1	A1/A1	A1/A1	A1/A1	A1/A1	A1/A1	A1/A1	A1/A1	A1/A1	A1/A1	A1/A1	A1/A1	A1/A1	A1/A1	A1/A1	A1/A1	A1/A1	A1/A1	A1/A1	A1/A1	A1/A1	A1/A1	A1/A1	A1/A1	A1/A1	A1/A1	A1/A1	A1/A1	A1/A1	A1/A1	A1/A1	A1/A1	A1/A1	A1/A1	A1/A1	A1/A1	A1/A1	A1/A1	A1/A1	A1/A1	A1/A1	A1/A1	A1/A1	A1/A1
CS00557	Maine Coon	RU	A1/A1	A1/A1	A1/A1	A1/A2	A1/A1	A1/A1	A1/A1	A1/A1	A1/A1	A1/A1	A1/A1	A1/A1	A1/A1	A1/A1	A1/A1	A1/A1	A1/A1	A1/A1	A1/A1	A1/A1	A1/A1	A1/A1	A1/A1	A1/A1	A1/A1	A1/A1	A1/A1	A1/A1	A1/A1	A1/A1	A1/A1	A1/A1	A1/A1	A1/A1	A1/A1	A1/A1	A1/A1	A1/A1	A1/A1	A1/A1	A1/A1	A1/A1	A1/A1	A1/A1	A1/A1	A1/A1	A1/A1
CS00558	Maine Coon	US	A1/A1	A1/A1	A1/A1	A1/A1	A1/A1	A1/A1	A1/A1	A1/A1	A1/A1	A1/A1	A1/A1	A1/A1	A1/A1	A1/A1	A1/A1	A1/A1	A1/A1	A1/A1	A1/A1	A1/A1	A1/A1	A1/A1	A1/A1	A1/A1	A1/A1	A1/A1	A1/A1	A1/A1	A1/A1	A1/A1	A1/A1	A1/A1	A1/A1	A1/A1	A1/A1	A1/A1	A1/A1	A1/A1	A1/A1	A1/A1	A1/A1	A1/A1	A1/A1	A1/A1	A1/A1	A1/A1	A1/A1
CS00559	Maine Coon	US	A1/A1	A1/A1	A1/A1	A1/A1	A1/A1	A1/A1	A1/A1	A1/A1	A1/A1	A1/A1	A1/A1	A1/A1	A1/A1	A1/A1	A1/A1	A1/A1	A1/A1	A1/A1	A1/A1	A1/A1	A1/A1	A1/A1	A1/A1	A1/A1	A1/A1	A1/A1	A1/A1	A1/A1	A1/A1	A1/A1	A1/A1	A1/A1	A1/A1	A1/A1	A1/A1	A1/A1	A1/A1	A1/A1	A1/A1	A1/A1	A1/A1	A1/A1	A1/A1	A1/A1	A1/A1	A1/A1	A1/A1
CS00560	Maine Coon	US	A1/A1	A1/A1	A1/A1	A1/A1	A1/A1	A1/A1	A1/A1	A1/A1	A1/A1	A1/A1	A1/A1	A1/A1	A1/A1	A1/A1	A1/A1	A1/A1	A1/A1	A1/A1	A1/A1	A1/A1	A1/A1	A1/A1	A1/A1	A1/A1	A1/A1	A1/A1	A1/A1	A1/A1	A1/A1	A1/A1	A1/A1	A1/A1	A1/A1	A1/A2	A1/A1	A1/A1	A1/A1	A1/A1	A1/A1	A1/A1	A1/A1	A1/A1	A1/A1	A1/A1	A1/A1	A1/A1	A1/A1
CS00561	Maine Coon	US	A1/A1	A1/A1	A1/A1	A1/A1	A1/A1	A1/A1	A1/A1	A1/A1	A1/A1	A1/A1	A1/A1	A1/A1	A1/A1	A1/A1	A1/A1	A1/A1	A1/A1	A1/A1	A1/A1	A1/A1	A1/A1	A1/A1	A1/A1	A1/A1	A1/A1	A1/A1	A1/A1	A1/A1	A1/A1	A1/A1	A1/A1	A1/A1	A1/A1	A1/A1	A1/A1	A1/A1	A1/A1	A1/A1	A1/A1	A1/A1	A1/A1	A1/A1	A1/A1	A1/A1	A1/A1	A1/A1	A1/A1
CS00562	Maine Coon	US	A1/A1	A1/A1	A1/A1	A1/A1	A1/A1	A1/A1	A1/A1	A1/A1	A1/A1	A1/A1	A1/A1	A1/A1	A1/A1	A1/A1	A1/A1	A1/A1	A1/A1	A1/A1	A1/A1	A1/A1	A1/A1	A1/A1	A1/A1	A1/A1	A1/A1	A1/A1	A1/A1	A1/A1	A1/A1	A1/A1	A1/A1	A1/A1	A1/A1	A1/A1	A1/A1	A1/A1	A1/A1	A1/A1	A1/A1	A1/A1	A1/A1	A1/A1	A1/A1	A1/A1	A1/A1	A1/A1	A1/A1
CS00563	Maine Coon	RU	A1/A1	A1/A1	A1/A1	A1/A1	A1/A1	A1/A1	A1/A1	A1/A1	A1/A1	A1/A1	A1/A1	A1/A1	A1/A1	A1/A1	A1/A1	A1/A1	A1/A1	A1/A1	A1/A1	A1/A1	A1/A1	A1/A1	A1/A1	A1/A1	A1/A1	A1/A1	A1/A1	A1/A1	A1/A1	A1/A1	A1/A1	A1/A1	A1/A1	A1/A1	A1/A1	A1/A1	A1/A1	A1/A1	A1/A1	A1/A1	A1/A1	A1/A1	A1/A1	A1/A1	A1/A1	A1/A1	A1/A1
CS00564	Maine Coon	RU	A1/A1	A1/A1	A1/A1	A1/A1	A1/A1	A1/A1	A1/A1	A1/A1	A1/A1	A1/A1	A1/A1	A1/A1	A1/A1	A1/A1	A1/A1	A1/A1	A1/A1	A1/A1	A1/A1	A1/A1	A1/A1	A1/A1	A1/A1	A1/A1	A1/A1	A1/A1	A1/A1	A1/A1	A1/A1	A1/A1	A1/A1	A1/A1	A1/A1	A1/A1	A1/A1	A1/A1	A1/A1	A1/A1	A1/A1	A1/A1	A1/A1	A1/A1	A1/A1	A1/A1	A1/A1	A1/A1	A1/A1
CS00565	Maine Coon		A1/A1	A1/A1	A1/A1	A1/A1	A1/A1	A1/A1	A1/A1	A1/A1	A1/A1	A1/A1	A1/A1	A1/A1	A1/A1	A1/A1	A1/A1	A1/A1	A1/A1	A1/A1	A1/A1	A1/A1	A1/A1	A1/A1	A1/A1	A1/A1	A1/A1	A1/A1	A1/A1	A1/A1	A1/A1	A1/A1	A1/A1	A1/A1	A1/A1	A1/A1	A1/A1	A1/A1	A1/A1	A1/A1	A1/A1	A1/A1	A1/A1	A1/A1	A1/A1	A1/A1	A1/A1	A1/A1	A1/A1
CS00566	Maine Coon	US	A1/A1	A1/A1	A1/A1	A1/A1	A1/A1	A1/A1	A1/A1	A1/A1	A1/A1	A1/A1	A1/A1	A1/A1	A1/A1	A1/A1	A1/A1	A1/A1	A1/A1	A1/A1	A1/A1	A1/A1	A1/A1	A1/A1	A1/A1	A1/A1	A1/A1	A1/A1	A1/A1	A1/A1	A1/A1	A1/A1	A1/A1	A1/A1	A1/A1	A1/A1	A1/A1	A1/A1	A1/A1	A1/A1	A1/A1	A1/A1	A1/A1	A1/A1	A1/A1	A1/A1	A1/A1	A1/A1	A1/A1
CS00567	Maine Coon	RU	A1/A1	A1/A1	A1/A1	A1/A2	A1/A1	A1/A1	A1/A1	A1/A1	A1/A1	A1/A1	A1/A1	A1/A1	A1/A1	A1/A1	A1/A1	A1/A1	A1/A1	A1/A1	A1/A1	A1/A1	A1/A1	A1/A1	A1/A1	A1/A1	A1/A1	A1/A1	A1/A1	A1/A1	A1/A1	A1/A1	A1/A1	A1/A1	A1/A1	A1/A1	A1/A1	A1/A1	A1/A1	A1/A1	A1/A1	A1/A1	A1/A1	A1/A1	A1/A1	A1/A1	A1/A1	A1/A1	A1/A1
CS00568	Maine Coon	RU	A1/A1	A1/A1	A1/A1	A1/A1	A1/A1	A1/A1	A1/A1	A1/A1	A1/A1	A1/A1	A1/A1	A1/A1	A1/A1	A1/A1	A1/A1	A1/A1	A1/A1	A1/A1	A1/A1	A1/A1	A1/A1	A1/A1	A1/A1	A1/A1	A1/A1	A1/A1	A1/A1	A1/A1	A1/A1	A1/A1	A1/A1	A1/A1	A1/A1	A1/A1	A1/A1	A1/A1	A1/A1	A1/A2	A1/A1	A1/A1	A1/A1	A1/A1	A1/A1	A1/A1	A1/A1	A1/A1	A1/A1
CS00569	Maine Coon	SE	A1/A1	A1/A1	A1/A1	A1/A1	A1/A1	A1/A1	A1/A1	A1/A1	A1/A1	A1/A1	A1/A1	A1/A1	A1/A1	A1/A1	A1/A1	A1/A1	A1/A1	A1/A1	A1/A1	A1/A1	A1/A1	A1/A1	A1/A1	A1/A1	A1/A1	A1/A1	A1/A1	A1/A1	A1/A1	A1/A1	A1/A1	A1/A1	A1/A1	A1/A1	A1/A1	A1/A1	A1/A1	A1/A1	A1/A1	A1/A1	A1/A1	A1/A1	A1/A1	A1/A1	A1/A1	A1/A1	A1/A1
CS00570	Maine Coon	RU	A1/A1	A1/A1	A1/A1	A1/A1	A1/A1	A1/A1	A1/A1	A1/A1	A1/A1	A1/A1	A1/A1	A1/A1	A1/A1	A1/A1	A1/A1	A1/A1	A1/A1	A1/A1	A1/A1	A1/A1	A1/A1	A1/A1	A1/A1	A1/A1	A1/A1	A1/A1	A1/A1	A1/A1	A1/A1	A1/A1	A1/A1	A1/A1	A1/A1	A1/A1	A1/A1	A1/A1	A1/A1	A1/A1	A1/A1	A1/A1	A1/A1	A1/A1	A1/A1	A1/A1	A1/A1	A1/A1	A1/A1
CS00571	Maine Coon	US	A1/A1	A1/A1	A1/A1	A1/A1	A1/A1	A1/A1	A1/A1	A1/A1	A1/A1	A1/A1	A1/A1	A1/A1	A1/A1	A1/A1	A1/A1	A1/A1	A1/A1	A1/A1	A1/A1	A1/A1	A1/A1	A1/A1	A1/A1	A1/A1	A1/A1	A1/A1	A1/A1	A1/A1	A1/A1	A1/A1	A1/A1	A1/A1	A1/A1	A1/A1	A1/A1	A1/A1	A1/A1	A1/A1	A1/A1	A1/A1	A1/A1	A1/A1	A1/A1	A1/A1	A1/A1	A1/A1	A1/A1
CS00572	Maine Coon	RU	A1/A1	A1/A1	A1/A1	A1/A1	A1/A1	A1/A1	A1/A1	A1/A1	A1/A1	A1/A1	A1/A1	A1/A1	A1/A1	A1/A1	A1/A1	A1/A1	A1/A1	A1/A1	A1/A1	A1/A1	A1/A1	A1/A1	A1/A1	A1/A1	A1/A1	A1/A1	A1/A1	A1/A1	A1/A1	A1/A1	A1/A1	A1/A1	A1/A1	A1/A1	A1/A1	A1/A1	A1/A1	A1/A1	A1/A1	A1/A1	A1/A1	A1/A1	A1/A1	A1/A1	A1/A1	A1/A1	A1/A1
CS00573	Maine Coon	RU	A1/A1	A1/A1	A1/A1	A1/A1	A1/A1	A1/A1	A1/A1	A1/A1	A1/A1	A1/A1	A1/A1	A1/A1	A1/A1	A1/A1	A1/A1	A1/A1	A1/A1	A1/A1	A1/A1	A1/A1	A1/A1	A1/A1	A1/A1	A1/A1	A1/A1	A1/A1	A1/A1	A1/A1	A1/A1	A1/A1	A1/A1	A1/A1	A1/A1	A1/A1	A1/A1	A1/A1	A1/A1	A1/A1	A1/A1	A1/A1	A1/A1	A1/A1	A1/A1	A1/A1	A1/A1	A1/A1	A1/A1
CS00574	Maine Coon		A1/A1	A1/A1	A1/A1	A1/A1	A1/A1	A1/A1	A1/A1	A1/A1	A1/A1	A1/A1	A1/A1	A1/A1	A1/A1	A1/A1	A1/A1	A1/A1	A1/A1	A1/A1	A1/A1	A1/A1	A1/A1	A1/A1	A1/A1	A1/A1	A1/A1	A1/A1	A1/A1	A1/A1	A1/A1	A1/A1	A1/A1	A1/A1	A1/A1	A1/A1	A1/A1	A1/A1	A1/A1	A1/A1	A1/A1	A1/A1	A1/A1	A1/A1	A1/A1	A1/A1	A1/A1	A1/A1	A1/A1
CS00575	Maine Coon	US	A1/A1	A1/A1	A1/A1	A1/A1	A1/A1	A1/A1	A1/A1	A1/A1	A1/A1	A1/A1	A1/A1	A1/A1	A1/A1	A1/A1	A1/A1	A1/A1	A1/A1	A1/A1	A1/A1	A1/A1	A1/A1	A1/A1	A1/A1	A1/A1	A1/A1	A1/A1	A1/A1	A1/A1	A1/A1	A1/A1	A1/A1	A1/A1	A1/A1	A1/A1	A1/A1	A1/A1	A1/A1	A1/A1	A1/A1	A1/A1	A1/A1	A1/A1	A1/A1	A1/A1	A1/A1	A1/A1	A1/A1
CS00576	Maine Coon	US	A1/A1	A1/A1	A1/A1	A1/A1	A1/A1	A1/A1	A1/A1	A1/A1	A1/A1	A1/A1	A1/A1	A1/A1	A1/A1	A1/A1	A1/A1	A1/A1	A1/A1	A1/A1	A1/A1	A1/A1	A1/A1	A1/A1	A1/A1	A1/A1	A1/A1	A1/A1	A1/A1	A1/A1	A1/A1	A1/A1	A1/A1	A1/A1	A1/A1	A1/A1	A1/A1	A1/A1	A1/A1	A1/A1	A1/A1	A1/A1	A1/A1	A1/A1	A1/A1	A1/A1	A1/A1	A1/A1	A1/A1
CS00577	Maine Coon	US	A1/A1	A1/A1	A1/A1	A1/A1	A1/A1	A1/A1	A1/A1	A1/A1	A1/A1	A1/A1	A1/A1	A1/A1	A1/A1	A1/A1	A1/A1	A1/A1	A1/A1	A1/A1	A1/A1	A1/A1	A1/A1	A1/A1	A1/A1	A1/A1	A1/A1	A1/A1	A1/A1	A1/A1	A1/A1	A1/A1	A1/A1	A1/A1	A1/A1	A1/A1	A1/A1	A1/A1	A1/A1	A1/A2	A1/A1	A1/A1	A1/A1	A1/A1	A1/A1	A1/A1	A1/A1	A1/A1	A1/A1
CS00578	Maine Coon	US	A1/A1	A1/A1	A1/A1	A1/A1	A1/A1	A1/A1	A1/A1	A1/A1	A1/A1	A1/A1	A1/A1	A1/A1	A1/A1	A1/A1	A1/A1	A1/A1	A1/A1	A1/A1	A1/A1	A1/A1	A1/A1	A1/A1	A1/A1	A1/A1	A1/A1	A1/A1	A1/A1	A1/A1	A1/A1	A1/A1	A1/A1	A1/A1	A1/A1	A1/A1	A1/A1	A1/A1	A1/A1	A1/A1	A1/A1	A1/A1	A1/A1	A1/A1	A1/A1	A1/A1	A1/A1	A1/A1	A1/A1
CS00579	Maine Coon	SE	A1/A1	A1/A1	A1/A1	A1/A1	A1/A1	A1/A1	A1/A1	A1/A1	A1/A1	A1/A1	A1/A1	A1/A1	A1/A1	A1/A1	A1/A1	A1/A1	A1/A1	A1/A1	A1/A1	A1/A1	A1/A1	A1/A1	A1/A1	A1/A1	A1/A1	A1/A1	A1/A1	A1/A1	A1/A1	A1/A1	A1/A1	A1/A1	A1/A1	A1/A1	A1/A1	A1/A1	A1/A1	A1/A1	A1/A1	A1/A1	A1/A1	A1/A1	A1/A1	A1/A1	A1/A1	A1/A1	A1/A1
CS00580	Maine Coon	RU	A1/A1	A1/A1	A1/A1	A1/A1	A1/A1	A1/A1	A1/A1	A1/A1	A1/A1	A1/A1	A1/A1	A1/A1	A1/A1	A1/A1	A1/A1	A1/A1	A1/A1	A1/A1	A1/A1	A1/A1	A1/A1	A1/A1	A1/A1	A1/A1	A1/A1	A1/A1	A1/A1	A1/A1	A1/A1	A1/A1	A1/A1	A1/A1	A1/A1	A1/A1	A1/A1	A1/A1	A1/A1	A1/A1	A1/A1	A1/A1	A1/A1	A1/A1	A1/A1	A1/A1	A1/A1	A1/A1	A1/A1
CS00581	Maine Coon	US	A1/A1	A1/A1	A1/A1	A1/A1	A1/A1	A1/A1	A1/A1	A1/A1	A1/A1	A1/A1	A1/A1	A1/A1	A1/A1	A1/A1	A1/A1	A1/A1	A1/A1	A1/A1	A1/A1	A1/A1	A1/A1	A1/A1	A1/A1	A1/A1	A1/A1	A1/A1	A1/A1	A1/A1	A1/A1	A1/A1	A1/A1	A1/A1	A1/A1	A1/A1	A1/A1	A1/A1	A1/A1	A1/A1	A1/A1	A1/A1	A1/A1	A1/A1	A1/A1	A1/A1	A1/A1	A1/A1	A1/A1
CS00582	Maine Coon	US	A1/A1	A1/A1	A1/A1	A1/A1	A1/A1	A1/A1	A1/A1	A1/A1	A1/A1	A1/A1	A1/A1	A1/A1	A1/A1	A1/A1	A1/A1	A1/A1	A1/A1	A1/A1	A1/A1	A1/A1	A1/A1	A1/A1	A1/A1	A1/A1	A1/A1	A1/A1	A1/A1	A1/A1	A1/A1	A1/A1	A1/A1	A1/A1	A1/A1	A1/A1	A1/A1	A1/A1	A1/A1	A1/A1	A1/A1	A1/A1	A1/A1	A1/A1	A1/A1	A1/A1	A1/A1	A1/A1	A1/A1
CS00583	Maine Coon	US	A1/A1	A1/A1	A1/A1	A1/A1	A1/A1	A1/A1	A1/A1	A1/A1	A1/A1	A1/A1	A1/A1	A1/A1	A1/A1	A1/A1	A1/A1	A1/A1	A1/A1	A1/A1	A1/A1	A1/A1	A1/A1	A1/A1	A1/A1	A1/A1	A1/A1	A1/A1	A1/A1	A1/A1	A1/A1	A1/A1	A1/A1	A1/A1	A1/A1	A1/A2	A1/A1	A1/A1	A1/A1	A1/A1	A1/A1	A1/A1	A1/A1	A1/A1	A1/A1	A1/A1	A1/A1	A1/A1	A1/A1
CS00584	Maine Coon	US	A1/A1	A1/A1	A1/A1	A1/A1	A1/A1	A1/A1	A1/A1	A1/A1	A1/A1	A1/A1	A1/A1	A1/A1	A1/A1	A1/A1	A1/A1	A1/A1	A1/A1	A1/A1	A1/A1	A1/A1	A1/A1	A1/A1	A1/A1	A1/A1	A1/A1	A1/A1	A1/A1	A1/A1	A1/A1	A1/A1	A1/A1	A1/A1	A1/A1	A1/A1	A1/A1	A1/A1	A1/A1	A1/A1	A1/A1	A1/A1	A1/A1	A1/A1	A1/A1	A1/A1	A1/A1	A1/A1	A1/A1
CS00585	Maine Coon	SE	A1/A1	A1/A1	A1/A1	A1/A1	A1/A1	A1/A1	A1/A1	A1/A1	A1/A1	A1/A1	A1/A1	A1/A1	A1/A1	A1/A1	A1/A1	A1/A1	A1/A1	A1/A1	A1/A1	A1/A1	A1/A1	A1/A1	A1/A1	A1/A1	A1/A1	A1/A1	A1/A1	A1/A1	A1/A1	A1/A1	A1/A1	A1/A1	A1/A1	A1/A1	A1/A1	A1/A1	A1/A1	A1/A1	A1/A1	A1/A1	A1/A1	A1/A1	A1/A1	A1/A1	A1/A1	A1/A1	A1/A1
CS00586	Maine Coon	US	A1/A1	A1/A1	A1/A1	A1/A1	A1/A1	A1/A1	A1/A1	A1/A1	A1/A1	A1/A1	A1/A1	A1/A1	A1/A1	A1/A1	A1/A1	A1/A1	A1/A1	A1/A1	A1/A1	A1/A1	A1/A1	A1/A1	A1/A1	A1/A1	A1/A1	A1/A1	A1/A1	A1/A1	A1/A1	A1/A1	A1/A1	A1/A1	A1/A1	A1/A1	A1/A1	A1/A1	A1/A1	A1/A1	A1/A1	A1/A1	A1/A1	A1/A1	A1/A1	A1/A1	A1/A1	A1/A1	A1/A1
CS00587	Maine Coon	DK	A1/A1	A1/A1	A1/A1	A1/A1	A1/A1	A1/A1	A1/A1	A1/A1	A1/A1	A1/A1	A1/A1	A1/A1	A1/A1	A1/A1	A1/A1	A1/A1	A1/A1	A1/A1	A1/A1	A1/A1	A1/A1	A1/A1	A1/A1	A1/A1	A1/A1	A1/A1	A1/A1	A1/A1	A1/A1	A1/A1	A1/A1	A1/A1	A1/A1	A1/A1	A1/A1	A1/A1	A1/A1	A1/A1	A1/A1	A1/A1	A1/A1	A1/A1	A1/A1	A1/A1	A1/A1	A1/A1	A1/A1
CS00588	Maine Coon	US	A1/A1	A1/A1	A1/A1	A1/A1	A1/A1	A1/A1	A1/A1	A1/A1	A1/A1	A1/A1	A1/A1	A1/A1	A1/A1	A1/A1	A1/A1	A1/A1	A1/A1	A1/A1	A1/A1	A1/A1	A1/A1	A1/A1	A1/A1	A1/A1	A1/A1	A1/A1	A1/A1	A1/A1	A1/A1	A1/A1	A1/A1	A1/A1	A1/A1	A1/A1	A1/A1	A1/A1	A1/A1	A1/A1	A1/A1	A1/A1	A1/A1	A1/A1	A1/A1	A1/A1	A1/A1	A1/A1	A1/A1
CS00589	Maine Coon	DE	A1/A1	A1/A1	A1/A1	A1/A1	A1/A1	A1/A1	A1/A1	A1/A1	A1/A1	A1/A1	A1/A1	A1/A1	A1/A1	A1/A1	A1/A1	A1/A1	A1/A1	A1/A1	A1/A1	A1/A1	A1/A1	A1/A1	A1/A1	A1/A1	A1/A1	A1/A1	A1/A1	A1/A1	A1/A1	A1/A1	A1/A1	A1/A1	A1/A1	A1/A1	A1/A1	A1/A1	A1/A1	A1/A1	A1/A1	A1/A1	A1/A1	A1/A1	A1/A1	A1/A1	A1/A1	A1/A1	A1/A1
CS00590	Maine Coon	US	A1/A1	A1/A1	A1/A1	A1/A1	A1/A1	A1/A1	A1/A1	A1/A1	A1/A1	A1/A1	A1/A1	A1/A1	A1/A1	A1/A1	A1/A1	A1/A1	A1/A1	A1/A1	A1/A1	A1/A1	A1/A1	A1/A1	A1/A1	A1/A1	A1/A1	A1/A1	A1/A1	A1/A1	A1/A1	A1/A1	A1/A1	A1/A1	A1/A1	A1/A1	A1/A1	A1/A1	A1/A1	A1/A1	A1/A1	A1/A1	A1/A1	A1/A1	A1/A1	A1/A1	A1/A1	A1/A1	A1/A1
CS00591	Maine Coon	SE	A1/A1	A1/A1	A1/A1	A1/A2	A1/A1	A1/A1	A1/A1	A1/A1	A1/A1	A1/A1	A1/A1	A1/A1	A1/A1	A1/A1	A1/A1	A1/A1	A1/A1	A1/A1	A1/A1	A1/A1	A1/A1	A1/A1	A1/A1	A1/A1	A1/A1	A1/A1	A1/A1	A1/A1	A1/A1	A1/A1	A1/A1	A1/A1	A1/A1	A1/A1	A1/A1	A1/A1	A1/A1	A1/A1	A1/A1	A1/A1	A1/A1	A1/A1	A1/A1	A1/A1	A1/A1	A1/A1	A1/A1
CS00592	Maine Coon	RU	A1/A1	A1/A1	A1/A1	A1/A1	A1/A1	A1/A1	A1/A1	A1/A1	A1/A1	A1/A1	A1/A1	A1/A1	A1/A1	A1/A1	A1/A1	A1/A1	A1/A1	A1/A1	A1/A1	A1/A1	A1/A1	A1/A1	A1/A1	A1/A1	A1/A1	A1/A1	A1/A1	A1/A1	A1/A1	A1/A1	A1/A1	A1/A1	A1/A1	A1/A1	A1/A1	A1/A1	A1/A1	A1/A2	A1/A1	A1/A1	A1/A1	A1/A1	A1/A1	A1/A1	A1/A1	A1/A1	A1/A1
CS00593	Maine Coon	US	A1/A1	A1/A1	A1/A1	A1/A1	A1/A1	A1/A1	A1/A1	A1/A1	A1/A1	A1/A1	A1/A1	A1/A1	A1/A1	A1/A1	A1/A1	A1/A1	A1/A1	A1/A1	A1/A1	A1/A1	A1/A1	A1/A1	A1/A1	A1/A1	A1/A1	A1/A1	A1/A1	A1/A1	A1/A1	A1/A1	A1/A1	A1/A1	A1/A1	A1/A1	A1/A1	A1/A1	A1/A1	A1/A2	A1/A1	A1/A1	A1/A1	A1/A1	A1/A1	A1/A1	A1/A1	A1/A1	A1/A1
CS00594	Maine Coon	US	A1/A1	A1/A1	A1/A1	A1/A1	A1/A1	A1/A1	A1/A1	A1/A1	A1/A1	A1/A1	A1/A1	A1/A1	A1/A1	A1/A1	A1/A1	A1/A1	A1/A1	A1/A1	A1/A1	A1/A1	A1/A1	A1/A1	A1/A1	A1/A1	A1/A1	A1/A1	A1/A1	A1/A1	A1/A1	A1/A1	A1/A1	A1/A1	A1/A1	A1/A1	A1/A1	A1/A1	A1/A1	A1/A1	A1/A1	A1/A1	A1/A1	A1/A1	A1/A1	A1/A1	A1/A1	A1/A1	A1/A1
CS00595	Maine Coon	SE	A1/A1	A1/A1	A1/A1	A1/A1	A1/A1	A1/A1	A1/A1	A1/A1	A1/A1	A1/A1	A1/A1	A1/A1	A1/A1	A1/A1	A1/A1	A1/A1	A1/A1	A1/A1	A1/A1	A1/A1	A1/A1	A1/A1	A1/A1	A1/A1	A1/A1	A1/A1	A1/A1	A1/A1	A1/A1	A1/A1	A1/A1	A1/A1	A1/A1	A1/A1	A1/A1	A1/A1	A1/A1	A1/A1	A1/A1	A1/A1	A1/A1	A1/A1	A1/A1	A1/A1	A1/A1	A1/A1	A1/A1
CS00596	Maine Coon	GB	A1/A1	A1/A1	A1/A1	A1/A1	A1/A1	A1/A1	A1/A1	A1/A1	A1/A1	A1/A1	A1/A1	A1/A1	A1/A1	A1/A1	A1/A1	A1/A1	A1/A1	A1/A1	A1/A1	A1/A1	A1/A1	A1/A1	A1/A1	A1/A1	A1/A1	A1/A1	A1/A1	A1/A1	A1/A1	A1/A1	A1/A1	A1/A1	A1/A1	A1/A1	A1/A1	A1/A1	A1/A1	A1/A1	A1/A1	A1/A1	A1/A1	A1/A1	A1/A1	A1/A1	A1/A1	A1/A1	A1/A1
CS00597	Maine Coon	NO	A1/A1	A1/A1	A1/A1	A1/A1	A1/A1	A1/A1	A1/A1	A1/A1	A1/A1	A1/A1	A1/A1	A1/A1	A1/A1	A1/A1	A1/A1	A1/A1	A1/A1	A1/A1	A1/A1	A1/A1	A1/A1	A1/A1	A1/A1	A1/A1	A1/A1	A1/A1	A1/A1	A1/A1	A1/A1	A1/A1	A1/A1	A1/A1	A1/A1	A1/A1	A1/A1	A1/A1	A1/A1	A1/A1	A1/A1	A1/A1	A1/A1	A1/A1	A1/A1	A1/A1	A1/A1	A1/A1	A1/A1
CS00598	Maine Coon	NO	A1/A1	A1/A1	A1/A1	A1/A1	A1/A1	A1/A1	A1/A1	A1/A1	A1/A1	A1/A1	A1/A1	A1/A1	A1/A1	A1/A1	A1/A1	A1/A1	A1/A1	A1/A1	A1/A1	A1/A1	A1/A1	A1/A1	A1/A1	A1/A1	A1/A1	A1/A1	A1/A1	A1/A1	A1/A1	A1/A1	A1/A1	A1/A1	A1/A1	A1/A2	A1/A1	A1/A1	A1/A1	A1/A1	A1/A1	A1/A1	A1/A1	A1/A1	A1/A1	A1/A1	A1/A1	A1/A1	A1/A1
CS00599	Maine Coon	NO	A1/A1	A1/A1	A1/A1	A1/A1	A1/A1	A1/A1	A1/A1	A1/A1	A1/A1	A1/A1	A1/A1	A1/A1	A1/A1	A1/A1	A1/A1	A1/A1	A1/A1	A1/A1	A1/A1	A1/A1	A1/A1	A1/A1	A1/A1	A1/A1	A1/A1	A1/A1	A1/A1	A1/A1	A1/A1	A1/A1	A1/A1	A1/A1	A1/A1	A1/A1	A1/A1	A1/A1	A1/A1	A1/A2	A1/A1	A1/A1	A1/A1	A1/A1	A1/A1	A1/A1	A1/A1	A1/A1	A1/A1
CS00600	Maine Coon	RU	A1/A1	A1/A1	A1/A1	A1/A1	A1/A1	A1/A1	A1/A1	A1/A1	A1/A1	A1/A1	A1/A1	A1/A1	A1/A1	A1/A1	A1/A1	A1/A1	A1/A1	A1/A1	A1/A1	A1/A1	A1/A1	A1/A1	A1/A1	A1/A1	A1/A1	A1/A1	A1/A1	A1/A1	A1/A1	A1/A1	A1/A1	A1/A1	A1/A1	A1/A1	A1/A1	A1/A1	A1/A1	A1/A1	A1/A1	A1/A1	A1/A1	A1/A1	A1/A1	A1/A1	A1/A1	A1/A1	A1/A1
CS00601	Maine Coon	US	A1/A1	A1/A1	A1/A1	A1/A1	A1/A1	A1/A1	A1/A1	A1/A1	A1/A1	A1/A1	A1/A1	A1/A1	A1/A1	A1/A1	A1/A1	A1/A1	A1/A1	A1/A1	A1/A1	A1/A1	A1/A1	A1/A1	A1/A1	A1/A1	A1/A1	A1/A1	A1/A1	A1/A1	A1/A1	A1/A1	A1/A1	A1/A1	A1/A1	A1/A2	A1/A1	A1/A1	A1/A1	A1/A1	A1/A1	A1/A1	A1/A1	A1/A1	A1/A1	A1/A1	A1/A1	A1/A1	A1/A1
CS00602	Maine Coon	RU	A1/A1	A1/A1	A1/A1	A1/A1	A1/A1	A1/A1	A1/A1	A1/A1	A1/A1	A1/A1	A1/A1	A1/A1	A1/A1	A1/A1	A1/A1	A1/A1	A1/A1	A1/A1	A1/A1	A1/A1	A1/A1	A1/A1	A1/A1	A1/A1	A1/A1	A1/A1	A1/A1	A1/A1	A1/A1	A1/A1	A1/A1	A1/A1	A1/A1	A1/A1	A1/A1	A1/A1	A1/A1	A1/A1	A1/A1	A1/A1	A1/A1	A1/A1	A1/A1	A1/A1	A1/A1	A1/A1	A1/A1
CS00603	Maine Coon	US	A1/A1	A1/A1	A1/A1	A1/A1	A1/A1	A1/A1	A1/A1	A1/A1	A1/A1	A1/A1	A1/A1	A1/A1	A1/A1	A1/A1	A1/A1	A1/A1	A1/A1	A1/A1	A1/A1	A1/A1	A1/A1	A1/A1	A1/A1	A1/A1	A1/A1	A1/A1	A1/A1	A1/A1	A1/A1	A1/A1	A1/A1	A1/A1	A1/A1	A1/A1	A1/A1	A1/A1	A1/A1	A1/A1	A1/A1	A1/A1	A1/A1	A1/A1	A1/A1	A1/A1	A1/A1	A1/A1	A1/A1
CS00604	Maine Coon	US	A1/A1	A1/A1	A1/A1	A1/A1	A1/A1	A1/A1	A1/A1	A1/A1	A1/A1	A1/A1	A1/A1	A1/A1	A1/A1	A1/A1	A1/A1	A1/A1	A1/A1	A1/A1	A1/A1	A1/A1	A1/A1	A1/A1	A1/A1	A1/A1	A1/A1	A1/A1	A1/A1	A1/A1	A1/A1	A1/A1	A1/A1	A1/A1	A1/A1	A1/A1	A1/A1	A1/A1	A1/A1	A1/A1	A1/A1	A1/A1	A1/A1	A1/A1	A1/A1	A1/A1	A1/A1	A1/A1	A1/A1
CS00605	Maine Coon	RU	A1/A1	A1/A1	A1/A1	A1/A1	A1/A1	A1/A1	A1/A1	A1/A1	A1/A1	A1/A1	A1/A1	A1/A1	A1/A1	A1/A1	A1/A1	A1/A1	A1/A1	A1/A1	A1/A1	A1/A1	A1/A1	A1/A1	A1/A1	A1/A1	A1/A1	A1/A1	A1/A1	A1/A1	A1/A1	A1/A1	A1/A1	A1/A1	A1/A1	A1/A1	A1/A1	A1/A1	A1/A1	A1/A1	A1/A1	A1/A1	A1/A1	A1/A1	A1/A1	A1/A1	A1/A1	A1/A1	A1/A1
CS00606	Maine Coon	RU	A1/A1	A1/A1	A1/A1	A1/A2	A1/A1	A1/A1	A1/A1	A1/A1	A1/A1	A1/A1	A1/A1	A1/A1	A1/A1	A1/A1	A1/A1	A1/A1	A1/A1	A1/A1	A1/A1	A1/A1	A1/A1	A1/A1	A1/A1	A1/A1	A1/A1	A1/A1	A1/A1	A1/A1	A1/A1	A1/A1	A1/A1	A1/A1	A1/A1	A1/A1	A1/A1	A1/A1	A1/A1	A1/A1	A1/A1	A1/A1	A1/A1	A1/A1	A1/A1	A1/A1	A1/A1	A1/A1	A1/A1
CS00607	Maine Coon	US	A1/A1	A1/A1	A1/A1	A1/A1	A1/A1	A1/A1	A1/A1	A1/A1	A1/A1	A1/A1	A1/A1	A1/A1	A1/A1	A1/A1	A1/A1	A1/A1	A1/A1	A1/A1	A1/A1	A1/A1	A1/A1	A1/A1	A1/A1	A1/A1	A1/A1	A1/A1	A1/A1	A1/A1	A1/A1	A1/A1	A1/A1	A1/A1	A1/A1		A1/A1	A1/A1	A1/A1	A1/A1	A1/A1	A1/A1	A1/A1	A1/A1	A1/A1	A1/A1	A1/A1	A1/A1	A1/A1
CS00608	Maine Coon	US	A1/A1	A1/A1	A1/A1	A1/A1	A1/A1	A1/A1	A1/A1	A1/A1	A1/A1	A1/A1	A1/A1	A1/A1	A1/A1	A1/A1	A1/A1	A1/A1	A1/A1	A1/A1	A1/A1	A1/A1	A1/A1	A1/A1	A1/A1	A1/A1	A1/A1	A1/A1	A1/A1	A1/A1	A1/A1	A1/A1	A1/A1	A1/A1	A1/A1	A1/A1	A1/A1	A1/A1	A1/A1	A1/A1	A1/A1	A1/A1	A1/A1	A1/A1	A1/A1	A1/A1	A1/A1	A1/A1	A1/A1
CS00609	Maine Coon	SE	A1/A1	A1/A1	A1/A1	A1/A1	A1/A1	A1/A1	A1/A1	A1/A1	A1/A1	A1/A1	A1/A1	A1/A1	A1/A1	A1/A1	A1/A1	A1/A1	A1/A1	A1/A1	A1/A1	A1/A1	A1/A1	A1/A1	A1/A1	A1/A1	A1/A1	A1/A1	A1/A1	A1/A1	A1/A1	A1/A1	A1/A1	A1/A1	A1/A1	A1/A1	A1/A1	A1/A1	A1/A1	A1/A1	A1/A1	A1/A1	A1/A1	A1/A1	A1/A1	A1/A1	A1/A1	A1/A1	A1/A1
CS00610	Maine Coon	CA	A1/A1	A1/A1	A1/A1	A1/A1	A1/A1	A1/A1	A1/A1	A1/A1	A1/A1	A1/A1	A1/A1	A1/A1	A1/A1	A1/A1	A1/A1	A1/A1	A1/A1	A1/A1	A1/A1	A1/A1	A1/A1	A1/A1	A1/A1	A1/A1	A1/A1	A1/A1	A1/A1	A1/A1	A1/A1	A1/A1	A1/A1	A1/A1	A1/A1	A1/A1	A1/A1	A1/A1	A1/A1	A1/A1	A1/A1	A1/A1	A1/A1	A1/A1	A1/A1	A1/A1	A1/A1	A1/A1	A1/A1
CS00611	Maine Coon	RU	A1/A1	A1/A1	A1/A1	A1/A1	A1/A1	A1/A1	A1/A1	A1/A1	A1/A1	A1/A1	A1/A1	A1/A1	A1/A1	A1/A1	A1/A1	A1/A1	A1/A1	A1/A1	A1/A1	A1/A1	A1/A1	A1/A1	A1/A1	A1/A1	A1/A1	A1/A1	A1/A1	A1/A1	A1/A1	A1/A1	A1/A1	A1/A1	A1/A1	A1/A1	A1/A1	A1/A1	A1/A1	A1/A1	A1/A1	A1/A1	A1/A1	A1/A1	A1/A1	A1/A1	A1/A1	A1/A1	A1/A1
CS00612	Maine Coon	US	A1/A1	A1/A1	A1/A1	A1/A2	A1/A1	A1/A1	A1/A1	A1/A1	A1/A1	A1/A1	A1/A1	A1/A1	A1/A1	A1/A1	A1/A1	A1/A1	A1/A1	A1/A1	A1/A1	A1/A1	A1/A1	A1/A1	A1/A1	A1/A1	A1/A1	A1/A1	A1/A1	A1/A1	A1/A1	A1/A1	A1/A1	A1/A1	A1/A1	A1/A1	A1/A1	A1/A1	A1/A1	A1/A1	A1/A1	A1/A1	A1/A1	A1/A1	A1/A1	A1/A1	A1/A1	A1/A1	A1/A1
CS00613	Maine Coon	US	A1/A1	A1/A1	A1/A1	A1/A1	A1/A1	A1/A1	A1/A1	A1/A1	A1/A1	A1/A1	A1/A1	A1/A1	A1/A1	A1/A1	A1/A1	A1/A1	A1/A1	A1/A1	A1/A1	A1/A1	A1/A1	A1/A1	A1/A1	A1/A1	A1/A1	A1/A1	A1/A1	A1/A1	A1/A1	A1/A1	A1/A1	A1/A1	A1/A1	A1/A1	A1/A1	A1/A1	A1/A1	A1/A2	A1/A1	A1/A1	A1/A1	A1/A1	A1/A1	A1/A1	A1/A1	A1/A1	A1/A1
CS00614	Maine Coon	US	A1/A1	A1/A1	A1/A1	A1/A1	A1/A1	A1/A1	A1/A1	A1/A1	A1/A1	A1/A1	A1/A1	A1/A1	A1/A1	A1/A1	A1/A1	A1/A1	A1/A1	A1/A1	A1/A1	A1/A1	A1/A1	A1/A1	A1/A1	A1/A1	A1/A1	A1/A1	A1/A1	A1/A1	A1/A1	A1/A1	A1/A1	A1/A1	A1/A1		A1/A1	A1/A1	A1/A1	A1/A1	A1/A1	A1/A1	A1/A1	A1/A1	A1/A1	A1/A1	A1/A1	A1/A1	A1/A1
CS00615	Maine Coon	NO	A1/A1	A1/A1	A1/A1	A1/A1	A1/A1	A1/A1	A1/A1	A1/A1	A1/A1	A1/A1	A1/A1	A1/A1	A1/A1	A1/A1	A1/A1	A1/A1	A1/A1	A1/A1	A1/A1	A1/A1	A1/A1	A1/A1	A1/A1	A1/A1	A1/A1	A1/A1	A1/A1	A1/A1	A1/A1	A1/A1	A1/A1	A1/A1	A1/A1	A1/A1	A1/A1	A1/A1	A1/A1	A1/A1	A1/A1	A1/A1	A1/A1	A1/A1	A1/A1	A1/A1	A1/A1	A1/A1	A1/A1
CS00616	Maine Coon	UA	A1/A1	A1/A1	A1/A1	A1/A1	A1/A1	A1/A1	A1/A1	A1/A1	A1/A1	A1/A1	A1/A1	A1/A1	A1/A1	A1/A1	A1/A1	A1/A1	A1/A1	A1/A1	A1/A1	A1/A1	A1/A1	A1/A1	A1/A1	A1/A1	A1/A1	A1/A1	A1/A1	A1/A1	A1/A1	A1/A1	A1/A1	A1/A1	A1/A1	A1/A1	A1/A1	A1/A1	A1/A1	A1/A1	A1/A1	A1/A1	A1/A1	A1/A1	A1/A1	A1/A1	A1/A1	A1/A1	A1/A1
CS00617	Maine Coon	US	A1/A1	A1/A1	A1/A1	A1/A1	A1/A1	A1/A1	A1/A1	A1/A1	A1/A1	A1/A1	A1/A1	A1/A1	A1/A1	A1/A1	A1/A1	A1/A1	A1/A1	A1/A1	A1/A1	A1/A1	A1/A1	A1/A1	A1/A1	A1/A1	A1/A1	A1/A1	A1/A1	A1/A1	A1/A1	A1/A1	A1/A1	A1/A1	A1/A1	A1/A1	A1/A1	A1/A1	A1/A1	A1/A1	A1/A1	A1/A1	A1/A1	A1/A1	A1/A1	A1/A1	A1/A1	A1/A1	A1/A1
CS00618	Maine Coon	US	A1/A1	A1/A1	A1/A1	A1/A1	A1/A1	A1/A1	A1/A1	A1/A1	A1/A1	A1/A1	A1/A1	A1/A1	A1/A1	A1/A1	A1/A1	A1/A1	A1/A1	A1/A1	A1/A1	A1/A1	A1/A1	A1/A1	A1/A1	A1/A1	A1/A1	A1/A1	A1/A1	A1/A1	A1/A1	A1/A1	A1/A1	A1/A1	A1/A1	A1/A1	A1/A1	A1/A1	A1/A1	A1/A1	A1/A1	A1/A1	A1/A1	A1/A1	A1/A1	A1/A1	A1/A1	A1/A1	A1/A1
CS00619	Maine Coon	US	A1/A1	A1/A1	A1/A1	A1/A1	A1/A1	A1/A1	A1/A1	A1/A1	A1/A1	A1/A1	A1/A1	A1/A1	A1/A1	A1/A1	A1/A1	A1/A1	A1/A1	A1/A1	A1/A1	A1/A1	A1/A1	A1/A1	A1/A1	A1/A1	A1/A1	A1/A1	A1/A1	A1/A1	A1/A1	A1/A1	A1/A1	A1/A1	A1/A1	A1/A1	A1/A1	A1/A1	A1/A1	A1/A1	A1/A1	A1/A1	A1/A1	A1/A1	A1/A1	A1/A1	A1/A1	A1/A1	A1/A1
CS00620	Maine Coon	US	A1/A1	A1/A1	A1/A1	A1/A1	A1/A1	A1/A1	A1/A1	A1/A1	A1/A1	A1/A1	A1/A1	A1/A1	A1/A1	A1/A1	A1/A1	A1/A1	A1/A1	A1/A1	A1/A1	A1/A1	A1/A1	A1/A1	A1/A1	A1/A1	A1/A1	A1/A1	A1/A1	A1/A1	A1/A1	A1/A1	A1/A1	A1/A1	A1/A1	A1/A1	A1/A1	A1/A1	A1/A1	A1/A1	A1/A1	A1/A1	A1/A1	A1/A1	A1/A1	A1/A1	A1/A1	A1/A1	A1/A1
CS00621	Maine Coon	RU	A1/A1	A1/A1	A1/A1	A1/A1	A1/A1	A1/A1	A1/A1	A1/A1	A1/A1	A1/A1	A1/A1	A1/A1	A1/A1	A1/A1	A1/A1	A1/A1	A1/A1	A1/A1	A1/A1	A1/A1	A1/A1	A1/A1	A1/A1	A1/A1	A1/A1	A1/A1	A1/A1	A1/A1	A1/A1	A1/A1	A1/A1	A1/A1	A1/A1	A1/A1	A1/A1	A1/A1	A1/A1	A1/A1	A1/A1	A1/A1	A1/A1	A1/A1	A1/A1	A1/A1	A1/A1	A1/A1	A1/A1
CS00622	Maine Coon	US	A1/A1	A1/A1	A1/A1	A1/A1	A1/A1	A1/A1	A1/A1	A1/A1	A1/A1	A1/A1	A1/A1	A1/A1	A1/A1	A1/A1	A1/A1	A1/A1	A1/A1	A1/A1	A1/A1	A1/A1	A1/A1	A1/A1	A1/A1	A1/A1	A1/A1	A1/A1	A1/A1	A1/A1	A1/A1	A1/A1	A1/A1	A1/A1	A1/A1	A1/A1	A1/A1	A1/A1	A1/A1	A1/A1	A1/A1	A1/A1	A1/A1	A1/A1	A1/A1	A1/A1	A1/A1	A1/A1	A1/A1
CS00623	Maine Coon	RU	A1/A1	A1/A1	A1/A1	A1/A2	A1/A1	A1/A1	A1/A1	A1/A1	A1/A1	A1/A1	A1/A1	A1/A1	A1/A1	A1/A1	A1/A1	A1/A1	A1/A1	A1/A1	A1/A1	A1/A1	A1/A1	A1/A1	A1/A1	A1/A1	A1/A1	A1/A1	A1/A1	A1/A1	A1/A1	A1/A1	A1/A1	A1/A1	A1/A1	A1/A1	A1/A1	A1/A1	A1/A1	A1/A1	A1/A1	A1/A1	A1/A1	A1/A1	A1/A1	A1/A1	A1/A1	A1/A1	A1/A1
CS00624	Maine Coon	RU	A1/A1	A1/A1	A1/A1	A1/A2	A1/A1	A1/A1	A1/A1	A1/A1	A1/A1	A1/A1	A1/A1	A1/A1	A1/A1	A1/A1	A1/A1	A1/A1	A1/A1	A1/A1	A1/A1	A1/A1	A1/A1	A1/A1	A1/A1	A1/A1	A1/A1	A1/A1	A1/A1	A1/A1	A1/A1	A1/A1	A1/A1	A1/A1	A1/A1	A1/A1	A1/A1	A1/A1	A1/A1	A1/A1	A1/A1	A1/A1	A1/A1	A1/A1	A1/A1	A1/A1	A1/A1	A1/A1	A1/A1
CS00625	Maine Coon	RU	A1/A1	A1/A1	A1/A1	A1/A1	A1/A1	A1/A1	A1/A1	A1/A1	A1/A1	A1/A1	A1/A1	A1/A1	A1/A1	A1/A1	A1/A1	A1/A1	A1/A1	A1/A1	A1/A1	A1/A1	A1/A1	A1/A1	A1/A1	A1/A1	A1/A1	A1/A1	A1/A1	A1/A1	A1/A1	A1/A1	A1/A1	A1/A1	A1/A1	A1/A2	A1/A1	A1/A1	A1/A1	A1/A1	A1/A1	A1/A1	A1/A1	A1/A1	A1/A1	A1/A1	A1/A1	A1/A1	A1/A1
CS00626	Maine Coon	RU	A1/A1	A1/A1	A1/A1	A1/A1	A1/A1	A1/A1	A1/A1	A1/A1	A1/A1	A1/A1	A1/A1	A1/A1	A1/A1	A1/A1	A1/A1	A1/A1	A1/A1	A1/A1	A1/A1	A1/A1	A1/A1	A1/A1	A1/A1	A1/A1	A1/A1	A1/A1	A1/A1	A1/A1	A1/A1	A1/A1	A1/A1	A1/A1	A1/A1	A1/A1	A1/A1	A1/A1	A1/A1	A1/A1	A1/A1	A1/A1	A1/A1	A1/A1	A1/A1	A1/A1	A1/A1	A1/A1	A1/A1
CS00627	Maine Coon	US	A1/A1	A1/A1	A1/A1	A1/A1	A1/A1	A1/A1	A1/A1	A1/A1	A1/A1	A1/A1	A1/A1	A1/A1	A1/A1	A1/A1	A1/A1	A1/A1	A1/A1	A1/A1	A1/A1	A1/A1	A1/A1	A1/A1	A1/A1	A1/A1	A1/A1	A1/A1	A1/A1	A1/A1	A1/A1	A1/A1	A1/A1	A1/A1	A1/A1	A1/A1	A1/A1	A1/A1	A1/A1	A1/A1	A1/A1	A1/A1	A1/A1	A1/A1	A1/A1	A1/A1	A1/A1	A1/A1	A1/A1
CS00628	Maine Coon	US	A1/A1	A1/A1	A1/A1	A1/A1	A1/A1	A1/A1	A1/A1	A1/A1	A1/A1	A1/A1	A1/A1	A1/A1	A1/A1	A1/A1	A1/A1	A1/A1	A1/A1	A1/A1	A1/A1	A1/A1	A1/A1	A1/A1	A1/A1	A1/A1	A1/A1	A1/A1	A1/A1	A1/A1	A1/A1	A1/A1	A1/A1	A1/A1	A1/A1	A1/A1	A1/A1	A1/A1	A1/A1	A1/A1	A1/A1	A1/A1	A1/A1	A1/A1	A1/A1	A1/A1	A1/A1	A1/A1	A1/A1
CS00629	Maine Coon	US	A1/A1	A1/A1	A1/A1	A1/A1	A1/A1	A1/A1	A1/A1	A1/A1	A1/A1	A1/A1	A1/A1	A1/A1	A1/A1	A1/A1	A1/A1	A1/A1	A1/A1	A1/A1	A1/A1	A1/A1	A1/A1	A1/A1	A1/A1	A1/A1	A1/A1	A1/A1	A1/A1	A1/A1	A1/A1	A1/A1	A1/A1	A1/A1	A1/A1	A1/A1	A1/A1	A1/A1	A1/A1	A1/A1	A1/A1	A1/A1	A1/A1	A1/A1	A1/A1	A1/A1	A1/A1	A1/A1	A1/A1
CS00630	Maine Coon	US	A1/A1	A1/A1	A1/A1	A1/A1	A1/A1	A1/A1	A1/A1	A1/A1	A1/A1	A1/A1	A1/A1	A1/A1	A1/A1	A1/A1	A1/A1	A1/A1	A1/A1	A1/A1	A1/A1	A1/A1	A1/A1	A1/A1	A1/A1	A1/A1	A1/A1	A1/A1	A1/A1	A1/A1	A1/A1	A1/A1	A1/A1	A1/A1	A1/A1	A1/A2	A1/A1	A1/A1	A1/A1	A1/A1	A1/A1	A1/A1	A1/A1	A1/A1	A1/A1	A1/A1	A1/A1	A1/A1	A1/A1
CS00631	Maine Coon	US	A1/A1	A1/A1	A1/A1	A1/A1	A1/A1	A1/A1	A1/A1	A1/A1	A1/A1	A1/A1	A1/A1	A1/A1	A1/A1	A1/A1	A1/A1	A1/A1	A1/A1	A1/A1	A1/A1	A1/A1	A1/A1	A1/A1	A1/A1	A1/A1	A1/A1	A1/A1	A1/A1	A1/A1	A1/A1	A1/A1	A1/A1	A1/A1	A1/A1	A1/A1	A1/A1	A1/A1	A1/A1	A1/A1	A1/A1	A1/A1	A1/A1	A1/A1	A1/A1	A1/A1	A1/A1	A1/A1	A1/A1
CS00632	Maine Coon	US	A1/A1	A1/A1	A1/A1	A1/A1	A1/A1	A1/A1	A1/A1	A1/A1	A1/A1	A1/A1	A1/A1	A1/A1	A1/A1	A1/A1	A1/A1	A1/A1	A1/A1	A1/A1	A1/A1	A1/A1	A1/A1	A1/A1	A1/A1	A1/A1	A1/A1	A1/A1	A1/A1	A1/A1	A1/A1	A1/A1	A1/A1	A1/A1	A1/A1	A1/A1	A1/A1	A1/A1	A1/A1	A1/A1	A1/A1	A1/A1	A1/A1	A1/A1	A1/A1	A1/A1	A1/A1	A1/A1	A1/A1
CS00633	Maine Coon	RU	A1/A1	A1/A1	A1/A1	A1/A1	A1/A1	A1/A1	A1/A1	A1/A1	A1/A1	A1/A1	A1/A1	A1/A1	A1/A1	A1/A1	A1/A1	A1/A1	A1/A1	A1/A1	A1/A1	A1/A1	A1/A1	A1/A1	A1/A1	A1/A1	A1/A1	A1/A1	A1/A1	A1/A1	A1/A1	A1/A1	A1/A1	A1/A1	A1/A1	A1/A1	A1/A1	A1/A1	A1/A1	A1/A1	A1/A1	A1/A1	A1/A1	A1/A1	A1/A1	A1/A1	A1/A1	A1/A1	A1/A1
CS00634	Maine Coon	RU	A1/A1	A1/A1	A1/A1	A1/A1	A1/A1	A1/A1	A1/A1	A1/A1	A1/A1	A1/A1	A1/A1	A1/A1	A1/A1	A1/A1	A1/A1	A1/A1	A1/A1	A1/A1	A1/A1	A1/A1	A1/A1	A1/A1	A1/A1	A1/A1	A1/A1	A1/A1	A1/A1	A1/A1	A1/A1	A1/A1	A1/A1	A1/A1	A1/A1	A1/A2	A1/A1	A1/A1	A1/A1	A1/A1	A1/A1	A1/A1	A1/A1	A1/A1	A1/A1	A1/A1	A1/A1	A1/A1	A1/A1
CS00635	Maine Coon	US	A1/A1	A1/A1	A1/A1	A1/A1	A1/A1	A1/A1	A1/A1	A1/A1	A1/A1	A1/A1	A1/A1	A1/A1	A1/A1	A1/A1	A1/A1	A1/A1	A1/A1	A1/A1	A1/A1	A1/A1	A1/A1	A1/A1	A1/A1	A1/A1	A1/A1	A1/A1	A1/A1	A1/A1	A1/A1	A1/A1	A1/A1	A1/A1	A1/A1	A1/A1	A1/A1	A1/A1	A1/A1	A1/A1	A1/A1	A1/A1	A1/A1	A1/A1	A1/A1	A1/A1	A1/A1	A1/A1	A1/A1
CS00636	Maine Coon	RU	A1/A1	A1/A1	A1/A1	A1/A1	A1/A1	A1/A1	A1/A1	A1/A1	A1/A1	A1/A1	A1/A1	A1/A1	A1/A1	A1/A1	A1/A1	A1/A1	A1/A1	A1/A1	A1/A1	A1/A1	A1/A1	A1/A1	A1/A1	A1/A1	A1/A1	A1/A1	A1/A1	A1/A1	A1/A1	A1/A1	A1/A1	A1/A1	A1/A1	A1/A1	A1/A1	A1/A1	A1/A1	A1/A1	A1/A1	A1/A1	A1/A1	A1/A1	A1/A1	A1/A1	A1/A1	A1/A1	A1/A1
CS00637	Maine Coon	US	A1/A1	A1/A1	A1/A1	A1/A1	A1/A1	A1/A1	A1/A1	A1/A1	A1/A1	A1/A1	A1/A1	A1/A1	A1/A1	A1/A1	A1/A1	A1/A1	A1/A1	A1/A1	A1/A1	A1/A1	A1/A1	A1/A1	A1/A1	A1/A1	A1/A1	A1/A1	A1/A1	A1/A1	A1/A1	A1/A1	A1/A1	A1/A1	A1/A1	A1/A1	A1/A1	A1/A1	A1/A1	A1/A1	A1/A1	A1/A1	A1/A1	A1/A1	A1/A1	A1/A1	A1/A1	A1/A1	A1/A1
CS00638	Maine Coon	CA	A1/A1	A1/A1	A1/A1	A1/A1	A1/A1	A1/A1	A1/A1	A1/A1	A1/A1	A1/A1	A1/A1	A1/A1	A1/A1	A1/A1	A1/A1	A1/A1	A1/A1	A1/A1	A1/A1	A1/A1	A1/A1	A1/A1	A1/A1	A1/A1	A1/A1	A1/A1	A1/A1	A1/A1	A1/A1	A1/A1	A1/A1	A1/A1	A1/A1	A1/A1	A1/A1	A1/A1	A1/A1	A1/A1	A1/A1	A1/A1	A1/A1	A1/A1	A1/A1	A1/A1	A1/A1	A1/A1	A1/A1
CS00639	Maine Coon	SE	A1/A1	A1/A1	A1/A1	A1/A1	A1/A1	A1/A1	A1/A1	A1/A1	A1/A1	A1/A1	A1/A1	A1/A1	A1/A1	A1/A1	A1/A1	A1/A1	A1/A1	A1/A1	A1/A1	A1/A1	A1/A1	A1/A1	A1/A1	A1/A1	A1/A1	A1/A1	A1/A1	A1/A1	A1/A1	A1/A1	A1/A1	A1/A1	A1/A1	A1/A1	A1/A1	A1/A1	A1/A1	A1/A1	A1/A1	A1/A1	A1/A1	A1/A1	A1/A1	A1/A1	A1/A1	A1/A1	A1/A1
CS00640	Maine Coon	US	A1/A1	A1/A1	A1/A1	A1/A1	A1/A1	A1/A1	A1/A1	A1/A1	A1/A1	A1/A1	A1/A1	A1/A1	A1/A1	A1/A1	A1/A1	A1/A1	A1/A1	A1/A1	A1/A1	A1/A1	A1/A1	A1/A1	A1/A1	A1/A1	A1/A1	A1/A1	A1/A1	A1/A1	A1/A1	A1/A1	A1/A1	A1/A1	A1/A1	A1/A1	A1/A1	A1/A1	A1/A1	A1/A1	A1/A1	A1/A1	A1/A1	A1/A1	A1/A1	A1/A1	A1/A1	A1/A1	A1/A1
CS00641	Maine Coon	CA	A1/A1	A1/A1	A1/A1	A1/A1	A1/A1	A1/A1	A1/A1	A1/A1	A1/A1	A1/A1	A1/A1	A1/A1	A1/A1	A1/A1	A1/A1	A1/A1	A1/A1	A1/A1	A1/A1	A1/A1	A1/A1	A1/A1	A1/A1	A1/A1	A1/A1	A1/A1	A1/A1	A1/A1	A1/A1	A1/A1	A1/A1	A1/A1	A1/A1	A1/A1	A1/A1	A1/A1	A1/A1	A1/A1	A1/A1	A1/A1	A1/A1	A1/A1	A1/A1	A1/A1	A1/A1	A1/A1	A1/A1
CS00642	Maine Coon		A1/A1	A1/A1	A1/A1	A1/A1	A1/A1	A1/A1	A1/A1	A1/A1	A1/A1	A1/A1	A1/A1	A1/A1	A1/A1	A1/A1	A1/A1	A1/A1	A1/A1	A1/A1	A1/A1	A1/A1	A1/A1	A1/A1	A1/A1	A1/A1	A1/A1	A1/A1	A1/A1	A1/A1	A1/A1	A1/A1	A1/A1	A1/A1	A1/A1	A1/A1	A1/A1	A1/A1	A1/A1	A1/A1	A1/A1	A1/A1	A1/A1	A1/A1	A1/A1	A1/A1	A1/A1	A1/A1	A1/A1
CS00643	Maine Coon	US	A1/A1	A1/A1	A1/A1	A1/A1	A1/A1	A1/A1	A1/A1	A1/A1	A1/A1	A1/A1	A1/A1	A1/A1	A1/A1	A1/A1	A1/A1	A1/A1	A1/A1	A1/A1	A1/A1	A1/A1	A1/A1	A1/A1	A1/A1	A1/A1	A1/A1	A1/A1	A1/A1	A1/A1	A1/A1	A1/A1	A1/A1	A1/A1	A1/A1	A1/A1	A1/A1	A1/A1	A1/A1	A1/A1	A1/A1	A1/A1	A1/A1	A1/A1	A1/A1	A1/A1	A1/A1	A1/A1	A1/A1
CS00644	Maine Coon	US	A1/A1	A1/A1	A1/A1	A1/A1	A1/A1	A1/A1	A1/A1	A1/A1	A1/A1	A1/A1	A1/A1	A1/A1	A1/A1	A1/A1	A1/A1	A1/A1	A1/A1	A1/A1	A1/A1	A1/A1	A1/A1	A1/A1	A1/A1	A1/A1	A1/A1	A1/A1	A1/A1	A1/A1	A1/A1	A1/A1	A1/A1	A1/A1	A1/A1	A1/A2	A1/A1	A1/A1	A1/A1	A1/A1	A1/A1	A1/A1	A1/A1	A1/A1	A1/A1	A1/A1	A1/A1	A1/A1	A1/A1
CS00645	Maine Coon	RU	A1/A1	A1/A1	A1/A1	A1/A1	A1/A1	A1/A1	A1/A1	A1/A1	A1/A1	A1/A1	A1/A1	A1/A1	A1/A1	A1/A1	A1/A1	A1/A1	A1/A1	A1/A1	A1/A1	A1/A1	A1/A1	A1/A1	A1/A1	A1/A1	A1/A1	A1/A1	A1/A1	A1/A1	A1/A1	A1/A1	A1/A1	A1/A1	A1/A1	A1/A1	A1/A1	A1/A1	A1/A1	A1/A1	A1/A1	A1/A1	A1/A1	A1/A1	A1/A1	A1/A1	A1/A1	A1/A1	A1/A1
CS00646	Maine Coon	US	A1/A1	A1/A1	A1/A1	A1/A1	A1/A1	A1/A1	A1/A1	A1/A1	A1/A1	A1/A1	A1/A1	A1/A1	A1/A1	A1/A1	A1/A1	A1/A1	A1/A1	A1/A1	A1/A1	A1/A1	A1/A1	A1/A1	A1/A1	A1/A1	A1/A1	A1/A1	A1/A1	A1/A1	A1/A1	A1/A1	A1/A1	A1/A1	A1/A1	A1/A1	A1/A1	A1/A1	A1/A1	A1/A1	A1/A1	A1/A1	A1/A1	A1/A1	A1/A1	A1/A1	A1/A1	A1/A1	A1/A1
CS00647	Maine Coon	RU	A1/A1	A1/A1	A1/A1	A1/A1	A1/A1	A1/A1	A1/A1	A1/A1	A1/A1	A1/A1	A1/A1	A1/A1	A1/A1	A1/A1	A1/A1	A1/A1	A1/A1	A1/A1	A1/A1	A1/A1	A1/A1	A1/A1	A1/A1	A1/A1	A1/A1	A1/A1	A1/A1	A1/A1	A1/A1	A1/A1	A1/A1	A1/A1	A1/A1	A1/A1	A1/A1	A1/A1	A1/A1	A1/A2	A1/A1	A1/A1	A1/A1	A1/A1	A1/A1	A1/A1	A1/A1	A1/A1	A1/A1
CS00648	Maine Coon	BY	A1/A1	A1/A1	A1/A1	A1/A1	A1/A1	A1/A1	A1/A1	A1/A1	A1/A1	A1/A1	A1/A1	A1/A1	A1/A1	A1/A1	A1/A1	A1/A1	A1/A1	A1/A1	A1/A1	A1/A1	A1/A1	A1/A1	A1/A1	A1/A1	A1/A1	A1/A1	A1/A1	A1/A1	A1/A1	A1/A1	A1/A1	A1/A1	A1/A1	A1/A2	A1/A1	A1/A1	A1/A1	A1/A1	A1/A1	A1/A1	A1/A1	A1/A1	A1/A1	A1/A1	A1/A1	A1/A1	A1/A1
CS00649	Maine Coon	RU	A1/A1	A1/A1	A1/A1	A1/A1	A1/A1	A1/A1	A1/A1	A1/A1	A1/A1	A1/A1	A1/A1	A1/A1	A1/A1	A1/A1	A1/A1	A1/A1	A1/A1	A1/A1	A1/A1	A1/A1	A1/A1	A1/A1	A1/A1	A1/A1	A1/A1	A1/A1	A1/A1	A1/A1	A1/A1	A1/A1	A1/A1	A1/A1	A1/A1	A1/A1	A1/A1	A1/A1	A1/A1	A1/A1	A1/A1	A1/A1	A1/A1	A1/A1	A1/A1	A1/A1	A1/A1	A1/A1	A1/A1
CS00650	Maine Coon	RU	A1/A1	A1/A1	A1/A1	A1/A1	A1/A1	A1/A1	A1/A1	A1/A1	A1/A1	A1/A1	A1/A1	A1/A1	A1/A1	A1/A1	A1/A1	A1/A1	A1/A1	A1/A1	A1/A1	A1/A1	A1/A1	A1/A1	A1/A1	A1/A1	A1/A1	A1/A1	A1/A1	A1/A1	A1/A1	A1/A1	A1/A1	A1/A1	A1/A1	A1/A1	A1/A1	A1/A1	A1/A1	A1/A1	A1/A1	A1/A1	A1/A1	A1/A1	A1/A1	A1/A1	A1/A1	A1/A1	A1/A1
CS00651	Maine Coon	RU	A1/A1	A1/A1	A1/A1	A1/A1	A1/A1	A1/A1	A1/A1	A1/A1	A1/A1	A1/A1	A1/A1	A1/A1	A1/A1	A1/A1	A1/A1	A1/A1	A1/A1	A1/A1	A1/A1	A1/A1	A1/A1	A1/A1	A1/A1	A1/A1	A1/A1	A1/A1	A1/A1	A1/A1	A1/A1	A1/A1	A1/A1	A1/A1	A1/A1	A1/A1	A1/A1	A1/A1	A1/A1	A1/A1	A1/A1	A1/A1	A1/A1	A1/A1	A1/A1	A1/A1	A1/A1	A1/A1	A1/A1
CS00652	Maine Coon	RU	A1/A1	A1/A1	A1/A1	A1/A1	A1/A1	A1/A1	A1/A1	A1/A1	A1/A1	A1/A1	A1/A1	A1/A1	A1/A1	A1/A1	A1/A1	A1/A1	A1/A1	A1/A1	A1/A1	A1/A1	A1/A1	A1/A1	A1/A1	A1/A1	A1/A1	A1/A1	A1/A1	A1/A1	A1/A1	A1/A1	A1/A1	A1/A1	A1/A1	A1/A1	A1/A1	A1/A1	A1/A1	A1/A1	A1/A1	A1/A1	A1/A1	A1/A1	A1/A1	A1/A1	A1/A1	A1/A1	A1/A1
CS00653	Maine Coon	KG	A1/A1	A1/A1	A1/A1	A1/A1	A1/A1	A1/A1	A1/A1	A1/A1	A1/A1	A1/A1	A1/A1	A1/A1	A1/A1	A1/A1	A1/A1	A1/A1	A1/A1	A1/A1	A1/A1	A1/A1	A1/A1	A1/A1	A1/A1	A1/A1	A1/A1	A1/A1	A1/A1	A1/A1	A1/A1	A1/A1	A1/A1	A1/A1	A1/A1	A1/A2	A1/A1	A1/A1	A1/A1	A1/A2	A1/A1	A1/A1	A1/A1	A1/A1	A1/A1	A1/A1	A1/A1	A1/A1	A1/A1
CS00654	Maine Coon	US	A1/A1	A1/A1	A1/A1	A1/A1	A1/A1	A1/A1	A1/A1	A1/A1	A1/A1	A1/A1	A1/A1	A1/A1	A1/A1	A1/A1	A1/A1	A1/A1	A1/A1	A1/A1	A1/A1	A1/A1	A1/A1	A1/A1	A1/A1	A1/A1	A1/A1	A1/A1	A1/A1	A1/A1	A1/A1	A1/A1	A1/A1	A1/A1	A1/A1	A1/A2	A1/A1	A1/A1	A1/A1	A1/A1	A1/A1	A1/A1	A1/A1	A1/A1	A1/A1	A1/A1	A1/A1	A1/A1	A1/A1
CS00655	Maine Coon	US	A1/A1	A1/A1	A1/A1	A1/A1	A1/A1	A1/A1	A1/A1	A1/A1	A1/A1	A1/A1	A1/A1	A1/A1	A1/A1	A1/A1	A1/A1	A1/A1	A1/A1	A1/A1	A1/A1	A1/A1	A1/A1	A1/A1	A1/A1	A1/A1	A1/A1	A1/A1	A1/A1	A1/A1	A1/A1	A1/A1	A1/A1	A1/A1	A1/A1	A1/A1	A1/A1	A1/A1	A1/A1	A1/A1	A1/A1	A1/A1	A1/A1	A1/A1	A1/A1	A1/A1	A1/A1	A1/A1	A1/A1
CS00656	Maine Coon	US	A1/A1	A1/A1	A1/A1	A1/A1	A1/A1	A1/A1	A1/A1	A1/A1	A1/A1	A1/A1	A1/A1	A1/A1	A1/A1	A1/A1	A1/A1	A1/A1	A1/A1	A1/A1	A1/A1	A1/A1	A1/A1	A1/A1	A1/A1	A1/A1	A1/A1	A1/A1	A1/A1	A1/A1	A1/A1	A1/A1	A1/A1	A1/A1	A1/A1	A1/A1	A1/A1	A1/A1	A1/A1	A1/A1	A1/A1	A1/A1	A1/A1	A1/A1	A1/A1	A1/A1	A1/A1	A1/A1	A1/A1
CS00657	Maine Coon	US	A1/A1	A1/A1	A1/A1	A1/A1	A1/A1	A1/A1	A1/A1	A1/A1	A1/A1	A1/A1	A1/A1	A1/A1	A1/A1	A1/A1	A1/A1	A1/A1	A1/A1	A1/A1	A1/A1	A1/A1	A1/A1	A1/A1	A1/A1	A1/A1	A1/A1	A1/A1	A1/A1	A1/A1	A1/A1	A1/A1	A1/A1	A1/A1	A1/A1	A1/A1	A1/A1	A1/A1	A1/A1	A1/A1	A1/A1	A1/A1	A1/A1	A1/A1	A1/A1	A1/A1	A1/A1	A1/A1	A1/A1
CS00658	Maine Coon	LT	A1/A1	A1/A1	A1/A1	A1/A1	A1/A1	A1/A1	A1/A1	A1/A1	A1/A1	A1/A1	A1/A1	A1/A1	A1/A1	A1/A1	A1/A1	A1/A1	A1/A1	A1/A1	A1/A1	A1/A1	A1/A1	A1/A1	A1/A1	A1/A1	A1/A1	A1/A1	A1/A1	A1/A1	A1/A1	A1/A1	A1/A1	A1/A1	A1/A1	A1/A1	A1/A1	A1/A1	A1/A1	A1/A1	A1/A1	A1/A1	A1/A1	A1/A1	A1/A1	A1/A1	A1/A1	A1/A1	A1/A1
CS00659	Maine Coon	RU	A1/A1	A1/A1	A1/A1	A1/A1	A1/A1	A1/A1	A1/A1	A1/A1	A1/A1	A1/A1	A1/A1	A1/A1	A1/A1	A1/A1	A1/A1	A1/A1	A1/A1	A1/A1	A1/A1	A1/A1	A1/A1	A1/A1	A1/A1	A1/A1	A1/A1	A1/A1	A1/A1	A1/A1	A1/A1	A1/A1	A1/A1	A1/A1	A1/A1	A1/A1	A1/A1	A1/A1	A1/A1	A1/A1	A1/A1	A1/A1	A1/A1	A1/A1	A1/A1	A1/A1	A1/A1	A1/A1	A1/A1
CS00660	Maine Coon	US	A1/A1	A1/A1	A1/A1	A1/A2	A1/A1	A1/A1	A1/A1	A1/A1	A1/A1	A1/A1	A1/A1	A1/A1	A1/A1	A1/A1	A1/A1	A1/A1	A1/A1	A1/A1	A1/A1	A1/A1	A1/A1	A1/A1	A1/A1	A1/A1	A1/A1	A1/A1	A1/A1	A1/A1	A1/A1	A1/A1	A1/A1	A1/A1	A1/A1	A1/A1	A1/A1	A1/A1	A1/A1	A1/A1	A1/A1	A1/A1	A1/A1	A1/A1	A1/A1	A1/A1	A1/A1	A1/A1	A1/A1
CS00661	Maine Coon		A1/A1	A1/A1	A1/A1	A1/A1	A1/A1	A1/A1	A1/A1	A1/A1	A1/A1	A1/A1	A1/A1	A1/A1	A1/A1	A1/A1	A1/A1	A1/A1	A1/A1	A1/A1	A1/A1	A1/A1	A1/A1	A1/A1	A1/A1	A1/A1	A1/A1	A1/A1	A1/A1	A1/A1	A1/A1	A1/A1	A1/A1	A1/A1	A1/A1	A1/A1	A1/A1	A1/A1	A1/A1	A1/A1	A1/A1	A1/A1	A1/A1	A1/A1	A1/A1	A1/A1	A1/A1	A1/A1	A1/A1
CS00662	Maine Coon	RU	A1/A1	A1/A1	A1/A1	A1/A1	A1/A1	A1/A1	A1/A1	A1/A1	A1/A1	A1/A1	A1/A1	A1/A1	A1/A1	A1/A1	A1/A1	A1/A1	A1/A1	A1/A1	A1/A1	A1/A1	A1/A1	A1/A1	A1/A1	A1/A1	A1/A1	A1/A1	A1/A1	A1/A1	A1/A1	A1/A1	A1/A1	A1/A1	A1/A1	A1/A1	A1/A1	A1/A1	A1/A1	A1/A1	A1/A1	A1/A1	A1/A1	A1/A1	A1/A1	A1/A1	A1/A1	A1/A1	A1/A1
CS00663	Maine Coon	RU	A1/A1	A1/A1	A1/A1	A1/A1	A1/A1	A1/A1	A1/A1	A1/A1	A1/A1	A1/A1	A1/A1	A1/A1	A1/A1	A1/A1	A1/A1	A1/A1	A1/A1	A1/A1	A1/A1	A1/A1	A1/A1	A1/A1	A1/A1	A1/A1	A1/A1	A1/A1	A1/A1	A1/A1	A1/A1	A1/A1	A1/A1	A1/A1	A1/A1	A1/A1	A1/A1	A1/A1	A1/A1	A1/A1	A1/A1	A1/A1	A1/A1	A1/A1	A1/A1	A1/A1	A1/A1	A1/A1	A1/A1
CS00664	Maine Coon	RU	A1/A1	A1/A1	A1/A1	A1/A1	A1/A1	A1/A1	A1/A1	A1/A1	A1/A1	A1/A1	A1/A1	A1/A1	A1/A1	A1/A1	A1/A1	A1/A1	A1/A1	A1/A1	A1/A1	A1/A1	A1/A1	A1/A1	A1/A1	A1/A1	A1/A1	A1/A1	A1/A1	A1/A1	A1/A1	A1/A1	A1/A1	A1/A1	A1/A1	A1/A1	A1/A1	A1/A1	A1/A1	A1/A1	A1/A1	A1/A1	A1/A1	A1/A1	A1/A1	A1/A1	A1/A1	A1/A1	A1/A1
CS00665	Maine Coon	AT	A1/A1	A1/A1	A1/A1	A1/A1	A1/A1	A1/A1	A1/A1	A1/A1	A1/A1	A1/A1	A1/A1	A1/A1	A1/A1	A1/A1	A1/A1	A1/A1	A1/A1	A1/A1	A1/A1	A1/A1	A1/A1	A1/A1	A1/A1	A1/A1	A1/A1	A1/A1	A1/A1	A1/A1	A1/A1	A1/A1	A1/A1	A1/A1	A1/A1	A1/A1	A1/A1	A1/A1	A1/A1	A1/A1	A1/A1	A1/A1	A1/A1	A1/A1	A1/A1	A1/A1	A1/A1	A1/A1	A1/A1
CS00666	Maine Coon	US	A1/A1	A1/A1	A1/A1	A1/A1	A1/A1	A1/A1	A1/A1	A1/A1	A1/A1	A1/A1	A1/A1	A1/A1	A1/A1	A1/A1	A1/A1	A1/A1	A1/A1	A1/A1	A1/A1	A1/A1	A1/A1	A1/A1	A1/A1	A1/A1	A1/A1	A1/A1	A1/A1	A1/A1	A1/A1	A1/A1	A1/A1	A1/A1	A1/A1	A1/A1	A1/A1	A1/A1	A1/A1	A1/A1	A1/A1	A1/A1	A1/A1	A1/A1	A1/A1	A1/A1	A1/A1	A1/A1	A1/A1
CS00667	Maine Coon	RU	A1/A1	A1/A1	A1/A1	A1/A1	A1/A1	A1/A1	A1/A1	A1/A1	A1/A1	A1/A1	A1/A1	A1/A1	A1/A1	A1/A1	A1/A1	A1/A1	A1/A1	A1/A1	A1/A1	A1/A1	A1/A1	A1/A1	A1/A1	A1/A1	A1/A1	A1/A1	A1/A1	A1/A1	A1/A1	A1/A1	A1/A1	A1/A1	A1/A1	A1/A1	A1/A1	A1/A1	A1/A1	A1/A1	A1/A1	A1/A1	A1/A1	A1/A1	A1/A1	A1/A1	A1/A1	A1/A1	A1/A1
CS00668	Maine Coon	US	A1/A1	A1/A1	A1/A1	A1/A1	A1/A1	A1/A1	A1/A1	A1/A1	A1/A1	A1/A1	A1/A1	A1/A1	A1/A1	A1/A1	A1/A1	A1/A1	A1/A1	A1/A1	A1/A1	A1/A1	A1/A1	A1/A1	A1/A1	A1/A1	A1/A1	A1/A1	A1/A1	A1/A1	A1/A1	A1/A1	A1/A1	A1/A1	A1/A1	A1/A1	A1/A1	A1/A1	A1/A1	A1/A1	A1/A1	A1/A1	A1/A1	A1/A1	A1/A1	A1/A1	A1/A1	A1/A1	A1/A1
CS00669	Maine Coon	RU	A1/A1	A1/A1	A1/A1	A1/A1	A1/A1	A1/A1	A1/A1	A1/A1	A1/A1	A1/A1	A1/A1	A1/A1	A1/A1	A1/A1	A1/A1	A1/A1	A1/A1	A1/A1	A1/A1	A1/A1	A1/A1	A1/A1	A1/A1	A1/A1	A1/A1	A1/A1	A1/A1	A1/A1	A1/A1	A1/A1	A1/A1	A1/A1	A1/A1	A1/A2	A1/A1	A1/A1	A1/A1	A1/A1	A1/A1	A1/A1	A1/A1	A1/A1	A1/A1	A1/A1	A1/A1	A1/A1	A1/A1
CS00670	Maine Coon	RU	A1/A1	A1/A1	A1/A1	A1/A2	A1/A1	A1/A1	A1/A1	A1/A1	A1/A1	A1/A1	A1/A1	A1/A1	A1/A1	A1/A1	A1/A1	A1/A1	A1/A1	A1/A1	A1/A1	A1/A1	A1/A1	A1/A1	A1/A1	A1/A1	A1/A1	A1/A1	A1/A1	A1/A1	A1/A1	A1/A1	A1/A1	A1/A1	A1/A1	A1/A1	A1/A1	A1/A1	A1/A1	A1/A1	A1/A1	A1/A1	A1/A1	A1/A1	A1/A1	A1/A1	A1/A1	A1/A1	A1/A1
CS00671	Maine Coon	RU	A1/A1	A1/A1	A1/A1	A1/A1	A1/A1	A1/A1	A1/A1	A1/A1	A1/A1	A1/A1	A1/A1	A1/A1	A1/A1	A1/A1	A1/A1	A1/A1	A1/A1	A1/A1	A1/A1	A1/A1	A1/A1	A1/A1	A1/A1	A1/A1	A1/A1	A1/A1	A1/A1	A1/A1	A1/A1	A1/A1	A1/A1	A1/A1	A1/A1	A1/A1	A1/A1	A1/A1	A1/A1	A1/A1	A1/A1	A1/A1	A1/A1	A1/A1	A1/A1	A1/A1	A1/A1	A1/A1	A1/A1
CS00672	Maine Coon	US	A1/A1	A1/A1	A1/A1	A1/A1	A1/A1	A1/A1	A1/A1	A1/A1	A1/A1	A1/A1	A1/A1	A1/A1	A1/A1	A1/A1	A1/A1	A1/A1	A1/A1	A1/A1	A1/A1	A1/A1	A1/A1	A1/A1	A1/A1	A1/A1	A1/A1	A1/A1	A1/A1	A1/A1	A1/A1	A1/A1	A1/A1	A1/A1	A1/A1	A1/A1	A1/A1	A1/A1	A1/A1	A1/A1	A1/A1	A1/A1	A1/A1	A1/A1	A1/A1	A1/A1	A1/A1	A1/A1	A1/A1
CS00673	Maine Coon	RU	A1/A1	A1/A1	A1/A1	A1/A1	A1/A1	A1/A1	A1/A1	A1/A1	A1/A1	A1/A1	A1/A1	A1/A1	A1/A1	A1/A1	A1/A1	A1/A1	A1/A1	A1/A1	A1/A1	A1/A1	A1/A1	A1/A1	A1/A1	A1/A1	A1/A1	A1/A1	A1/A1	A1/A1	A1/A1	A1/A1	A1/A1	A1/A1	A1/A1	A1/A1	A1/A1	A1/A1	A1/A1	A1/A1	A1/A1	A1/A1	A1/A1	A1/A1	A1/A1	A1/A1	A1/A1	A1/A1	A1/A1
CS00674	Maine Coon	US	A1/A1	A1/A1	A1/A1	A1/A1	A1/A1	A1/A1	A1/A1	A1/A1	A1/A1	A1/A1	A1/A1	A1/A1	A1/A1	A1/A1	A1/A1	A1/A1	A1/A1	A1/A1	A1/A1	A1/A1	A1/A1	A1/A1	A1/A1	A1/A1	A1/A1	A1/A1	A1/A1	A1/A1	A1/A1	A1/A1	A1/A1	A1/A1	A1/A1	A1/A1	A1/A1	A1/A1	A1/A1	A1/A1	A1/A1	A1/A1	A1/A1	A1/A1	A1/A1	A1/A1	A1/A1	A1/A1	A1/A1
CS00675	Maine Coon	NO	A1/A1	A1/A1	A1/A1	A1/A2	A1/A1	A1/A1	A1/A1	A1/A1	A1/A1	A1/A1	A1/A1	A1/A1	A1/A1	A1/A1	A1/A1	A1/A1	A1/A1	A1/A1	A1/A1	A1/A1	A1/A1	A1/A1	A1/A1	A1/A1	A1/A1	A1/A1	A1/A1	A1/A1	A1/A1	A1/A1	A1/A1	A1/A1	A1/A1	A1/A1	A1/A1	A1/A1	A1/A1	A1/A1	A1/A1	A1/A1	A1/A1	A1/A1	A1/A1	A1/A1	A1/A1	A1/A1	A1/A1
CS00676	Maine Coon	RU	A1/A1	A1/A1	A1/A1	A1/A1	A1/A1	A1/A1	A1/A1	A1/A1	A1/A1	A1/A1	A1/A1	A1/A1	A1/A1	A1/A1	A1/A1	A1/A1	A1/A1	A1/A1	A1/A1	A1/A1	A1/A1	A1/A1	A1/A1	A1/A1	A1/A1	A1/A1	A1/A1	A1/A1	A1/A1	A1/A1	A1/A1	A1/A1	A1/A1	A1/A2	A1/A1	A1/A1	A1/A1	A1/A1	A1/A1	A1/A1	A1/A1	A1/A1	A1/A1	A1/A1	A1/A1	A1/A1	A1/A1
CS00677	Maine Coon	GB	A1/A1	A1/A1	A1/A1	A1/A1	A1/A1	A1/A1	A1/A1	A1/A1	A1/A1	A1/A1	A1/A1	A1/A1	A1/A1	A1/A1	A1/A1	A1/A1	A1/A1	A1/A1	A1/A1	A1/A1	A1/A1	A1/A1	A1/A1	A1/A1	A1/A1	A1/A1	A1/A1	A1/A1	A1/A1	A1/A1	A1/A1	A1/A1	A1/A1	A1/A1	A1/A1	A1/A1	A1/A1	A1/A1	A1/A1	A1/A1	A1/A1	A1/A1	A1/A1	A1/A1	A1/A1	A1/A1	A1/A1
CS00678	Maine Coon	GB	A1/A1	A1/A1	A1/A1	A1/A1	A1/A1	A1/A1	A1/A1	A1/A1	A1/A1	A1/A1	A1/A1	A1/A1	A1/A1	A1/A1	A1/A1	A1/A1	A1/A1	A1/A1	A1/A1	A1/A1	A1/A1	A1/A1	A1/A1	A1/A1	A1/A1	A1/A1	A1/A1	A1/A1	A1/A1	A1/A1	A1/A1	A1/A1	A1/A1	A1/A1	A1/A1	A1/A1	A1/A1	A1/A1	A1/A1	A1/A1	A1/A1	A1/A1	A1/A1	A1/A1	A1/A1	A1/A1	A1/A1
CS00679	Maine Coon	RU	A1/A1	A1/A1	A1/A1	A1/A2	A1/A1	A1/A1	A1/A1	A1/A1	A1/A1	A1/A1	A1/A1	A1/A1	A1/A1	A1/A1	A1/A1	A1/A1	A1/A1	A1/A1	A1/A1	A1/A1	A1/A1	A1/A1	A1/A1	A1/A1	A1/A1	A1/A1	A1/A1	A1/A1	A1/A1	A1/A1	A1/A1	A1/A1	A1/A1	A1/A1	A1/A1	A1/A1	A1/A1	A1/A1	A1/A1	A1/A1	A1/A1	A1/A1	A1/A1	A1/A1	A1/A1	A1/A1	A1/A1
CS00680	Maine Coon	CA	A1/A1	A1/A1	A1/A1	A1/A1	A1/A1	A1/A1	A1/A1	A1/A1	A1/A1	A1/A1	A1/A1	A1/A1	A1/A1	A1/A1	A1/A1	A1/A1	A1/A1	A1/A1	A1/A1	A1/A1	A1/A1	A1/A1	A1/A1	A1/A1	A1/A1	A1/A1	A1/A1	A1/A1	A1/A1	A1/A1	A1/A1	A1/A1	A1/A1	A1/A1	A1/A1	A1/A1	A1/A1	A1/A1	A1/A1	A1/A1	A1/A1	A1/A1	A1/A1	A1/A1	A1/A1	A1/A1	A1/A1
CS00681	Maine Coon	US	A1/A1	A1/A1	A1/A1	A1/A1	A1/A1	A1/A1	A1/A1	A1/A1	A1/A1	A1/A1	A1/A1	A1/A1	A1/A1	A1/A1	A1/A1	A1/A1	A1/A1	A1/A1	A1/A1	A1/A1	A1/A1	A1/A1	A1/A1	A1/A1	A1/A1	A1/A1	A1/A1	A1/A1	A1/A1	A1/A1	A1/A1	A1/A1	A1/A1	A2/A2	A1/A1	A1/A1	A1/A1	A1/A1	A1/A1	A1/A1	A1/A1	A1/A1	A1/A1	A1/A1	A1/A1	A1/A1	A1/A1
CS00682	Maine Coon	RU	A1/A1	A1/A1	A1/A1	A1/A1	A1/A1	A1/A1	A1/A1	A1/A1	A1/A1	A1/A1	A1/A1	A1/A1	A1/A1	A1/A1	A1/A1	A1/A1	A1/A1	A1/A1	A1/A1	A1/A1	A1/A1	A1/A1	A1/A1	A1/A1	A1/A1	A1/A1	A1/A1	A1/A1	A1/A1	A1/A1	A1/A1	A1/A1	A1/A1	A1/A1	A1/A1	A1/A1	A1/A1	A1/A1	A1/A1	A1/A1	A1/A1	A1/A1	A1/A1	A1/A1	A1/A1	A1/A1	A1/A1
CS00683	Maine Coon	US	A1/A1	A1/A1	A1/A1	A1/A1	A1/A1	A1/A1	A1/A1	A1/A1	A1/A1	A1/A1	A1/A1	A1/A1	A1/A1	A1/A1	A1/A1	A1/A1	A1/A1	A1/A1	A1/A1	A1/A1	A1/A1	A1/A1	A1/A1	A1/A1	A1/A1	A1/A1	A1/A1	A1/A1	A1/A1	A1/A1	A1/A1	A1/A1	A1/A1	A1/A1	A1/A1	A1/A1	A1/A1	A1/A1	A1/A1	A1/A1	A1/A1	A1/A1	A1/A1	A1/A1	A1/A1	A1/A1	A1/A1
CS00684	Maine Coon	RU	A1/A1	A1/A1	A1/A1	A1/A1	A1/A1	A1/A1	A1/A1	A1/A1	A1/A1	A1/A1	A1/A1	A1/A1	A1/A1	A1/A1	A1/A1	A1/A1	A1/A1	A1/A1	A1/A1	A1/A1	A1/A1	A1/A1	A1/A1	A1/A1	A1/A1	A1/A1	A1/A1	A1/A1	A1/A1	A1/A1	A1/A1	A1/A1	A1/A1	A1/A2	A1/A1	A1/A1	A1/A1	A1/A1	A1/A1	A1/A1	A1/A1	A1/A1	A1/A1	A1/A1	A1/A1	A1/A1	A1/A1
CS00685	Maine Coon	RU	A1/A1	A1/A1	A1/A1	A1/A1	A1/A1	A1/A1	A1/A1	A1/A1	A1/A1	A1/A1	A1/A1	A1/A1	A1/A1	A1/A1	A1/A1	A1/A1	A1/A1	A1/A1	A1/A1	A1/A1	A1/A1	A1/A1	A1/A1	A1/A1	A1/A1	A1/A1	A1/A1	A1/A1	A1/A1	A1/A1	A1/A1	A1/A1	A1/A1	A1/A1	A1/A1	A1/A1	A1/A1	A1/A1	A1/A1	A1/A1	A1/A1	A1/A1	A1/A1	A1/A1	A1/A1	A1/A1	A1/A1
CS00686	Maine Coon	BG	A1/A1	A1/A1	A1/A1	A1/A1	A1/A1	A1/A1	A1/A1	A1/A1	A1/A1	A1/A1	A1/A1	A1/A1	A1/A1	A1/A1	A1/A1	A1/A1	A1/A1	A1/A1	A1/A1	A1/A1	A1/A1	A1/A1	A1/A1	A1/A1	A1/A1	A1/A1	A1/A1	A1/A1	A1/A1	A1/A1	A1/A1	A1/A1	A1/A1	A1/A1	A1/A1	A1/A1	A1/A1	A1/A1	A1/A1	A1/A1	A1/A1	A1/A1	A1/A1	A1/A1	A1/A1	A1/A1	A1/A1
CS00687	Maine Coon	RU	A1/A1	A1/A1	A1/A1	A1/A1	A1/A1	A1/A1	A1/A1	A1/A1	A1/A1	A1/A1	A1/A1	A1/A1	A1/A1	A1/A1	A1/A1	A1/A1	A1/A1	A1/A1	A1/A1	A1/A1	A1/A1	A1/A1	A1/A1	A1/A1	A1/A1	A1/A1	A1/A1	A1/A1	A1/A1	A1/A1	A1/A1	A1/A1	A1/A1	A1/A1	A1/A1	A1/A1	A1/A1	A1/A1	A1/A1	A1/A1	A1/A1	A1/A1	A1/A1	A1/A1	A1/A1	A1/A1	A1/A1
CS00688	Maine Coon	RU	A1/A1	A1/A1	A1/A1	A1/A1	A1/A1	A1/A1	A1/A1	A1/A1	A1/A1	A1/A1	A1/A1	A1/A1	A1/A1	A1/A1	A1/A1	A1/A1	A1/A1	A1/A1	A1/A1	A1/A1	A1/A1	A1/A1	A1/A1	A1/A1	A1/A1	A1/A1	A1/A1	A1/A1	A1/A1	A1/A1	A1/A1	A1/A1	A1/A1	A1/A1	A1/A1	A1/A1	A1/A1	A1/A1	A1/A1	A1/A1	A1/A1	A1/A1	A1/A1	A1/A1	A1/A1	A1/A1	A1/A1
CS00689	Maine Coon	RU	A1/A1	A1/A1	A1/A1	A1/A1	A1/A1	A1/A1	A1/A1	A1/A1	A1/A1	A1/A1	A1/A1	A1/A1	A1/A1	A1/A1	A1/A1	A1/A1	A1/A1	A1/A1	A1/A1	A1/A1	A1/A1	A1/A1	A1/A1	A1/A1	A1/A1	A1/A1	A1/A1	A1/A1	A1/A1	A1/A1	A1/A1	A1/A1	A1/A1	A1/A1	A1/A1	A1/A1	A1/A1	A1/A1	A1/A1	A1/A1	A1/A1	A1/A1	A1/A1	A1/A1	A1/A1	A1/A1	A1/A1
CS00690	Maine Coon	US	A1/A1	A1/A1	A1/A1	A1/A1	A1/A1	A1/A1	A1/A1	A1/A1	A1/A1	A1/A1	A1/A1	A1/A1	A1/A1	A1/A1	A1/A1	A1/A1	A1/A1	A1/A1	A1/A1	A1/A1	A1/A1	A1/A1	A1/A1	A1/A1	A1/A1	A1/A1	A1/A1	A1/A1	A1/A1	A1/A1	A1/A1	A1/A1	A1/A1	A1/A1	A1/A1	A1/A1	A1/A1	A1/A1	A1/A1	A1/A1	A1/A1	A1/A1	A1/A1	A1/A1	A1/A1	A1/A1	A1/A1
CS00691	Maine Coon	US	A1/A1	A1/A1	A1/A1	A1/A1	A1/A1	A1/A1	A1/A1	A1/A1	A1/A1	A1/A1	A1/A1	A1/A1	A1/A1	A1/A1	A1/A1	A1/A1	A1/A1	A1/A1	A1/A1	A1/A1	A1/A1	A1/A1	A1/A1	A1/A1	A1/A1	A1/A1	A1/A1	A1/A1	A1/A1	A1/A1	A1/A1	A1/A1	A1/A1	A1/A1	A1/A1	A1/A1	A1/A1	A1/A1	A1/A1	A1/A1	A1/A1	A1/A1	A1/A1	A1/A1	A1/A1	A1/A1	A1/A1
CS00692	Maine Coon	RU	A1/A1	A1/A1	A1/A1	A1/A1	A1/A1	A1/A1	A1/A1	A1/A1	A1/A1	A1/A1	A1/A1	A1/A1	A1/A1	A1/A1	A1/A1	A1/A1	A1/A1	A1/A1	A1/A1	A1/A1	A1/A1	A1/A1	A1/A1	A1/A1	A1/A1	A1/A1	A1/A1	A1/A1	A1/A1	A1/A1	A1/A1	A1/A1	A1/A1	A1/A1	A1/A1	A1/A1	A1/A1	A1/A1	A1/A1	A1/A1	A1/A1	A1/A1	A1/A1	A1/A1	A1/A1	A1/A1	A1/A1
CS00693	Maine Coon	BY	A1/A1	A1/A1	A1/A1	A1/A1	A1/A1	A1/A1	A1/A1	A1/A1	A1/A1	A1/A1	A1/A1	A1/A1	A1/A1	A1/A1	A1/A1	A1/A1	A1/A1	A1/A1	A1/A1	A1/A1	A1/A1	A1/A1	A1/A1	A1/A1	A1/A1	A1/A1	A1/A1	A1/A1	A1/A1	A1/A1	A1/A1	A1/A1	A1/A1	A1/A2	A1/A1	A1/A1	A1/A1	A1/A1	A1/A1	A1/A1	A1/A1	A1/A1	A1/A1	A1/A1	A1/A1	A1/A1	A1/A1
CS00694	Maine Coon	US	A1/A1	A1/A1	A1/A1	A1/A1	A1/A1	A1/A1	A1/A1	A1/A1	A1/A1	A1/A1	A1/A1	A1/A1	A1/A1	A1/A1	A1/A1	A1/A1	A1/A1	A1/A1	A1/A1	A1/A1	A1/A1	A1/A1	A1/A1	A1/A1	A1/A1	A1/A1	A1/A1	A1/A1	A1/A1	A1/A1	A1/A1	A1/A1	A1/A1	A1/A1	A1/A1	A1/A1	A1/A1	A1/A1	A1/A1	A1/A1	A1/A1	A1/A1	A1/A1	A1/A1	A1/A1	A1/A1	A1/A1
CS00695	Maine Coon	RU	A1/A1	A1/A1	A1/A1	A1/A1	A1/A1	A1/A1	A1/A1	A1/A1	A1/A1	A1/A1	A1/A1	A1/A1	A1/A1	A1/A1	A1/A1	A1/A1	A1/A1	A1/A1	A1/A1	A1/A1	A1/A1	A1/A1	A1/A1	A1/A1	A1/A1	A1/A1	A1/A1	A1/A1	A1/A1	A1/A1	A1/A1	A1/A1	A1/A1	A1/A1	A1/A1	A1/A1	A1/A1	A1/A1	A1/A1	A1/A1	A1/A1	A1/A1	A1/A1	A1/A1	A1/A1	A1/A1	A1/A1
CS00696	Maine Coon	RU	A1/A1	A1/A1	A1/A1	A1/A1	A1/A1	A1/A1		A1/A1	A1/A1	A1/A1	A1/A1	A1/A1	A1/A1	A1/A1	A1/A1	A1/A1	A1/A1	A1/A1	A1/A1	A1/A1	A1/A1	A1/A1	A1/A1	A1/A1	A1/A1	A1/A1	A1/A1	A1/A1	A1/A1	A1/A1	A1/A1	A1/A1	A1/A1	A1/A1	A1/A1	A1/A1	A1/A1	A1/A1	A1/A1	A1/A1	A1/A1	A1/A1	A1/A1	A1/A1	A1/A1	A1/A1	A1/A1
CS00697	Maine Coon	RU	A1/A1	A1/A1	A1/A1	A1/A1	A1/A1	A1/A1	A1/A1	A1/A1	A1/A1	A1/A1	A1/A1	A1/A1	A1/A1	A1/A1	A1/A1	A1/A1	A1/A1	A1/A1	A1/A1	A1/A1	A1/A1	A1/A1	A1/A1	A1/A1	A1/A1	A1/A1	A1/A1	A1/A1	A1/A1	A1/A1	A1/A1	A1/A1	A1/A1	A1/A1	A1/A1	A1/A1	A1/A1	A1/A1	A1/A1	A1/A1	A1/A1	A1/A1	A1/A1	A1/A1	A1/A1	A1/A1	A1/A1
CS00698	Maine Coon	US	A1/A1	A1/A1	A1/A1	A1/A1	A1/A1	A1/A1	A1/A1	A1/A1	A1/A1	A1/A1	A1/A1	A1/A1	A1/A1	A1/A1	A1/A1	A1/A1	A1/A1	A1/A1	A1/A1	A1/A1	A1/A1	A1/A1	A1/A1	A1/A1	A1/A1	A1/A1	A1/A1	A1/A1	A1/A1	A1/A1	A1/A1	A1/A1	A1/A1	A1/A2	A1/A1	A1/A1	A1/A1	A1/A1	A1/A1	A1/A1	A1/A1	A1/A1	A1/A1	A1/A1	A1/A1	A1/A1	A1/A1
CS00699	Maine Coon	SE	A1/A1	A1/A1	A1/A1	A1/A1	A1/A1	A1/A1	A1/A1	A1/A1	A1/A1	A1/A1	A1/A1	A1/A1	A1/A1	A1/A1	A1/A1	A1/A1	A1/A1	A1/A1	A1/A1	A1/A1	A1/A1	A1/A1	A1/A1	A1/A1	A1/A1	A1/A1	A1/A1	A1/A1	A1/A1	A1/A1	A1/A1	A1/A1	A1/A1	A1/A2	A1/A1	A1/A1	A1/A1	A1/A1	A1/A1	A1/A1	A1/A1	A1/A1	A1/A1	A1/A1	A1/A1	A1/A1	A1/A1
CS00700	Maine Coon	US	A1/A1	A1/A1	A1/A1	A1/A1	A1/A1	A1/A1		A1/A1	A1/A1	A1/A1	A1/A1	A1/A1	A1/A1	A1/A1	A1/A1	A1/A1	A1/A1	A1/A1	A1/A1	A1/A1	A1/A1	A1/A1	A1/A1	A1/A1	A1/A1	A1/A1	A1/A1	A1/A1	A1/A1	A1/A1	A1/A1	A1/A1	A1/A1	A1/A1	A1/A1	A1/A1	A1/A1	A1/A1	A1/A1	A1/A1	A1/A1	A1/A1	A1/A1	A1/A1	A1/A1	A1/A1	A1/A1
CS00701	Maine Coon	US	A1/A1	A1/A1	A1/A1	A1/A1	A1/A1	A1/A1	A1/A1	A1/A1	A1/A1	A1/A1	A1/A1	A1/A1	A1/A1	A1/A1	A1/A1	A1/A1	A1/A1	A1/A1	A1/A1	A1/A1	A1/A1	A1/A1	A1/A1	A1/A1	A1/A1	A1/A1	A1/A1	A1/A1	A1/A1	A1/A1	A1/A1	A1/A1	A1/A1	A1/A1	A1/A1	A1/A1	A1/A1	A1/A1	A1/A1	A1/A1	A1/A1	A1/A1	A1/A1	A1/A1	A1/A1	A1/A1	A1/A1
CS00702	Maine Coon	UA	A1/A1	A1/A1	A1/A1	A2/A2	A1/A1	A1/A1	A1/A1	A1/A1	A1/A1	A1/A1	A1/A1	A1/A1	A1/A1	A1/A1	A1/A1	A1/A1	A1/A1	A1/A1	A1/A1	A1/A1	A1/A1	A1/A1	A1/A1	A1/A1	A1/A1	A1/A1	A1/A1	A1/A1	A1/A1	A1/A1	A1/A1	A1/A1	A1/A1	A1/A1	A1/A1	A1/A1	A1/A1	A1/A1	A1/A1	A1/A1	A1/A1	A1/A1	A1/A1	A1/A1	A1/A1	A1/A1	A1/A1
CS00703	Maine Coon	SE	A1/A1	A1/A1	A1/A1	A1/A1	A1/A1	A1/A1	A1/A1	A1/A1	A1/A1	A1/A1	A1/A1	A1/A1	A1/A1	A1/A1	A1/A1	A1/A1	A1/A1	A1/A1	A1/A1	A1/A1	A1/A1	A1/A1	A1/A1	A1/A1	A1/A1	A1/A1	A1/A1	A1/A1	A1/A1	A1/A1	A1/A1	A1/A1	A1/A1	A1/A1	A1/A1	A1/A1	A1/A1	A1/A1	A1/A1	A1/A1	A1/A1	A1/A1	A1/A1	A1/A1	A1/A1	A1/A1	A1/A1
CS00704	Maine Coon	RU	A1/A1	A1/A1	A1/A1	A1/A1	A1/A1	A1/A1	A1/A1	A1/A1	A1/A1	A1/A1	A1/A1	A1/A1	A1/A1	A1/A1	A1/A1	A1/A1	A1/A1	A1/A1	A1/A1	A1/A1	A1/A1	A1/A1	A1/A1	A1/A1	A1/A1	A1/A1	A1/A1	A1/A1	A1/A1	A1/A1	A1/A1	A1/A1	A1/A1	A1/A2	A1/A1	A1/A1	A1/A1	A1/A1	A1/A1	A1/A1	A1/A1	A1/A1	A1/A1	A1/A1	A1/A1	A1/A1	A1/A1
CS00705	Maine Coon	CA	A1/A1	A1/A1	A1/A1	A1/A1	A1/A1	A1/A1	A1/A1	A1/A1	A1/A1	A1/A1	A1/A1	A1/A1	A1/A1	A1/A1	A1/A1	A1/A1	A1/A1	A1/A1	A1/A1	A1/A1	A1/A1	A1/A1	A1/A1	A1/A1	A1/A1	A1/A1	A1/A1	A1/A1	A1/A1	A1/A1	A1/A1	A1/A1	A1/A1	A1/A1	A1/A1	A1/A1	A1/A1	A1/A1	A1/A1	A1/A1	A1/A1	A1/A1	A1/A1	A1/A1	A1/A1	A1/A1	A1/A1
CS00706	Maine Coon	HU	A1/A1	A1/A1	A1/A1	A1/A1	A1/A1	A1/A1	A1/A1	A1/A1	A1/A1	A1/A1	A1/A1	A1/A1	A1/A1	A1/A1	A1/A1	A1/A1	A1/A1	A1/A1	A1/A1	A1/A1	A1/A1	A1/A1	A1/A1	A1/A1	A1/A1	A1/A1	A1/A1	A1/A1	A1/A1	A1/A1	A1/A1	A1/A1	A1/A1	A1/A1	A1/A1	A1/A1	A1/A1	A1/A1	A1/A1	A1/A1	A1/A1	A1/A1	A1/A1	A1/A1	A1/A1	A1/A1	A1/A1
CS00707	Maine Coon	GB	A1/A1	A1/A1	A1/A1	A1/A1	A1/A1	A1/A1	A1/A1	A1/A1	A1/A1	A1/A1	A1/A1	A1/A1	A1/A1	A1/A1	A1/A1	A1/A1	A1/A1	A1/A1	A1/A1	A1/A1	A1/A1	A1/A1	A1/A1	A1/A1	A1/A1	A1/A1	A1/A1	A1/A1	A1/A1	A1/A1	A1/A1	A1/A1	A1/A1	A1/A1	A1/A1	A1/A1	A1/A1	A1/A1	A1/A1	A1/A1	A1/A1	A1/A1	A1/A1	A1/A1	A1/A1	A1/A1	A1/A1
CS00708	Maine Coon	PL	A1/A1	A1/A1	A1/A1	A1/A1	A1/A1	A1/A1	A1/A1	A1/A1	A1/A1	A1/A1	A1/A1	A1/A1	A1/A1	A1/A1	A1/A1	A1/A1	A1/A1	A1/A1	A1/A1	A1/A1	A1/A1	A1/A1	A1/A1	A1/A1	A1/A1	A1/A1	A1/A1	A1/A1	A1/A1	A1/A1	A1/A1	A1/A1	A1/A1	A1/A1	A1/A1	A1/A1	A1/A1	A1/A1	A1/A1	A1/A1	A1/A1	A1/A1	A1/A1	A1/A1	A1/A1	A1/A1	A1/A1
CS00709	Maine Coon	US	A1/A1	A1/A1	A1/A1	A1/A1	A1/A1	A1/A1	A1/A1	A1/A1	A1/A1	A1/A1	A1/A1	A1/A1	A1/A1	A1/A1	A1/A1	A1/A1	A1/A1	A1/A1	A1/A1	A1/A1	A1/A1	A1/A1	A1/A1	A1/A1	A1/A1	A1/A1	A1/A1	A1/A1	A1/A1	A1/A1	A1/A1	A1/A1	A1/A1	A1/A2	A1/A1	A1/A1	A1/A1	A1/A1	A1/A1	A1/A1	A1/A1	A1/A1	A1/A1	A1/A1	A1/A1	A1/A1	A1/A1
CS00710	Maine Coon	US	A1/A1	A1/A1	A1/A1	A1/A1	A1/A1	A1/A1	A1/A1	A1/A1	A1/A1	A1/A1	A1/A1	A1/A1	A1/A1	A1/A1	A1/A1	A1/A1	A1/A1	A1/A1	A1/A1	A1/A1	A1/A1	A1/A1	A1/A1	A1/A1	A1/A1	A1/A1	A1/A1	A1/A1	A1/A1	A1/A1	A1/A1	A1/A1	A1/A1	A1/A1	A1/A1	A1/A1	A1/A1	A1/A1	A1/A1	A1/A1	A1/A1	A1/A1	A1/A1	A1/A1	A1/A1	A1/A1	A1/A1
CS00711	Maine Coon	US	A1/A1	A1/A1	A1/A1	A1/A1	A1/A1	A1/A1	A1/A1	A1/A1	A1/A1	A1/A1	A1/A1	A1/A1	A1/A1	A1/A1	A1/A1	A1/A1	A1/A1	A1/A1	A1/A1	A1/A1	A1/A1	A1/A1	A1/A1	A1/A1	A1/A1	A1/A1	A1/A1	A1/A1	A1/A1	A1/A1	A1/A1	A1/A1	A1/A1	A1/A1	A1/A1	A1/A1	A1/A1	A1/A1	A1/A1	A1/A1	A1/A1	A1/A1	A1/A1	A1/A1	A1/A1	A1/A1	A1/A1
CS00712	Maine Coon	US	A1/A1	A1/A1	A1/A1	A1/A1	A1/A1	A1/A1	A1/A1	A1/A1	A1/A1	A1/A1	A1/A1	A1/A1	A1/A1	A1/A1	A1/A1	A1/A1	A1/A1	A1/A1	A1/A1	A1/A1	A1/A1	A1/A1	A1/A1	A1/A1	A1/A1	A1/A1	A1/A1	A1/A1	A1/A1	A1/A1	A1/A1	A1/A1	A1/A1	A1/A1	A1/A1	A1/A1	A1/A1	A1/A1	A1/A1	A1/A1	A1/A1	A1/A1	A1/A1	A1/A1	A1/A1	A1/A1	A1/A1
CS00713	Maine Coon	US	A1/A1	A1/A1	A1/A1	A1/A1	A1/A1	A1/A1	A1/A1	A1/A1	A1/A1	A1/A1	A1/A1	A1/A1	A1/A1	A1/A1	A1/A1	A1/A1	A1/A1	A1/A1	A1/A1	A1/A1	A1/A1	A1/A1	A1/A1	A1/A1	A1/A1	A1/A1	A1/A1	A1/A1	A1/A1	A1/A1	A1/A1	A1/A1	A1/A1	A1/A1	A1/A1	A1/A1	A1/A1	A1/A1	A1/A1	A1/A1	A1/A1	A1/A1	A1/A1	A1/A1	A1/A1	A1/A1	A1/A1
CS00714	Maine Coon	US	A1/A1	A1/A1	A1/A1	A1/A1	A1/A1	A1/A1	A1/A1	A1/A1	A1/A1	A1/A1	A1/A1	A1/A1	A1/A1	A1/A1	A1/A1	A1/A1	A1/A1	A1/A1	A1/A1	A1/A1	A1/A1	A1/A1	A1/A1	A1/A1	A1/A1	A1/A1	A1/A1	A1/A1	A1/A1	A1/A1	A1/A1	A1/A1	A1/A1	A1/A1	A1/A1	A1/A1	A1/A1	A1/A1	A1/A1	A1/A1	A1/A1	A1/A1	A1/A1	A1/A1	A1/A1	A1/A1	A1/A1
CS00715	Maine Coon	US	A1/A1	A1/A1	A1/A1	A1/A1	A1/A1	A1/A1	A1/A1	A1/A1	A1/A1	A1/A1	A1/A1	A1/A1	A1/A1	A1/A1	A1/A1	A1/A1	A1/A1	A1/A1	A1/A1	A1/A1	A1/A1	A1/A1	A1/A1	A1/A1	A1/A1	A1/A1	A1/A1	A1/A1	A1/A1	A1/A1	A1/A1	A1/A1	A1/A1	A1/A1	A1/A1	A1/A1	A1/A1	A1/A1	A1/A1	A1/A1	A1/A1	A1/A1	A1/A1	A1/A1	A1/A1	A1/A1	A1/A1
CS00716	Maine Coon	US	A1/A1	A1/A1	A1/A1	A1/A2	A1/A1	A1/A1	A1/A1	A1/A1	A1/A1	A1/A1	A1/A1	A1/A1	A1/A1	A1/A1	A1/A1	A1/A1	A1/A1	A1/A1	A1/A1	A1/A1	A1/A1	A1/A1	A1/A1	A1/A1	A1/A1	A1/A1	A1/A1	A1/A1	A1/A1	A1/A1	A1/A1	A1/A1	A1/A1	A1/A1	A1/A1	A1/A1	A1/A1	A1/A1	A1/A1	A1/A1	A1/A1	A1/A1	A1/A1	A1/A1	A1/A1	A1/A1	A1/A1
CS00717	Maine Coon	US	A1/A1	A1/A1	A1/A1	A1/A1	A1/A1	A1/A1	A1/A1	A1/A1	A1/A1	A1/A1	A1/A1	A1/A1	A1/A1	A1/A1	A1/A1	A1/A1	A1/A1	A1/A1	A1/A1	A1/A1	A1/A1	A1/A1	A1/A1	A1/A1	A1/A1	A1/A1	A1/A1	A1/A1	A1/A1	A1/A1	A1/A1	A1/A1	A1/A1	A1/A1	A1/A1	A1/A1	A1/A1	A1/A1	A1/A1	A1/A1	A1/A1	A1/A1	A1/A1	A1/A1	A1/A1	A1/A1	A1/A1
CS00718	Maine Coon	US	A1/A1	A1/A1	A1/A1	A1/A1	A1/A1	A1/A1	A1/A1	A1/A1	A1/A1	A1/A1	A1/A1	A1/A1	A1/A1	A1/A1	A1/A1	A1/A1	A1/A1	A1/A1	A1/A1	A1/A1	A1/A1	A1/A1	A1/A1	A1/A1	A1/A1	A1/A1	A1/A1	A1/A1	A1/A1	A1/A1	A1/A1	A1/A1	A1/A1	A1/A2	A1/A1	A1/A1	A1/A1	A1/A1	A1/A1	A1/A1	A1/A1	A1/A1	A1/A1	A1/A1	A1/A1	A1/A1	A1/A1
CS00719	Maine Coon	US	A1/A1	A1/A1	A1/A1	A1/A1	A1/A1	A1/A1	A1/A1	A1/A1	A1/A1	A1/A1	A1/A1	A1/A1	A1/A1	A1/A1	A1/A1	A1/A1	A1/A1	A1/A1	A1/A1	A1/A1	A1/A1	A1/A1	A1/A1	A1/A1	A1/A1	A1/A1	A1/A1	A1/A1	A1/A1	A1/A1	A1/A1	A1/A1	A1/A1	A1/A1	A1/A1	A1/A1	A1/A1	A1/A1	A1/A1	A1/A1	A1/A1	A1/A1	A1/A1	A1/A1	A1/A1	A1/A1	A1/A1
CS00720	Maine Coon	RU	A1/A1	A1/A1	A1/A1	A1/A1	A1/A1	A1/A1	A1/A1	A1/A1	A1/A1	A1/A1	A1/A1	A1/A1	A1/A1	A1/A1	A1/A1	A1/A1	A1/A1	A1/A1	A1/A1	A1/A1	A1/A1	A1/A1	A1/A1	A1/A1	A1/A1	A1/A1	A1/A1	A1/A1	A1/A1	A1/A1	A1/A1	A1/A1	A1/A1	A1/A2	A1/A1	A1/A1	A1/A1	A1/A2	A1/A1	A1/A1	A1/A1	A1/A1	A1/A1	A1/A1	A1/A1	A1/A1	A1/A1
CS00721	Maine Coon	RU	A1/A1	A1/A1	A1/A1	A1/A1	A1/A1	A1/A1	A1/A1	A1/A1	A1/A1	A1/A1	A1/A1	A1/A1	A1/A1	A1/A1	A1/A1	A1/A1	A1/A1	A1/A1	A1/A1	A1/A1	A1/A1	A1/A1	A1/A1	A1/A1	A1/A1	A1/A1	A1/A1	A1/A1	A1/A1	A1/A1	A1/A1	A1/A1	A1/A1	A1/A1	A1/A1	A1/A1	A1/A1	A1/A1	A1/A1	A1/A1	A1/A1	A1/A1	A1/A1	A1/A1	A1/A1	A1/A1	A1/A1
CS00722	Maine Coon	BY	A1/A1	A1/A1	A1/A1	A1/A1	A1/A1	A1/A1	A1/A1	A1/A1	A1/A1	A1/A1	A1/A1	A1/A1	A1/A1	A1/A1	A1/A1	A1/A1	A1/A1	A1/A1	A1/A1	A1/A1	A1/A1	A1/A1	A1/A1	A1/A1	A1/A1	A1/A1	A1/A1	A1/A1	A1/A1	A1/A1	A1/A1	A1/A1	A1/A1	A1/A1	A1/A1	A1/A1	A1/A1	A1/A1	A1/A1	A1/A1	A1/A1	A1/A1	A1/A1	A1/A1	A1/A1	A1/A1	A1/A1
CS00723	Maine Coon	CA	A1/A1	A1/A1	A1/A1	A1/A1	A1/A1	A1/A1	A1/A1	A1/A1	A1/A1	A1/A1	A1/A1	A1/A1	A1/A1	A1/A1	A1/A1	A1/A1	A1/A1	A1/A1	A1/A1	A1/A1	A1/A1	A1/A1	A1/A1	A1/A1	A1/A1	A1/A1	A1/A1	A1/A1	A1/A1	A1/A1	A1/A1	A1/A1	A1/A1	A1/A2	A1/A1	A1/A1	A1/A1	A1/A1	A1/A1	A1/A1	A1/A1	A1/A1	A1/A1	A1/A1	A1/A1	A1/A1	A1/A1
CS00724	Maine Coon	DE	A1/A1	A1/A1	A1/A1	A1/A1	A1/A1	A1/A1	A1/A1	A1/A1	A1/A1	A1/A1	A1/A1	A1/A1	A1/A1	A1/A1	A1/A1	A1/A1	A1/A1	A1/A1	A1/A1	A1/A1	A1/A1	A1/A1	A1/A1	A1/A1	A1/A1	A1/A1	A1/A1	A1/A1	A1/A1	A1/A1	A1/A1	A1/A1	A1/A1	A1/A1	A1/A1	A1/A1	A1/A1	A1/A1	A1/A1	A1/A1	A1/A1	A1/A1	A1/A1	A1/A1	A1/A1	A1/A1	A1/A1
CS00725	Maine Coon	US	A1/A1	A1/A1	A1/A1	A1/A1	A1/A1	A1/A1	A1/A1	A1/A1	A1/A1	A1/A1	A1/A1	A1/A1	A1/A1	A1/A1	A1/A1	A1/A1	A1/A1	A1/A1	A1/A1	A1/A1	A1/A1	A1/A1	A1/A1	A1/A1	A1/A1	A1/A1	A1/A1	A1/A1	A1/A1	A1/A1	A1/A1	A1/A1	A1/A1	A1/A1	A1/A1	A1/A1	A1/A1	A1/A1	A1/A1	A1/A1	A1/A1	A1/A1	A1/A1	A1/A1	A1/A1	A1/A1	A1/A1
CS00726	Maine Coon	RU	A1/A1	A1/A1	A1/A1	A1/A1	A1/A1	A1/A1	A1/A1	A1/A1	A1/A1	A1/A1	A1/A1	A1/A1	A1/A1	A1/A1	A1/A1	A1/A1	A1/A1	A1/A1	A1/A1	A1/A1	A1/A1	A1/A1	A1/A1	A1/A1	A1/A1	A1/A1	A1/A1	A1/A1	A1/A1	A1/A1	A1/A1	A1/A1	A1/A1	A1/A1	A1/A1	A1/A1	A1/A1	A1/A1	A1/A1	A1/A1	A1/A1	A1/A1	A1/A1	A1/A1	A1/A1	A1/A1	A1/A1
CS00727	Maine Coon	US	A1/A1	A1/A1	A1/A1	A1/A1	A1/A1	A1/A1	A1/A1	A1/A1	A1/A1	A1/A1	A1/A1	A1/A1	A1/A1	A1/A1	A1/A1	A1/A1	A1/A1	A1/A1	A1/A1	A1/A1	A1/A1	A1/A1	A1/A1	A1/A1	A1/A1	A1/A1	A1/A1	A1/A1	A1/A1	A1/A1	A1/A1	A1/A1	A1/A1	A1/A2	A1/A1	A1/A1	A1/A1	A1/A1	A1/A1	A1/A1	A1/A1	A1/A1	A1/A1	A1/A1	A1/A1	A1/A1	A1/A1
CS00728	Maine Coon	US	A1/A1	A1/A1	A1/A1	A1/A1	A1/A1	A1/A1	A1/A1	A1/A1	A1/A1	A1/A1	A1/A1	A1/A1	A1/A1	A1/A1	A1/A1	A1/A1	A1/A1	A1/A1	A1/A1	A1/A1	A1/A1	A1/A1	A1/A1	A1/A1	A1/A1	A1/A1	A1/A1	A1/A1	A1/A1	A1/A1	A1/A1	A1/A1	A1/A1	A1/A1	A1/A1	A1/A1	A1/A1	A1/A1	A1/A1	A1/A1	A1/A1	A1/A1	A1/A1	A1/A1	A1/A1	A1/A1	A1/A1
CS00729	Maine Coon	CA	A1/A1	A1/A1	A1/A1	A1/A1	A1/A1	A1/A1	A1/A1	A1/A1	A1/A1	A1/A1	A1/A1	A1/A1	A1/A1	A1/A1	A1/A1	A1/A1	A1/A1	A1/A1	A1/A1	A1/A1	A1/A1	A1/A1	A1/A1	A1/A1	A1/A1	A1/A1	A1/A1	A1/A1	A1/A1	A1/A1	A1/A1	A1/A1	A1/A1	A1/A1	A1/A1	A1/A1	A1/A1	A1/A1	A1/A1	A1/A1	A1/A1	A1/A1	A1/A1	A1/A1	A1/A1	A1/A1	A1/A1
CS00730	Maine Coon	ES	A1/A1	A1/A1	A1/A1	A1/A1	A1/A1	A1/A1	A1/A1	A1/A1	A1/A1	A1/A1	A1/A1	A1/A1	A1/A1	A1/A1	A1/A1	A1/A1	A1/A1	A1/A1	A1/A1	A1/A1	A1/A1	A1/A1	A1/A1	A1/A1	A1/A1	A1/A1	A1/A1	A1/A1	A1/A1	A1/A1	A1/A1	A1/A1	A1/A1	A1/A2	A1/A1	A1/A1	A1/A1	A1/A1	A1/A1	A1/A1	A1/A1	A1/A1	A1/A1	A1/A1	A1/A1	A1/A1	A1/A1
CS00731	Maine Coon	RU	A1/A1	A1/A1	A1/A1	A1/A1	A1/A1	A1/A1	A1/A1	A1/A1	A1/A1	A1/A1	A1/A1	A1/A1	A1/A1	A1/A1	A1/A1	A1/A1	A1/A1	A1/A1	A1/A1	A1/A1	A1/A1	A1/A1	A1/A1	A1/A1	A1/A1	A1/A1	A1/A1	A1/A1	A1/A1	A1/A1	A1/A1	A1/A1	A1/A1	A1/A2	A1/A1	A1/A1	A1/A1	A1/A1	A1/A1	A1/A1	A1/A1	A1/A1	A1/A1	A1/A1	A1/A1	A1/A1	A1/A1
CS00732	Maine Coon	US	A1/A1	A1/A1	A1/A1	A1/A1	A1/A1	A1/A1	A1/A1	A1/A1	A1/A1	A1/A1	A1/A1	A1/A1	A1/A1	A1/A1	A1/A1	A1/A1	A1/A1	A1/A1	A1/A1	A1/A1	A1/A1	A1/A1	A1/A1	A1/A1	A1/A1	A1/A1	A1/A1	A1/A1	A1/A1	A1/A1	A1/A1	A1/A1	A1/A1	A1/A1	A1/A1	A1/A1	A1/A1	A1/A1	A1/A1	A1/A1	A1/A1	A1/A1	A1/A1	A1/A1	A1/A1	A1/A1	A1/A1
CS00733	Maine Coon	BY	A1/A1	A1/A1	A1/A1	A1/A1	A1/A1	A1/A1	A1/A1	A1/A1	A1/A1	A1/A1	A1/A1	A1/A1	A1/A1	A1/A1	A1/A1	A1/A1	A1/A1	A1/A1	A1/A1	A1/A1	A1/A1	A1/A1	A1/A1	A1/A1	A1/A1	A1/A1	A1/A1	A1/A1	A1/A1	A1/A1	A1/A1	A1/A1	A1/A1	A1/A1	A1/A1	A1/A1	A1/A1	A1/A1	A1/A1	A1/A1	A1/A1	A1/A1	A1/A1	A1/A1	A1/A1	A1/A1	A1/A1
CS00734	Maine Coon	US	A1/A1	A1/A1	A1/A1	A1/A1	A1/A1	A1/A1	A1/A1	A1/A1	A1/A1	A1/A1	A1/A1	A1/A1	A1/A1	A1/A1	A1/A1	A1/A1	A1/A1	A1/A1	A1/A1	A1/A1	A1/A1	A1/A1	A1/A1	A1/A1	A1/A1	A1/A1	A1/A1	A1/A1	A1/A1	A1/A1	A1/A1	A1/A1	A1/A1	A1/A1	A1/A1	A1/A1	A1/A1	A1/A1	A1/A1	A1/A1	A1/A1	A1/A1	A1/A1	A1/A1	A1/A1	A1/A1	A1/A1
CS00735	Maine Coon	RU	A1/A1	A1/A1	A1/A1	A1/A1	A1/A1	A1/A1	A1/A1	A1/A1	A1/A1	A1/A1	A1/A1	A1/A1	A1/A1	A1/A1	A1/A1	A1/A1	A1/A1	A1/A1	A1/A1	A1/A1	A1/A1	A1/A1	A1/A1	A1/A1	A1/A1	A1/A1	A1/A1	A1/A1	A1/A1	A1/A1	A1/A1	A1/A1	A1/A1	A1/A1	A1/A1	A1/A1	A1/A1	A1/A1	A1/A1	A1/A1	A1/A1	A1/A1	A1/A1	A1/A1	A1/A1	A1/A1	A1/A1
CS00736	Maine Coon	US	A1/A1	A1/A1	A1/A1	A1/A2	A1/A1	A1/A1	A1/A1	A1/A1	A1/A1	A1/A1	A1/A1	A1/A1	A1/A1	A1/A1	A1/A1	A1/A1	A1/A1	A1/A1	A1/A1	A1/A1	A1/A1	A1/A1	A1/A1	A1/A1	A1/A1	A1/A1	A1/A1	A1/A1	A1/A1	A1/A1	A1/A1	A1/A1	A1/A1	A1/A1	A1/A1	A1/A2	A1/A1	A1/A1	A1/A1	A1/A1	A1/A1	A1/A1	A1/A1	A1/A1	A1/A1	A1/A1	A1/A1
CS00737	Maine Coon	UA	A1/A1	A1/A1	A1/A1	A1/A1	A1/A1	A1/A1	A1/A1	A1/A1	A1/A1	A1/A1	A1/A1	A1/A1	A1/A1	A1/A1	A1/A1	A1/A1	A1/A1	A1/A1	A1/A1	A1/A1	A1/A1	A1/A1	A1/A1	A1/A1	A1/A1	A1/A1	A1/A1	A1/A1	A1/A1	A1/A1	A1/A1	A1/A1	A1/A1	A1/A1	A1/A1	A1/A1	A1/A1	A1/A1	A1/A1	A1/A1	A1/A1	A1/A1	A1/A1	A1/A1	A1/A1	A1/A1	A1/A1
CS00738	Maine Coon	US	A1/A1	A1/A1	A1/A1	A1/A1	A1/A1	A1/A1	A1/A1	A1/A1	A1/A1	A1/A1	A1/A1	A1/A1	A1/A1	A1/A1	A1/A1	A1/A1	A1/A1	A1/A1	A1/A1	A1/A1	A1/A1	A1/A1	A1/A1	A1/A1	A1/A1	A1/A1	A1/A1	A1/A1	A1/A1	A1/A1	A1/A1	A1/A1	A1/A1	A1/A1	A1/A1	A1/A1	A1/A1	A1/A1	A1/A1	A1/A1	A1/A1	A1/A1	A1/A1	A1/A1	A1/A1	A1/A1	A1/A1
CS00739	Maine Coon	US	A1/A1	A1/A1	A1/A1	A1/A1	A1/A1	A1/A1	A1/A1	A1/A1	A1/A1	A1/A1	A1/A1	A1/A1	A1/A1	A1/A1	A1/A1	A1/A1	A1/A1	A1/A1	A1/A1	A1/A1	A1/A1	A1/A1	A1/A1	A1/A1	A1/A1	A1/A1	A1/A1	A1/A1	A1/A1	A1/A1	A1/A1	A1/A1	A1/A1	A1/A1	A1/A1	A1/A1	A1/A1	A1/A1	A1/A1	A1/A1	A1/A1	A1/A1	A1/A1	A1/A1	A1/A1	A1/A1	A1/A1
CS00740	Maine Coon	US	A1/A1	A1/A1	A1/A1	A1/A2	A1/A1	A1/A1	A1/A1	A1/A1	A1/A1	A1/A1	A1/A1	A1/A1	A1/A1	A1/A1	A1/A1	A1/A1	A1/A1	A1/A1	A1/A1	A1/A1	A1/A1	A1/A1	A1/A1	A1/A1	A1/A1	A1/A1	A1/A1	A1/A1	A1/A1	A1/A1	A1/A1	A1/A1	A1/A1	A1/A1	A1/A1	A1/A1	A1/A1	A1/A1	A1/A1	A1/A1	A1/A1	A1/A1	A1/A1	A1/A1	A1/A1	A1/A1	A1/A1
CS00741	Maine Coon	US	A1/A1	A1/A1	A1/A1	A1/A1	A1/A1	A1/A1	A1/A1	A1/A1	A1/A1	A1/A1	A1/A1	A1/A1	A1/A1	A1/A1	A1/A1	A1/A1	A1/A1	A1/A1	A1/A1	A1/A1	A1/A1	A1/A1	A1/A1	A1/A1	A1/A1	A1/A1	A1/A1	A1/A1	A1/A1	A1/A1	A1/A1	A1/A1	A1/A1	A1/A1	A1/A1	A1/A1	A1/A1	A1/A1	A1/A1	A1/A1	A1/A1	A1/A1	A1/A1	A1/A1	A1/A1	A1/A1	A1/A1
CS00742	Maine Coon	US	A1/A1	A1/A1	A1/A1	A1/A1	A1/A1	A1/A1	A1/A1	A1/A1	A1/A1	A1/A1	A1/A1	A1/A1	A1/A1	A1/A1	A1/A1	A1/A1	A1/A1	A1/A1	A1/A1	A1/A1	A1/A1	A1/A1	A1/A1	A1/A1	A1/A1	A1/A1	A1/A1	A1/A1	A1/A1	A1/A1	A1/A1	A1/A1	A1/A1	A1/A1	A1/A1	A1/A1	A1/A1	A1/A1	A1/A1	A1/A1	A1/A1	A1/A1	A1/A1	A1/A1	A1/A1	A1/A1	A1/A1
CS00743	Maine Coon	NO	A1/A1	A1/A1	A1/A1	A1/A1	A1/A1	A1/A1	A1/A1	A1/A1	A1/A1	A1/A1	A1/A1	A1/A1	A1/A1	A1/A1	A1/A1	A1/A1	A1/A1	A1/A1	A1/A1	A1/A1	A1/A1	A1/A1	A1/A1	A1/A1	A1/A1	A1/A1	A1/A1	A1/A1	A1/A1	A1/A1	A1/A1	A1/A1	A1/A1	A1/A2	A1/A1	A1/A1	A1/A1	A1/A1	A1/A1	A1/A1	A1/A1	A1/A1	A1/A1	A1/A1	A1/A1	A1/A1	A1/A1
CS00744	Maine Coon	US	A1/A1	A1/A1	A1/A1	A1/A2	A1/A1	A1/A1	A1/A1	A1/A1	A1/A1	A1/A1	A1/A1	A1/A1	A1/A1	A1/A1	A1/A1	A1/A1	A1/A1	A1/A1	A1/A1	A1/A1	A1/A1	A1/A1	A1/A1	A1/A1	A1/A2	A1/A1	A1/A1	A1/A1	A1/A1	A1/A1	A1/A1	A1/A1	A1/A1	A1/A1	A1/A1	A1/A1	A1/A1	A1/A1	A1/A1	A1/A1	A1/A1	A1/A1	A1/A1	A1/A1	A1/A1	A1/A1	A1/A1
CS00745	Maine Coon	SE	A1/A1	A1/A1	A1/A1	A1/A1	A1/A1	A1/A1	A1/A1	A1/A1	A1/A1	A1/A1	A1/A1	A1/A1	A1/A1	A1/A1	A1/A1	A1/A1	A1/A1	A1/A1	A1/A1	A1/A1	A1/A1	A1/A1	A1/A1	A1/A1	A1/A1	A1/A1	A1/A1	A1/A1	A1/A1	A1/A1	A1/A1	A1/A1	A1/A1	A1/A1	A1/A1	A1/A1	A1/A1	A1/A1	A1/A1	A1/A1	A1/A1	A1/A1	A1/A1	A1/A1	A1/A1	A1/A1	A1/A1
CS00746	Maine Coon	NO	A1/A1	A1/A1	A1/A1	A1/A1	A1/A1	A1/A1	A1/A1	A1/A1	A1/A1	A1/A1	A1/A1	A1/A1	A1/A1	A1/A1	A1/A1	A1/A1	A1/A1	A1/A1	A1/A1	A1/A1	A1/A1	A1/A1	A1/A1	A1/A1	A1/A1	A1/A1	A1/A1	A1/A1	A1/A1	A1/A1	A1/A1	A1/A1	A1/A1	A1/A2	A1/A1	A1/A1	A1/A1	A1/A1	A1/A1	A1/A1	A1/A1	A1/A1	A1/A1	A1/A1	A1/A1	A1/A1	A1/A1
CS00747	Maine Coon	RU	A1/A1	A1/A1	A1/A1	A1/A1	A1/A1	A1/A1	A1/A1	A1/A1	A1/A1	A1/A1	A1/A1	A1/A1	A1/A1	A1/A1	A1/A1	A1/A1	A1/A1	A1/A1	A1/A1	A1/A1	A1/A1	A1/A1	A1/A1	A1/A1	A1/A1	A1/A1	A1/A1	A1/A1	A1/A1	A1/A1	A1/A1	A1/A1	A1/A1	A1/A1	A1/A1	A1/A1	A1/A1	A1/A1	A1/A1	A1/A1	A1/A1	A1/A1	A1/A1	A1/A1	A1/A1	A1/A1	A1/A1
CS00748	Maine Coon	US	A1/A1	A1/A1	A1/A1	A1/A1	A1/A1	A1/A1	A1/A1	A1/A1	A1/A1	A1/A1	A1/A1	A1/A1	A1/A1	A1/A1	A1/A1	A1/A1	A1/A1	A1/A1	A1/A1	A1/A1	A1/A1	A1/A1	A1/A1	A1/A1	A1/A1	A1/A1	A1/A1	A1/A1	A1/A1	A1/A1	A1/A1	A1/A1	A1/A1	A1/A1	A1/A1	A1/A1	A1/A1	A1/A1	A1/A1	A1/A1	A1/A1	A1/A1	A1/A1	A1/A1	A1/A1	A1/A1	A1/A1
CS00749	Maine Coon	US	A1/A1	A1/A1	A1/A1	A1/A1	A1/A1	A1/A1	A1/A1	A1/A1	A1/A1	A1/A1	A1/A1	A1/A1	A1/A1	A1/A1	A1/A1	A1/A1	A1/A1	A1/A1	A1/A1	A1/A1	A1/A1	A1/A1	A1/A1	A1/A1	A1/A1	A1/A1	A1/A1	A1/A1	A1/A1	A1/A1	A1/A1	A1/A1	A1/A1	A1/A1	A1/A1	A1/A1	A1/A1	A1/A1	A1/A1	A1/A1	A1/A1	A1/A1	A1/A1	A1/A1	A1/A1	A1/A1	A1/A1
CS00750	Maine Coon	US	A1/A1	A1/A1	A1/A1	A1/A1	A1/A1	A1/A1	A1/A1	A1/A1	A1/A1	A1/A1	A1/A1	A1/A1	A1/A1	A1/A1	A1/A1	A1/A1	A1/A1	A1/A1	A1/A1	A1/A1	A1/A1	A1/A1	A1/A1	A1/A1	A1/A1	A1/A1	A1/A1	A1/A1	A1/A1	A1/A1	A1/A1	A1/A1	A1/A1	A1/A1	A1/A1	A1/A1	A1/A1	A1/A1	A1/A1	A1/A1	A1/A1	A1/A1	A1/A1	A1/A1	A1/A1	A1/A1	A1/A1
CS00751	Maine Coon	US	A1/A1	A1/A1	A1/A1	A1/A1	A1/A1	A1/A1	A1/A1	A1/A1	A1/A1	A1/A1	A1/A1	A1/A1	A1/A1	A1/A1	A1/A1	A1/A1	A1/A1	A1/A1	A1/A1	A1/A1	A1/A1	A1/A1	A1/A1	A1/A1	A1/A1	A1/A1	A1/A1	A1/A1	A1/A1	A1/A1	A1/A1	A1/A1	A1/A1	A1/A1	A1/A1	A1/A1	A1/A1	A1/A1	A1/A1	A1/A1	A1/A1	A1/A1	A1/A1	A1/A1	A1/A1	A1/A1	A1/A1
CS00752	Maine Coon	RU	A1/A1	A1/A1	A1/A1	A1/A1	A1/A1	A1/A1	A1/A1	A1/A1	A1/A1	A1/A1	A1/A1	A1/A1	A1/A1	A1/A1	A1/A1	A1/A1	A1/A1	A1/A1	A1/A1	A1/A1	A1/A1	A1/A1	A1/A1	A1/A1	A1/A1	A1/A1	A1/A1	A1/A1	A1/A1	A1/A1	A1/A1	A1/A1	A1/A1	A1/A1	A1/A1	A1/A1	A1/A1	A1/A1	A1/A1	A1/A1	A1/A1	A1/A1	A1/A1	A1/A1	A1/A1	A1/A1	A1/A1
CS00753	Maine Coon	US	A1/A1	A1/A1	A1/A1	A1/A1	A1/A1	A1/A1	A1/A1	A1/A1	A1/A1	A1/A1	A1/A1	A1/A1	A1/A1	A1/A1	A1/A1	A1/A1	A1/A1	A1/A1	A1/A1	A1/A1	A1/A1	A1/A1	A1/A1	A1/A1	A1/A1	A1/A1	A1/A1	A1/A1	A1/A1	A1/A1	A1/A1	A1/A1	A1/A1	A1/A1	A1/A1	A1/A1	A1/A1	A1/A1	A1/A1	A1/A1	A1/A1	A1/A1	A1/A1	A1/A1	A1/A1	A1/A1	A1/A1
CS00754	Maine Coon	US	A1/A1	A1/A1	A1/A1	A1/A1	A1/A1	A1/A1	A1/A1	A1/A1	A1/A1	A1/A1	A1/A1	A1/A1	A1/A1	A1/A1	A1/A1	A1/A1	A1/A1	A1/A1	A1/A1	A1/A1	A1/A1	A1/A1	A1/A1	A1/A1	A1/A1	A1/A1	A1/A1	A1/A1	A1/A1	A1/A1	A1/A1	A1/A1	A1/A1	A1/A1	A1/A1	A1/A1	A1/A1	A1/A1	A1/A1	A1/A1	A1/A1	A1/A1	A1/A1	A1/A1	A1/A1	A1/A1	A1/A1
CS00755	Maine Coon	CA	A1/A1	A1/A1	A1/A1	A1/A1	A1/A1	A1/A1	A1/A1	A1/A1	A1/A1	A1/A1	A1/A1	A1/A1	A1/A1	A1/A1	A1/A1	A1/A1	A1/A1	A1/A1	A1/A1	A1/A1	A1/A1	A1/A1	A1/A1	A1/A1	A1/A1	A1/A1	A1/A1	A1/A1	A1/A1	A1/A1	A1/A1	A1/A1	A1/A1	A1/A1	A1/A1	A1/A1	A1/A1	A1/A1	A1/A1	A1/A1	A1/A1	A1/A1	A1/A1	A1/A1	A1/A1	A1/A1	A1/A1
CS00756	Maine Coon	NO	A1/A1	A1/A1	A1/A1	A1/A1	A1/A1	A1/A1	A1/A1	A1/A1	A1/A1	A1/A1	A1/A1	A1/A1	A1/A1	A1/A1	A1/A1	A1/A1	A1/A1	A1/A1	A1/A1	A1/A1	A1/A1	A1/A1	A1/A1	A1/A1	A1/A1	A1/A1	A1/A1	A1/A1	A1/A1	A1/A1	A1/A1	A1/A1	A1/A1	A1/A1	A1/A1	A1/A1	A1/A1	A1/A1	A1/A1	A1/A1	A1/A1	A1/A1	A1/A1	A1/A1	A1/A1	A1/A1	A1/A1
CS00757	Maine Coon	US	A1/A1	A1/A1	A1/A1	A1/A1	A1/A1	A1/A1	A1/A1	A1/A1	A1/A1	A1/A1	A1/A1	A1/A1	A1/A1	A1/A1	A1/A1	A1/A1	A1/A1	A1/A1	A1/A1	A1/A1	A1/A1	A1/A1	A1/A1	A1/A1	A1/A1	A1/A1	A1/A1	A1/A1	A1/A1	A1/A1	A1/A1	A1/A1	A1/A1	A1/A1	A1/A1	A1/A1	A1/A1	A1/A1	A1/A1	A1/A1	A1/A1	A1/A1	A1/A1	A1/A1	A1/A1	A1/A1	A1/A1
CS00758	Maine Coon	US	A1/A1	A1/A1	A1/A1	A1/A1	A1/A1	A1/A1	A1/A1	A1/A1	A1/A1	A1/A1	A1/A1	A1/A1	A1/A1	A1/A1	A1/A1	A1/A1	A1/A1	A1/A1	A1/A1	A1/A1	A1/A1	A1/A1	A1/A1	A1/A1	A1/A1	A1/A1	A1/A1	A1/A1	A1/A1	A1/A1	A1/A1	A1/A1	A1/A1	A1/A1	A1/A1	A1/A1	A1/A1	A1/A1	A1/A1	A1/A1	A1/A1	A1/A1	A1/A1	A1/A1	A1/A1	A1/A1	A1/A1
CS00759	Maine Coon	CA	A1/A1	A1/A1	A1/A1	A1/A1	A1/A1	A1/A1	A1/A1	A1/A1	A1/A1	A1/A1	A1/A1	A1/A1	A1/A1	A1/A1	A1/A1	A1/A1	A1/A1	A1/A1	A1/A1	A1/A1	A1/A1	A1/A1	A1/A1	A1/A1	A1/A1	A1/A1	A1/A1	A1/A1	A1/A1	A1/A1	A1/A1	A1/A1	A1/A1	A1/A1	A1/A1	A1/A1	A1/A1	A1/A1	A1/A1	A1/A1	A1/A1	A1/A1	A1/A1	A1/A1	A1/A1	A1/A1	A1/A1
CS00760	Maine Coon	NO	A1/A1	A1/A1	A1/A1	A1/A1	A1/A1	A1/A1	A1/A1	A1/A1	A1/A1	A1/A1	A1/A1	A1/A1	A1/A1	A1/A1	A1/A1	A1/A1	A1/A1	A1/A1	A1/A1	A1/A1	A1/A1	A1/A1	A1/A1	A1/A1	A1/A1	A1/A1	A1/A1	A1/A1	A1/A1	A1/A1	A1/A1	A1/A1	A1/A1	A1/A1	A1/A1	A1/A1	A1/A1	A1/A1	A1/A1	A1/A1	A1/A1	A1/A1	A1/A1	A1/A1	A1/A1	A1/A1	A1/A1
CS00761	Maine Coon	SE	A1/A1	A1/A1	A1/A1	A1/A1	A1/A1	A1/A1	A1/A1	A1/A1	A1/A1	A1/A1	A1/A1	A1/A1	A1/A1	A1/A1	A1/A1	A1/A1	A1/A1	A1/A1	A1/A1	A1/A1	A1/A1	A1/A1	A1/A1	A1/A1	A1/A1	A1/A1	A1/A1	A1/A1	A1/A1	A1/A1	A1/A1	A1/A1	A1/A1	A1/A1	A1/A1	A1/A1	A1/A1	A1/A1	A1/A1	A1/A1	A1/A1	A1/A1	A1/A1	A1/A1	A1/A1	A1/A1	A1/A1
CS00762	Maine Coon	US	A1/A1	A1/A1	A1/A1	A1/A1	A1/A1	A1/A1	A1/A1	A1/A1	A1/A1	A1/A1	A1/A1	A1/A1	A1/A1	A1/A1	A1/A1	A1/A1	A1/A1	A1/A1	A1/A1	A1/A1	A1/A1	A1/A1	A1/A1	A1/A1	A1/A1	A1/A1	A1/A1	A1/A1	A1/A1	A1/A1	A1/A1	A1/A1	A1/A1	A1/A1	A1/A1	A1/A1	A1/A1	A1/A1	A1/A1	A1/A1	A1/A1	A1/A1	A1/A1	A1/A1	A1/A1	A1/A1	A1/A1
CS00763	Maine Coon		A1/A1	A1/A1	A1/A1	A1/A1	A1/A1	A1/A1	A1/A1	A1/A1	A1/A1	A1/A1	A1/A1	A1/A1	A1/A1	A1/A1	A1/A1	A1/A1	A1/A1	A1/A1	A1/A1	A1/A1	A1/A1	A1/A1	A1/A1	A1/A1	A1/A1	A1/A1	A1/A1	A1/A1	A1/A1	A1/A1	A1/A1	A1/A1	A1/A1	A1/A1	A1/A1	A1/A1	A1/A1	A1/A1	A1/A1	A1/A1	A1/A1	A1/A1	A1/A1	A1/A1	A1/A1	A1/A1	A1/A1
CS00764	Maine Coon	UA	A1/A1	A1/A1	A1/A1	A1/A1	A1/A1	A1/A1	A1/A1	A1/A1	A1/A1	A1/A1	A1/A1	A1/A1	A1/A1	A1/A1	A1/A1	A1/A1	A1/A1	A1/A1	A1/A1	A1/A1	A1/A1	A1/A1	A1/A1	A1/A1	A1/A1	A1/A1	A1/A1	A1/A1	A1/A1	A1/A1	A1/A1	A1/A1	A1/A1	A1/A1	A1/A1	A1/A1	A1/A1	A1/A1	A1/A1	A1/A1	A1/A1	A1/A1	A1/A1	A1/A1	A1/A1	A1/A1	A1/A1
CS00765	Maine Coon	US	A1/A1	A1/A1	A1/A1	A1/A1	A1/A1	A1/A1	A1/A1	A1/A1	A1/A1	A1/A1	A1/A1	A1/A1	A1/A1	A1/A1	A1/A1	A1/A1	A1/A1	A1/A1	A1/A1	A1/A1	A1/A1	A1/A1	A1/A1	A1/A1	A1/A1	A1/A1	A1/A1	A1/A1	A1/A1	A1/A1	A1/A1	A1/A1	A1/A1	A1/A1	A1/A1	A1/A1	A1/A1	A1/A1	A1/A1	A1/A1	A1/A1	A1/A1	A1/A1	A1/A1	A1/A1	A1/A1	A1/A1
CS00766	Maine Coon	RU	A1/A1	A1/A1	A1/A1	A1/A1	A1/A1	A1/A1	A1/A1	A1/A1	A1/A1	A1/A1	A1/A1	A1/A1	A1/A1	A1/A1	A1/A1	A1/A1	A1/A1	A1/A1	A1/A1	A1/A1	A1/A1	A1/A1	A1/A1	A1/A1	A1/A1	A1/A1	A1/A1	A1/A1	A1/A1	A1/A1	A1/A1	A1/A1	A1/A1	A1/A2	A1/A1	A1/A1	A1/A1	A1/A2	A1/A1	A1/A1	A1/A1	A1/A1	A1/A1	A1/A1	A1/A1	A1/A1	A1/A1
CS00767	Maine Coon	RU	A1/A1	A1/A1	A1/A1	A1/A1	A1/A1	A1/A1	A1/A1	A1/A1	A1/A1	A1/A1	A1/A1	A1/A1	A1/A1	A1/A1	A1/A1	A1/A1	A1/A1	A1/A1	A1/A1	A1/A1	A1/A1	A1/A1	A1/A1	A1/A1	A1/A1	A1/A1	A1/A1	A1/A1	A1/A1	A1/A1	A1/A1	A1/A1	A1/A1	A1/A1	A1/A1	A1/A1	A1/A1	A1/A1	A1/A1	A1/A1	A1/A1	A1/A1	A1/A1	A1/A1	A1/A1	A1/A1	A1/A1
CS00768	Maine Coon	UA	A1/A1	A1/A1	A1/A1	A1/A1	A1/A1	A1/A1	A1/A1	A1/A1	A1/A1	A1/A1	A1/A1	A1/A1	A1/A1	A1/A1	A1/A1	A1/A1	A1/A1	A1/A1	A1/A1	A1/A1	A1/A1	A1/A1	A1/A1	A1/A1	A1/A1	A1/A1	A1/A1	A1/A1	A1/A1	A1/A1	A1/A1	A1/A1	A1/A1	A1/A1	A1/A1	A1/A1	A1/A1	A1/A1	A1/A1	A1/A1	A1/A1	A1/A1	A1/A1	A1/A1	A1/A1	A1/A1	A1/A1
CS00769	Maine Coon	CA	A1/A1	A1/A1	A1/A1	A1/A1	A1/A1	A1/A1	A1/A1	A1/A1	A1/A1	A1/A1	A1/A1	A1/A1	A1/A1	A1/A1	A1/A1	A1/A1	A1/A1	A1/A1	A1/A1	A1/A1	A1/A1	A1/A1	A1/A1	A1/A1	A1/A1	A1/A1	A1/A1	A1/A1	A1/A1	A1/A1	A1/A1	A1/A1	A1/A1	A1/A1	A1/A1	A1/A1	A1/A1	A1/A1	A1/A1	A1/A1	A1/A1	A1/A1	A1/A1	A1/A1	A1/A1	A1/A1	A1/A1
CS00770	Maine Coon	SE	A1/A1	A1/A1	A1/A1	A1/A1	A1/A1	A1/A1	A1/A1	A1/A1	A1/A1	A1/A1	A1/A1	A1/A1	A1/A1	A1/A1	A1/A1	A1/A1	A1/A1	A1/A1	A1/A1	A1/A1	A1/A1	A1/A1	A1/A1	A1/A1	A1/A1	A1/A1	A1/A1	A1/A1	A1/A1	A1/A1	A1/A1	A1/A1	A1/A1	A1/A1	A1/A1	A1/A1	A1/A1	A1/A1	A1/A1	A1/A1	A1/A1	A1/A1	A1/A1	A1/A1	A1/A1	A1/A1	A1/A1
CS00771	Maine Coon	US	A1/A1	A1/A1	A1/A1	A1/A1	A1/A1	A1/A1	A1/A1	A1/A1	A1/A1	A1/A1	A1/A1	A1/A1	A1/A1	A1/A1	A1/A1	A1/A1	A1/A1	A1/A1	A1/A1	A1/A1	A1/A1	A1/A1	A1/A1	A1/A1	A1/A1	A1/A1	A1/A1	A1/A1	A1/A1	A1/A1	A1/A1	A1/A1	A1/A1	A1/A2	A1/A1	A1/A1	A1/A1	A1/A1	A1/A1	A1/A1	A1/A1	A1/A1	A1/A1	A1/A1	A1/A1	A1/A1	A1/A1
CS00772	Maine Coon	US	A1/A1	A1/A1	A1/A1	A1/A1	A1/A1	A1/A1	A1/A1	A1/A1	A1/A1	A1/A1	A1/A1	A1/A1	A1/A1	A1/A1	A1/A1	A1/A1	A1/A1	A1/A1	A1/A1	A1/A1	A1/A1	A1/A1	A1/A1	A1/A1	A1/A1	A1/A1	A1/A1	A1/A1	A1/A1	A1/A1	A1/A1	A1/A1	A1/A1	A1/A1	A1/A1	A1/A1	A1/A1	A1/A1	A1/A1	A1/A1	A1/A1	A1/A1	A1/A1	A1/A1	A1/A1	A1/A1	A1/A1
CS00773	Maine Coon		A1/A1	A1/A1	A1/A1	A1/A1	A1/A1	A1/A1	A1/A1	A1/A1	A1/A1	A1/A1	A1/A1	A1/A1	A1/A1	A1/A1	A1/A1	A1/A1	A1/A1	A1/A1	A1/A1	A1/A1	A1/A1	A1/A1	A1/A1	A1/A1	A1/A1	A1/A1	A1/A1	A1/A1	A1/A1	A1/A1	A1/A1	A1/A1	A1/A1	A1/A1	A1/A1	A1/A1	A1/A1	A1/A1	A1/A1	A1/A1	A1/A1	A1/A1	A1/A1	A1/A1	A1/A1	A1/A1	A1/A1
CS00774	Maine Coon	US	A1/A1	A1/A1	A1/A1	A1/A1	A1/A1	A1/A1	A1/A1	A1/A1	A1/A1	A1/A1	A1/A1	A1/A1	A1/A1	A1/A1	A1/A1	A1/A1	A1/A1	A1/A1	A1/A1	A1/A1	A1/A1	A1/A1	A1/A1	A1/A1	A1/A1	A1/A1	A1/A1	A1/A1	A1/A1	A1/A1	A1/A1	A1/A1	A1/A1	A1/A1	A1/A1	A1/A1	A1/A1	A1/A1	A1/A1	A1/A1	A1/A1	A1/A1	A1/A1	A1/A1	A1/A1	A1/A1	A1/A1
CS00775	Maine Coon	US	A1/A1	A1/A1	A1/A1	A1/A1	A1/A1	A1/A1	A1/A1	A1/A1	A1/A1	A1/A1	A1/A1	A1/A1	A1/A1	A1/A1	A1/A1	A1/A1	A1/A1	A1/A1	A1/A1	A1/A1	A1/A1	A1/A1	A1/A1	A1/A1	A1/A1	A1/A1	A1/A1	A1/A1	A1/A1	A1/A1	A1/A1	A1/A1	A1/A1	A1/A1	A1/A1	A1/A1	A1/A1	A1/A1	A1/A1	A1/A1	A1/A1	A1/A1	A1/A1	A1/A1	A1/A1	A1/A1	A1/A1
CS00776	Maine Coon	US	A1/A1	A1/A1	A1/A1	A1/A1	A1/A1	A1/A1	A1/A1	A1/A1	A1/A1	A1/A1	A1/A1	A1/A1	A1/A1	A1/A1	A1/A1	A1/A1	A1/A1	A1/A1	A1/A1	A1/A1	A1/A1	A1/A1	A1/A1	A1/A1	A1/A1	A1/A1	A1/A1	A1/A1	A1/A1	A1/A1	A1/A1	A1/A1	A1/A1	A1/A1	A1/A1	A1/A1	A1/A1	A1/A1	A1/A1	A1/A1	A1/A1	A1/A1	A1/A1	A1/A1	A1/A1	A1/A1	A1/A1
CS00777	Maine Coon	RU	A1/A1	A1/A1	A1/A1	A1/A1	A1/A1	A1/A1	A1/A1	A1/A1	A1/A1	A1/A1	A1/A1	A1/A1	A1/A1	A1/A1	A1/A1	A1/A1	A1/A1	A1/A1	A1/A1	A1/A1	A1/A1	A1/A1	A1/A1	A1/A1	A1/A1	A1/A1	A1/A1	A1/A1	A1/A1	A1/A1	A1/A1	A1/A1	A1/A1	A1/A1	A1/A1	A1/A1	A1/A1	A1/A1	A1/A1	A1/A1	A1/A1	A1/A1	A1/A1	A1/A1	A1/A1	A1/A1	A1/A1
CS00778	Maine Coon		A1/A1	A1/A1	A1/A1	A1/A1	A1/A1	A1/A1	A1/A1	A1/A1	A1/A1	A1/A1	A1/A1	A1/A1	A1/A1	A1/A1	A1/A1	A1/A1	A1/A1	A1/A1	A1/A1	A1/A1	A1/A1	A1/A1	A1/A1	A1/A1	A1/A1	A1/A1	A1/A1	A1/A1	A1/A1	A1/A1	A1/A1	A1/A1	A1/A1	A1/A1	A1/A1	A1/A1	A1/A1	A1/A1	A1/A1	A1/A1	A1/A1	A1/A1	A1/A1	A1/A1	A1/A1	A1/A1	A1/A1
CS00779	Maine Coon	HU	A1/A1	A1/A1	A1/A1	A1/A1	A1/A1	A1/A1	A1/A1	A1/A1	A1/A1	A1/A1	A1/A1	A1/A1	A1/A1	A1/A1	A1/A1	A1/A1	A1/A1	A1/A1	A1/A1	A1/A1	A1/A1	A1/A1	A1/A1	A1/A1	A1/A1	A1/A1	A1/A1	A1/A1	A1/A1	A1/A1	A1/A1	A1/A1	A1/A1	A1/A1	A1/A1	A1/A1	A1/A1	A1/A2	A1/A1	A1/A1	A1/A1	A1/A1	A1/A1	A1/A1	A1/A1	A1/A1	A1/A1
CS00780	Maine Coon	CA	A1/A1	A1/A1	A1/A1	A1/A1	A1/A1	A1/A1	A1/A1	A1/A1	A1/A1	A1/A1	A1/A1	A1/A1	A1/A1	A1/A1	A1/A1	A1/A1	A1/A1	A1/A1	A1/A1	A1/A1	A1/A1	A1/A1	A1/A1	A1/A1	A1/A1	A1/A1	A1/A1	A1/A1	A1/A1	A1/A1	A1/A1	A1/A1	A1/A1	A2/A2	A1/A1	A1/A1	A1/A1	A1/A1	A1/A1	A1/A1	A1/A1	A1/A1	A1/A1	A1/A1	A1/A1	A1/A1	A1/A1
CS00781	Maine Coon	CA	A1/A1	A1/A1	A1/A1	A1/A1	A1/A1	A1/A1	A1/A1	A1/A1	A1/A1	A1/A1	A1/A1	A1/A1	A1/A1	A1/A1	A1/A1	A1/A1	A1/A1	A1/A1	A1/A1	A1/A1	A1/A1	A1/A1	A1/A1	A1/A1	A1/A1	A1/A1	A1/A1	A1/A1	A1/A1	A1/A1	A1/A1	A1/A1	A1/A1	A1/A2	A1/A1	A1/A1	A1/A1	A1/A1	A1/A1	A1/A1	A1/A1	A1/A1	A1/A1	A1/A1	A1/A1	A1/A1	A1/A1
CS00782	Maine Coon	US	A1/A1	A1/A1	A1/A1	A1/A1	A1/A1	A1/A1	A1/A1	A1/A1	A1/A1	A1/A1	A1/A1	A1/A1	A1/A1	A1/A1	A1/A1	A1/A1	A1/A1	A1/A1	A1/A1	A1/A1	A1/A1	A1/A1	A1/A1	A1/A1	A1/A1	A1/A1	A1/A1	A1/A1	A1/A1	A1/A1	A1/A1	A1/A1	A1/A1	A1/A1	A1/A1	A1/A1	A1/A1	A1/A1	A1/A1	A1/A1	A1/A1	A1/A1	A1/A1	A1/A1	A1/A1	A1/A1	A1/A1
CS00783	Maine Coon	KG	A1/A1	A1/A1	A1/A1	A1/A1	A1/A1	A1/A1	A1/A1	A1/A1	A1/A1	A1/A1	A1/A1	A1/A1	A1/A1	A1/A1	A1/A1	A1/A1	A1/A1	A1/A1	A1/A1	A1/A1	A1/A1	A1/A1	A1/A1	A1/A1	A1/A1	A1/A1	A1/A1	A1/A1	A1/A1	A1/A1	A1/A1	A1/A1	A1/A1	A1/A1	A1/A1	A1/A1	A1/A1	A1/A1	A1/A1	A1/A1	A1/A1	A1/A1	A1/A1	A1/A1	A1/A1	A1/A1	A1/A1
CS00784	Maine Coon	US	A1/A1	A1/A1	A1/A1	A1/A1	A1/A1	A1/A1	A1/A1	A1/A1	A1/A1	A1/A1	A1/A1	A1/A1	A1/A1	A1/A1	A1/A1	A1/A1	A1/A1	A1/A1	A1/A1	A1/A1	A1/A1	A1/A1	A1/A1	A1/A1	A1/A1	A1/A1	A1/A1	A1/A1	A1/A1	A1/A1	A1/A1	A1/A1	A1/A1	A1/A1	A1/A1	A1/A1	A1/A1	A1/A1	A1/A1	A1/A1	A1/A1	A1/A1	A1/A1	A1/A1	A1/A1	A1/A1	A1/A1
CS00785	Maine Coon	RU	A1/A1	A1/A1	A1/A1	A1/A1	A1/A1	A1/A1	A1/A1	A1/A1	A1/A1	A1/A1	A1/A1	A1/A1	A1/A1	A1/A1	A1/A1	A1/A1	A1/A1	A1/A1	A1/A1	A1/A1	A1/A1	A1/A1	A1/A1	A1/A1	A1/A1	A1/A1	A1/A1	A1/A1	A1/A1	A1/A1	A1/A1	A1/A1	A1/A1	A1/A1	A1/A1	A1/A1	A1/A1	A1/A1	A1/A1	A1/A1	A1/A1	A1/A1	A1/A1	A1/A1	A1/A1	A1/A1	A1/A1
CS00786	Maine Coon	US	A1/A1	A1/A1	A1/A1	A1/A1	A1/A1	A1/A1	A1/A1	A1/A1	A1/A1	A1/A1	A1/A1	A1/A1	A1/A1	A1/A1	A1/A1	A1/A1	A1/A1	A1/A1	A1/A1	A1/A1	A1/A1	A1/A1	A1/A1	A1/A1	A1/A1	A1/A1	A1/A1	A1/A1	A1/A1	A1/A1	A1/A1	A1/A1	A1/A1	A1/A1	A1/A1	A1/A1	A1/A1	A1/A1	A1/A1	A1/A1	A1/A1	A1/A1	A1/A1	A1/A1	A1/A1	A1/A1	A1/A1
CS00787	Maine Coon	US	A1/A1	A1/A1	A1/A1	A1/A1	A1/A1	A1/A1	A1/A1	A1/A1	A1/A1	A1/A1	A1/A1	A1/A1	A1/A1	A1/A1	A1/A1	A1/A1	A1/A1	A1/A1	A1/A1	A1/A1	A1/A1	A1/A1	A1/A1	A1/A1	A1/A1	A1/A1	A1/A1	A1/A1	A1/A1	A1/A1	A1/A1	A1/A1	A1/A1	A1/A1	A1/A1	A1/A1	A1/A1	A1/A1	A1/A1	A1/A1	A1/A1	A1/A1	A1/A1	A1/A1	A1/A1	A1/A1	A1/A1
CS00788	Maine Coon	RU	A1/A1	A1/A1	A1/A1	A1/A1	A1/A1	A1/A1	A1/A1	A1/A1	A1/A1	A1/A1	A1/A1	A1/A1	A1/A1	A1/A1	A1/A1	A1/A1	A1/A1	A1/A1	A1/A1	A1/A1	A1/A1	A1/A1	A1/A1	A1/A1	A1/A1	A1/A1	A1/A1	A1/A1	A1/A1	A1/A1	A1/A1	A1/A1	A1/A1	A1/A1	A1/A1	A1/A1	A1/A1	A1/A1	A1/A1	A1/A1	A1/A1	A1/A1	A1/A1	A1/A1	A1/A1	A1/A1	A1/A1
CS00789	Maine Coon	NL	A1/A1	A1/A1	A1/A1	A1/A1	A1/A1	A1/A1	A1/A1	A1/A1	A1/A1	A1/A1	A1/A1	A1/A1	A1/A1	A1/A1	A1/A1	A1/A1	A1/A1	A1/A1	A1/A1	A1/A1	A1/A1	A1/A1	A1/A1	A1/A1	A1/A1	A1/A1	A1/A1	A1/A1	A1/A1	A1/A1	A1/A1	A1/A1	A1/A1	A1/A1	A1/A1	A1/A1	A1/A1	A1/A1	A1/A1	A1/A1	A1/A1	A1/A1	A1/A1	A1/A1	A1/A1	A1/A1	A1/A1
CS00790	Maine Coon	RU	A1/A1	A1/A1	A1/A1	A1/A1	A1/A1	A1/A1	A1/A1	A1/A1	A1/A1	A1/A1	A1/A1	A1/A1	A1/A1	A1/A1	A1/A1	A1/A1	A1/A1	A1/A1	A1/A1	A1/A1	A1/A1	A1/A1	A1/A1	A1/A1	A1/A1	A1/A1	A1/A1	A1/A1	A1/A1	A1/A1	A1/A1	A1/A1	A1/A1	A1/A1	A1/A1	A1/A1	A1/A1	A1/A1	A1/A1	A1/A1	A1/A1	A1/A1	A1/A1	A1/A1	A1/A1	A1/A1	A1/A1
CS00791	Maine Coon	CA	A1/A1	A1/A1	A1/A1	A1/A1	A1/A1	A1/A1	A1/A1	A1/A1	A1/A1	A1/A1	A1/A1	A1/A1	A1/A1	A1/A1	A1/A1	A1/A1	A1/A1	A1/A1	A1/A1	A1/A1	A1/A1	A1/A1	A1/A1	A1/A1	A1/A1	A1/A1	A1/A1	A1/A1	A1/A1	A1/A1	A1/A1	A1/A1	A1/A1	A1/A1	A1/A1	A1/A1	A1/A1	A1/A1	A1/A1	A1/A1	A1/A1	A1/A1	A1/A1	A1/A1	A1/A1	A1/A1	A1/A1
CS00792	Maine Coon	US	A1/A1	A1/A1	A1/A1	A1/A1	A1/A1	A1/A1	A1/A1	A1/A1	A1/A1	A1/A1	A1/A1	A1/A1	A1/A1	A1/A1	A1/A1	A1/A1	A1/A1	A1/A1	A1/A1	A1/A1	A1/A1	A1/A1	A1/A1	A1/A1	A1/A1	A1/A1	A1/A1	A1/A1	A1/A1	A1/A1	A1/A1	A1/A1	A1/A1	A1/A1	A1/A1	A1/A1	A1/A1	A1/A1	A1/A1	A1/A1	A1/A1	A1/A1	A1/A1	A1/A1	A1/A1	A1/A1	A1/A1
CS00793	Maine Coon	US	A1/A1	A1/A1	A1/A1	A1/A1	A1/A1	A1/A1	A1/A1	A1/A1	A1/A1	A1/A1	A1/A1	A1/A1	A1/A1	A1/A1	A1/A1	A1/A1	A1/A1	A1/A1	A1/A1	A1/A1	A1/A1	A1/A1	A1/A1	A1/A1	A1/A1	A1/A1	A1/A1	A1/A1	A1/A1	A1/A1	A1/A1	A1/A1	A1/A1	A1/A1	A1/A1	A1/A1	A1/A1	A1/A1	A1/A1	A1/A1	A1/A1	A1/A1	A1/A1	A1/A1	A1/A1	A1/A1	A1/A1
CS00794	Maine Coon	US	A1/A1	A1/A1	A1/A1	A1/A1	A1/A1	A1/A1	A1/A1	A1/A1	A1/A1	A1/A1	A1/A1	A1/A1	A1/A1	A1/A1	A1/A1	A1/A1	A1/A1	A1/A1	A1/A1	A1/A1	A1/A1	A1/A1	A1/A1	A1/A1	A1/A1	A1/A1	A1/A1	A1/A1	A1/A1	A1/A1	A1/A1	A1/A1	A1/A1	A1/A2	A1/A1	A1/A1	A1/A1	A1/A1	A1/A1	A1/A1	A1/A1	A1/A1	A1/A1	A1/A1	A1/A1	A1/A1	A1/A1
CS00795	Maine Coon	RU	A1/A1	A1/A1	A1/A1	A1/A1	A1/A1	A1/A1	A1/A1	A1/A1	A1/A1	A1/A1	A1/A1	A1/A1	A1/A1	A1/A1	A1/A1	A1/A1	A1/A1	A1/A1	A1/A1	A1/A1	A1/A1	A1/A1	A1/A1	A1/A1	A1/A1	A1/A1	A1/A1	A1/A1	A1/A1	A1/A1	A1/A1	A1/A1	A1/A1	A1/A1	A1/A1	A1/A1	A1/A1	A1/A1	A1/A1	A1/A1	A1/A1	A1/A1	A1/A1	A1/A1	A1/A1	A1/A1	A1/A1
CS00796	Maine Coon	RU	A1/A1	A1/A1	A1/A1	A1/A1	A1/A1	A1/A1	A1/A1	A1/A1	A1/A1	A1/A1	A1/A1	A1/A1	A1/A1	A1/A1	A1/A1	A1/A1	A1/A1	A1/A1	A1/A1	A1/A1	A1/A1	A1/A1	A1/A1	A1/A1	A1/A1	A1/A1	A1/A1	A1/A1	A1/A1	A1/A1	A1/A1	A1/A1	A1/A1	A1/A1	A1/A1	A1/A1	A1/A1	A1/A1	A1/A1	A1/A1	A1/A1	A1/A1	A1/A1	A1/A1	A1/A1	A1/A1	A1/A1
CS00797	Maine Coon	RU	A1/A1	A1/A1	A1/A1	A1/A2	A1/A1	A1/A1	A1/A1	A1/A1	A1/A1	A1/A1	A1/A1	A1/A1	A1/A1	A1/A1	A1/A1	A1/A1	A1/A1	A1/A1	A1/A1	A1/A1	A1/A1	A1/A1	A1/A1	A1/A1	A1/A1	A1/A1	A1/A1	A1/A1	A1/A1	A1/A1	A1/A1	A1/A1	A1/A1	A1/A2	A1/A1	A1/A1	A1/A1	A1/A1	A1/A1	A1/A1	A1/A1	A1/A1	A1/A1	A1/A1	A1/A1	A1/A1	A1/A1
CS00798	Maine Coon	UA	A1/A1	A1/A1	A1/A1	A1/A1	A1/A1	A1/A1	A1/A1	A1/A1	A1/A1	A1/A1	A1/A1	A1/A1	A1/A1	A1/A1	A1/A1	A1/A1	A1/A1	A1/A1	A1/A1	A1/A1	A1/A1	A1/A1	A1/A1	A1/A1	A1/A1	A1/A1	A1/A1	A1/A1	A1/A1	A1/A1	A1/A1	A1/A1	A1/A1	A1/A1	A1/A1	A1/A1	A1/A1	A1/A1	A1/A1	A1/A1	A1/A1	A1/A1	A1/A1	A1/A1	A1/A1	A1/A1	A1/A1
CS00799	Maine Coon	CA	A1/A1	A1/A1	A1/A1	A1/A1	A1/A1	A1/A1	A1/A1	A1/A1	A1/A1	A1/A1	A1/A1	A1/A1	A1/A1	A1/A1	A1/A1	A1/A1	A1/A1	A1/A1	A1/A1	A1/A1	A1/A1	A1/A1	A1/A1	A1/A1	A1/A1	A1/A1	A1/A1	A1/A1	A1/A1	A1/A1	A1/A1	A1/A1	A1/A1	A1/A1	A1/A1	A1/A1	A1/A1	A1/A1	A1/A1	A1/A1	A1/A1	A1/A1	A1/A1	A1/A1	A1/A2	A1/A1	A1/A1
CS00800	Maine Coon	CA	A1/A1	A1/A1	A1/A1	A1/A1	A1/A1	A1/A1	A1/A1	A1/A1	A1/A1	A1/A1	A1/A1	A1/A1	A1/A1	A1/A1	A1/A1	A1/A1	A1/A1	A1/A1	A1/A1	A1/A1	A1/A1	A1/A1	A1/A1	A1/A1	A1/A1	A1/A1	A1/A1	A1/A1	A1/A1	A1/A1	A1/A1	A1/A1	A1/A1	A1/A2	A1/A1	A1/A1	A1/A1	A1/A2	A1/A1	A1/A1	A1/A1	A1/A1	A1/A1	A1/A1	A1/A1	A1/A1	A1/A1
CS00801	Maine Coon	US	A1/A1	A1/A1	A1/A1	A1/A1	A1/A1	A1/A1	A1/A1	A1/A1	A1/A1	A1/A1	A1/A1	A1/A1	A1/A1	A1/A1	A1/A1	A1/A1	A1/A1	A1/A1	A1/A1	A1/A1	A1/A1	A1/A1	A1/A1	A1/A1	A1/A1	A1/A1	A1/A1	A1/A1	A1/A1	A1/A1	A1/A1	A1/A1	A1/A1	A1/A1	A1/A1	A1/A1	A1/A1	A1/A1	A1/A1	A1/A1	A1/A1	A1/A1	A1/A1	A1/A1	A1/A1	A1/A1	A1/A1
CS00802	Maine Coon	US	A1/A1	A1/A1	A1/A1	A1/A1	A1/A1	A1/A1	A1/A1	A1/A1	A1/A1	A1/A1	A1/A1	A1/A1	A1/A1	A1/A1	A1/A1	A1/A1	A1/A1	A1/A1	A1/A1	A1/A1	A1/A1	A1/A1	A1/A1	A1/A1	A1/A1	A1/A1	A1/A1	A1/A1	A1/A1	A1/A1	A1/A1	A1/A1	A1/A1	A1/A1	A1/A1	A1/A1	A1/A1	A1/A1	A1/A1	A1/A1	A1/A1	A1/A1	A1/A1	A1/A1	A1/A1	A1/A1	A1/A1
CS00803	Maine Coon	SE	A1/A1	A1/A1	A1/A1	A1/A1	A1/A1	A1/A1	A1/A1	A1/A1	A1/A1	A1/A1	A1/A1	A1/A1	A1/A1	A1/A1	A1/A1	A1/A1	A1/A1	A1/A1	A1/A1	A1/A1	A1/A1	A1/A1	A1/A1	A1/A1	A1/A1	A1/A1	A1/A1	A1/A1	A1/A1	A1/A1	A1/A1	A1/A1	A1/A1	A1/A1	A1/A1	A1/A1	A1/A1	A1/A1	A1/A1	A1/A1	A1/A1	A1/A1	A1/A1	A1/A1	A1/A1	A1/A1	A1/A1
CS00804	Maine Coon	BY	A1/A1	A1/A1	A1/A1	A1/A1	A1/A1	A1/A1	A1/A1	A1/A1	A1/A1	A1/A1	A1/A1	A1/A1	A1/A1	A1/A1	A1/A1	A1/A1	A1/A1	A1/A1	A1/A1	A1/A1	A1/A1	A1/A1	A1/A1	A1/A1	A1/A1	A1/A1	A1/A1	A1/A1	A1/A1	A1/A1	A1/A1	A1/A1	A1/A1	A1/A1	A1/A1	A1/A1	A1/A1	A1/A1	A1/A1	A1/A1	A1/A1	A1/A1	A1/A1	A1/A1	A1/A1	A1/A1	A1/A1
CS00805	Maine Coon	US	A1/A1	A1/A1	A1/A1	A1/A1	A1/A1	A1/A1	A1/A1	A1/A1	A1/A1	A1/A1	A1/A1	A1/A1	A1/A1	A1/A1	A1/A1	A1/A1	A1/A1	A1/A1	A1/A1	A1/A1	A1/A1	A1/A1	A1/A1	A1/A1	A1/A1	A1/A1	A1/A1	A1/A1	A1/A1	A1/A1	A1/A1	A1/A1	A1/A1	A1/A1	A1/A1	A1/A1	A1/A1	A1/A1	A1/A1	A1/A1	A1/A1	A1/A1	A1/A1	A1/A1	A1/A1	A1/A1	A1/A1
CS00806	Maine Coon	RU	A1/A1	A1/A1	A1/A1	A1/A1	A1/A1	A1/A1	A1/A1	A1/A1	A1/A1	A1/A1	A1/A1	A1/A1	A1/A1	A1/A1	A1/A1	A1/A1	A1/A1	A1/A1	A1/A1	A1/A1	A1/A1	A1/A1	A1/A1	A1/A1	A1/A1	A1/A1	A1/A1	A1/A1	A1/A1	A1/A1	A1/A1	A1/A1	A1/A1	A1/A1	A1/A1	A1/A1	A1/A1	A1/A1	A1/A1	A1/A1	A1/A1	A1/A1	A1/A1	A1/A1	A1/A1	A1/A1	A1/A1
CS00807	Maine Coon	CA	A1/A1	A1/A1	A1/A1	A1/A1	A1/A1	A1/A1	A1/A1	A1/A1	A1/A1	A1/A1	A1/A1	A1/A1	A1/A1	A1/A1	A1/A1	A1/A1	A1/A1	A1/A1	A1/A1	A1/A1	A1/A1	A1/A1	A1/A1	A1/A1	A1/A1	A1/A1	A1/A1	A1/A1	A1/A1	A1/A1	A1/A1	A1/A1	A1/A1	A1/A2	A1/A1	A1/A1	A1/A1	A1/A1	A1/A1	A1/A1	A1/A1	A1/A1	A1/A1	A1/A1	A1/A1	A1/A1	A1/A1
CS00808	Maine Coon	NO	A1/A1	A1/A1	A1/A1	A1/A2	A1/A1	A1/A1	A1/A1	A1/A1	A1/A1	A1/A1	A1/A1	A1/A1	A1/A1	A1/A1	A1/A1	A1/A1	A1/A1	A1/A1	A1/A1	A1/A1	A1/A1	A1/A1	A1/A1	A1/A1	A1/A1	A1/A1	A1/A1	A1/A1	A1/A1	A1/A1	A1/A1	A1/A1	A1/A1	A1/A2	A1/A1	A1/A1	A1/A1	A1/A1	A1/A1	A1/A1	A1/A1	A1/A1	A1/A1	A1/A1	A1/A1	A1/A1	A1/A1
CS00809	Maine Coon	US	A1/A1	A1/A1	A1/A1	A1/A1	A1/A1	A1/A1	A1/A1	A1/A1	A1/A1	A1/A1	A1/A1	A1/A1	A1/A1	A1/A1	A1/A1	A1/A1	A1/A1	A1/A1	A1/A1	A1/A1	A1/A1	A1/A1	A1/A1	A1/A1	A1/A1	A1/A1	A1/A1	A1/A1	A1/A1	A1/A1	A1/A1	A1/A1	A1/A1	A1/A1	A1/A1	A1/A1	A1/A1	A1/A1	A1/A1	A1/A1	A1/A1	A1/A1	A1/A1	A1/A1	A1/A1	A1/A1	A1/A1
CS00810	Maine Coon	RU	A1/A1	A1/A1	A1/A1	A1/A1	A1/A1	A1/A1	A1/A1	A1/A1	A1/A1	A1/A1	A1/A1	A1/A1	A1/A1	A1/A1	A1/A1	A1/A1	A1/A1	A1/A1	A1/A1	A1/A1	A1/A1	A1/A1	A1/A1	A1/A1	A1/A1	A1/A1	A1/A1	A1/A1	A1/A1	A1/A1	A1/A1	A1/A1	A1/A1	A1/A1	A1/A1	A1/A1	A1/A1	A1/A1	A1/A1	A1/A1	A1/A1	A1/A1	A1/A1	A1/A1	A1/A1	A1/A1	A1/A1
CS00811	Maine Coon	UA	A1/A1	A1/A1	A1/A1	A1/A1	A1/A1	A1/A1	A1/A1	A1/A1	A1/A1	A1/A1	A1/A1	A1/A1	A1/A1	A1/A1	A1/A1	A1/A1	A1/A1	A1/A1	A1/A1	A1/A1	A1/A1	A1/A1	A1/A1	A1/A1	A1/A1	A1/A1	A1/A1	A1/A1	A1/A1	A1/A1	A1/A1	A1/A1	A1/A1	A1/A1	A1/A1	A1/A1	A1/A1	A1/A1	A1/A1	A1/A1	A1/A1	A1/A1	A1/A1	A1/A1	A1/A1	A1/A1	A1/A1
CS00812	Maine Coon	CA	A1/A1	A1/A1	A1/A1	A1/A1	A1/A1	A1/A1	A1/A1	A1/A1	A1/A1	A1/A1	A1/A1	A1/A1	A1/A1	A1/A1	A1/A1	A1/A1	A1/A1	A1/A1	A1/A1	A1/A1	A1/A1	A1/A1	A1/A1	A1/A1	A1/A1	A1/A1	A1/A1	A1/A1	A1/A1	A1/A1	A1/A1	A1/A1	A1/A1	A1/A1	A1/A1	A1/A1	A1/A1	A1/A1	A1/A1	A1/A1	A1/A1	A1/A1	A1/A1	A1/A1	A1/A1	A1/A1	A1/A1
CS00813	Maine Coon	US	A1/A1	A1/A1	A1/A1	A1/A1	A1/A1	A1/A1	A1/A1	A1/A1	A1/A1	A1/A1	A1/A1	A1/A1	A1/A1	A1/A1	A1/A1	A1/A1	A1/A1	A1/A1	A1/A1	A1/A1	A1/A1	A1/A1	A1/A1	A1/A1	A1/A1	A1/A1	A1/A1	A1/A1	A1/A1	A1/A1	A1/A1	A1/A1	A1/A1	A1/A1	A1/A1	A1/A1	A1/A1	A1/A1	A1/A1	A1/A1	A1/A1	A1/A1	A1/A1	A1/A1	A1/A1	A1/A1	A1/A1
CS00814	Maine Coon	US	A1/A1	A1/A1	A1/A1	A1/A1	A1/A1	A1/A1	A1/A1	A1/A1	A1/A1	A1/A1	A1/A1	A1/A1	A1/A1	A1/A1	A1/A1	A1/A1	A1/A1	A1/A1	A1/A1	A1/A1	A1/A1	A1/A1	A1/A1	A1/A1	A1/A1	A1/A1	A1/A1	A1/A1	A1/A1	A1/A1	A1/A1	A1/A1	A1/A1	A1/A1	A1/A1	A1/A1	A1/A1	A1/A1	A1/A1	A1/A1	A1/A1	A1/A1	A1/A1	A1/A1	A1/A1	A1/A1	A1/A1
CS00815	Maine Coon	US	A1/A1	A1/A1	A1/A1	A1/A1	A1/A1	A1/A1	A1/A1	A1/A1	A1/A1	A1/A1	A1/A1	A1/A1	A1/A1	A1/A1	A1/A1	A1/A1	A1/A1	A1/A1	A1/A1	A1/A1	A1/A1	A1/A1	A1/A1	A1/A1	A1/A1	A1/A1	A1/A1	A1/A1	A1/A1	A1/A1	A1/A1	A1/A1	A1/A1	A1/A1	A1/A1	A1/A1	A1/A1	A1/A1	A1/A1	A1/A1	A1/A1	A1/A1	A1/A1	A1/A1	A1/A1	A1/A1	A1/A1
CS00816	Maine Coon	DK	A1/A1	A1/A1	A1/A1	A1/A1	A1/A1	A1/A1	A1/A1	A1/A1	A1/A1	A1/A1	A1/A1	A1/A1	A1/A1	A1/A1	A1/A1	A1/A1	A1/A1	A1/A1	A1/A1	A1/A1	A1/A1	A1/A1	A1/A1	A1/A1	A1/A1	A1/A1	A1/A1	A1/A1	A1/A1	A1/A1	A1/A1	A1/A1	A1/A1	A1/A1	A1/A1	A1/A1	A1/A1	A1/A1	A1/A1	A1/A1	A1/A1	A1/A1	A1/A1	A1/A1	A1/A1	A1/A1	A1/A1
CS00817	Maine Coon	US	A1/A1	A1/A1	A1/A1	A1/A1	A1/A1	A1/A1	A1/A1	A1/A1	A1/A1	A1/A1	A1/A1	A1/A1	A1/A1	A1/A1	A1/A1	A1/A1	A1/A1	A1/A1	A1/A1	A1/A1	A1/A1	A1/A1	A1/A1	A1/A1	A1/A1	A1/A1	A1/A1	A1/A1	A1/A1	A1/A1	A1/A1	A1/A1	A1/A1		A1/A1	A1/A1	A1/A1	A1/A1	A1/A1	A1/A1	A1/A1	A1/A1	A1/A1	A1/A1	A1/A1	A1/A1	A1/A1
CS00818	Maine Coon	CA	A1/A1	A1/A1	A1/A1	A1/A1	A1/A1	A1/A1	A1/A1	A1/A1	A1/A1	A1/A1	A1/A1	A1/A1	A1/A1	A1/A1	A1/A1	A1/A1	A1/A1	A1/A1	A1/A1	A1/A1	A1/A1	A1/A1	A1/A1	A1/A1	A1/A1	A1/A1	A1/A1	A1/A1	A1/A1	A1/A1	A1/A1	A1/A1	A1/A1	A1/A1	A1/A1	A1/A1	A1/A1	A1/A1	A1/A1	A1/A1	A1/A1	A1/A1	A1/A1	A1/A1	A1/A2	A1/A1	A1/A1
CS00819	Maine Coon	US	A1/A1	A1/A1	A1/A1	A1/A1	A1/A1	A1/A1	A1/A1	A1/A1	A1/A1	A1/A1	A1/A1	A1/A1	A1/A1	A1/A1	A1/A1	A1/A1	A1/A1	A1/A1	A1/A1	A1/A1	A1/A1	A1/A1	A1/A1	A1/A1	A1/A1	A1/A1	A1/A1	A1/A1	A1/A1	A1/A1	A1/A1	A1/A1	A1/A1	A1/A1	A1/A1	A1/A1	A1/A1	A1/A1	A1/A1	A1/A1	A1/A1	A1/A1	A1/A1	A1/A1	A1/A1	A1/A1	A1/A1
CS00820	Maine Coon	US	A1/A1	A1/A1	A1/A1	A1/A1	A1/A1	A1/A1	A1/A1	A1/A1	A1/A1	A1/A1	A1/A1	A1/A1	A1/A1	A1/A1	A1/A1	A1/A1	A1/A1	A1/A1	A1/A1	A1/A1	A1/A1	A1/A1	A1/A1	A1/A1	A1/A1	A1/A1	A1/A1	A1/A1	A1/A1	A1/A1	A1/A1	A1/A1	A1/A1		A1/A1	A1/A1	A1/A1	A1/A1	A1/A1	A1/A1	A1/A1	A1/A1	A1/A1	A1/A1	A1/A1	A1/A1	A1/A1
CS00821	Maine Coon	US	A1/A1	A1/A1	A1/A1	A1/A1	A1/A1	A1/A1	A1/A1	A1/A1	A1/A1	A1/A1	A1/A1	A1/A1	A1/A1	A1/A1	A1/A1	A1/A1	A1/A1	A1/A1	A1/A1	A1/A1	A1/A1	A1/A1	A1/A1	A1/A1	A1/A1	A1/A1	A1/A1	A1/A1	A1/A1	A1/A1	A1/A1	A1/A1	A1/A1	A1/A1	A1/A1	A1/A1	A1/A1	A1/A1	A1/A1	A1/A1	A1/A1	A1/A1	A1/A1	A1/A1	A1/A1	A1/A1	A1/A1
CS00822	Maine Coon	US	A1/A1	A1/A1	A1/A1	A1/A1	A1/A1	A1/A1	A1/A1	A1/A1	A1/A1	A1/A1	A1/A1	A1/A1	A1/A1	A1/A1	A1/A1	A1/A1	A1/A1	A1/A1	A1/A1	A1/A1	A1/A1	A1/A1	A1/A1	A1/A1	A1/A1	A1/A1	A1/A1	A1/A1	A1/A1	A1/A1	A1/A1	A1/A1	A1/A1	A1/A1	A1/A1	A1/A1	A1/A1	A1/A1	A1/A1	A1/A1	A1/A1	A1/A1	A1/A1	A1/A1	A1/A1	A1/A1	A1/A1
CS00823	Maine Coon	US	A1/A1	A1/A1	A1/A1	A1/A1	A1/A1	A1/A1		A1/A1	A1/A1	A1/A1	A1/A1	A1/A1	A1/A1	A1/A1	A1/A1	A1/A1	A1/A1	A1/A1	A1/A1	A1/A1	A1/A1	A1/A1	A1/A1	A1/A1	A1/A1	A1/A1	A1/A1	A1/A1	A1/A1	A1/A1	A1/A1	A1/A1	A1/A1	A1/A1	A1/A1	A1/A1	A1/A1	A1/A1	A1/A1	A1/A1	A1/A1	A1/A1	A1/A1	A1/A1	A1/A1	A1/A1	A1/A1
CS00824	Maine Coon Polydactyl	US	A1/A1	A1/A1	A1/A1	A1/A1	A1/A1	A1/A1	A1/A1	A1/A1	A1/A1	A1/A1	A1/A1	A1/A1	A1/A1	A1/A1	A1/A1	A1/A1	A1/A1	A1/A1	A1/A1	A1/A1	A1/A1	A1/A1	A1/A1	A1/A1	A1/A1	A1/A1	A1/A1	A1/A1	A1/A1	A1/A1	A1/A1	A1/A1	A1/A1	A1/A1	A1/A1	A1/A1	A1/A1	A1/A1	A1/A1	A1/A1	A1/A1	A1/A1	A1/A1	A1/A1	A1/A1	A1/A1	A1/A1
CS00825	Maine Coon Polydactyl	RU	A1/A1	A1/A1	A1/A1	A1/A1	A1/A1	A1/A1	A1/A1	A1/A1	A1/A1	A1/A1	A1/A1	A1/A1	A1/A1	A1/A1	A1/A1	A1/A1	A1/A1	A1/A1	A1/A1	A1/A1	A1/A1	A1/A1	A1/A1	A1/A1	A1/A1	A1/A1	A1/A1	A1/A1	A1/A1	A1/A1	A1/A1	A1/A1	A1/A1	A1/A1	A1/A1	A1/A1	A1/A1	A1/A1	A1/A1	A1/A1	A1/A1	A1/A1	A1/A1	A1/A1	A1/A1	A1/A1	A1/A1
CS00826	Maine Coon Polydactyl	CA	A1/A1	A1/A1	A1/A1	A1/A1	A1/A1	A1/A1	A1/A1	A1/A1	A1/A1	A1/A1	A1/A1	A1/A1	A1/A1	A1/A1	A1/A1	A1/A1	A1/A1	A1/A1	A1/A1	A1/A1	A1/A1	A1/A1	A1/A1	A1/A1	A1/A1	A1/A1	A1/A1	A1/A1	A1/A1	A1/A1	A1/A1	A1/A1	A1/A1	A1/A1	A1/A1	A1/A1	A1/A1	A1/A1	A1/A1	A1/A1	A1/A1	A1/A1	A1/A1	A1/A1	A1/A2	A1/A1	A1/A1
CS00827	Maine Coon Polydactyl	US	A1/A1	A1/A1	A1/A1	A1/A1	A1/A1	A1/A1	A1/A1	A1/A1	A1/A1	A1/A1	A1/A1	A1/A1	A1/A1	A1/A1	A1/A1	A1/A1	A1/A1	A1/A1	A1/A1	A1/A1	A1/A1	A1/A1	A1/A1	A1/A1	A1/A1	A1/A1	A1/A1	A1/A1	A1/A1	A1/A1	A1/A1	A1/A1	A1/A1	A1/A1	A1/A1	A1/A2	A1/A1	A1/A1	A1/A1	A1/A1	A1/A1	A1/A1	A1/A1	A1/A1	A1/A1	A1/A1	A1/A1
CS00828	Maine Coon Polydactyl	CA	A1/A1	A1/A1	A1/A1	A1/A1	A1/A1	A1/A1	A1/A1	A1/A1	A1/A1	A1/A1	A1/A1	A1/A1	A1/A1	A1/A1	A1/A1	A1/A1	A1/A1	A1/A1	A1/A1	A1/A1	A1/A1	A1/A1	A1/A1	A1/A1	A1/A1	A1/A1	A1/A1	A1/A1	A1/A1	A1/A1	A1/A1	A1/A1	A1/A1	A1/A1	A1/A1	A1/A1	A1/A1	A1/A1	A1/A1	A1/A1	A1/A1	A1/A1	A1/A1	A1/A1	A1/A2	A1/A1	A1/A1
CS00829	Maine Coon Polydactyl	RU	A1/A1	A1/A1	A1/A1	A1/A1	A1/A1	A1/A1	A1/A1	A1/A1	A1/A1	A1/A1	A1/A1	A1/A1	A1/A1	A1/A1	A1/A1	A1/A1	A1/A1	A1/A1	A1/A1	A1/A1	A1/A1	A1/A1	A1/A1	A1/A1	A1/A1	A1/A1	A1/A1	A1/A1	A1/A1	A1/A1	A1/A1	A1/A1	A1/A1	A1/A1	A1/A1	A1/A1	A1/A1	A1/A1	A1/A1	A1/A1	A1/A1	A1/A1	A1/A1	A1/A1	A1/A1	A1/A1	A1/A1
CS00830	Maine Coon Polydactyl	DE	A1/A1	A1/A1	A1/A1	A1/A1	A1/A1	A1/A1	A1/A1	A1/A1	A1/A1	A1/A1	A1/A1	A1/A1	A1/A1	A1/A1	A1/A1	A1/A1	A1/A1	A1/A1	A1/A1	A1/A1	A1/A1	A1/A1	A1/A1	A1/A1	A1/A1	A1/A1	A1/A1	A1/A1	A1/A1	A1/A1	A1/A1	A1/A1	A1/A1	A1/A1	A1/A1	A1/A1	A1/A1	A1/A1	A1/A1	A1/A1	A1/A1	A1/A1	A1/A1	A1/A1	A1/A1	A1/A1	A1/A1
CS00831	Maine Coon Polydactyl	US	A1/A1	A1/A1	A1/A1	A1/A1	A1/A1	A1/A1	A1/A1	A1/A1	A1/A1	A1/A1	A1/A1	A1/A1	A1/A1	A1/A1	A1/A1	A1/A1	A1/A1	A1/A1	A1/A1	A1/A1	A1/A1	A1/A1	A1/A1	A1/A1	A1/A1	A1/A1	A1/A1	A1/A1	A1/A1	A1/A1	A1/A1	A1/A1	A1/A1	A1/A2	A1/A1	A1/A1	A1/A1	A1/A1	A1/A1	A1/A1	A1/A1	A1/A1	A1/A1	A1/A1	A1/A1	A1/A1	A1/A1
CS00832	Maine Coon Polydactyl	US	A1/A1	A1/A1	A1/A1	A1/A1	A1/A1	A1/A1	A1/A1	A1/A1	A1/A1	A1/A1	A1/A1	A1/A1	A1/A1	A1/A1	A1/A1	A1/A1	A1/A1	A1/A1	A1/A1	A1/A1	A1/A1	A1/A1	A1/A1	A1/A1	A1/A1	A1/A1	A1/A1	A1/A1	A1/A1	A1/A1	A1/A1	A1/A1	A1/A1	A1/A1	A1/A1	A1/A1	A1/A1	A1/A1	A1/A1	A1/A1	A1/A1	A1/A1	A1/A1	A1/A1	A1/A1	A1/A1	A1/A1
CS00833	Maine Coon Polydactyl	RU	A1/A1	A1/A1	A1/A1	A1/A1	A1/A1	A1/A1	A1/A1	A1/A1	A1/A1	A1/A1	A1/A1	A1/A1	A1/A1	A1/A1	A1/A1	A1/A1	A1/A1	A1/A1	A1/A1	A1/A1	A1/A1	A1/A1	A1/A1	A1/A1	A1/A1	A1/A1	A1/A1	A1/A1	A1/A1	A1/A1	A1/A1	A1/A1	A1/A1	A1/A1	A1/A1	A1/A1	A1/A1	A1/A1	A1/A1	A1/A1	A1/A1	A1/A1	A1/A1	A1/A1	A1/A1	A1/A1	A1/A1
CS00834	Maine Coon Polydactyl	US	A1/A1	A1/A1	A1/A1	A1/A1	A1/A1	A1/A1	A1/A1	A1/A1	A1/A1	A1/A1	A1/A1	A1/A1	A1/A1	A1/A1	A1/A1	A1/A1	A1/A1	A1/A1	A1/A1	A1/A1	A1/A1	A1/A1	A1/A1	A1/A1	A1/A1	A1/A1	A1/A1	A1/A1	A1/A1	A1/A1	A1/A1	A1/A1	A1/A1	A1/A1	A1/A1	A1/A1	A1/A1	A1/A1	A1/A1	A1/A1	A1/A1	A1/A1	A1/A1	A1/A1	A1/A1	A1/A1	A1/A1
CS00835	Maine Coon Polydactyl	US	A1/A1	A1/A1	A1/A1	A1/A1	A1/A1	A1/A1	A1/A1	A1/A1	A1/A1	A1/A1	A1/A1	A1/A1	A1/A1	A1/A1	A1/A1	A1/A1	A1/A1	A1/A1	A1/A1	A1/A1	A1/A1	A1/A1	A1/A1	A1/A1	A1/A1	A1/A1	A1/A1	A1/A1	A1/A1	A1/A1	A1/A1	A1/A1	A1/A1	A1/A1	A1/A1	A1/A1	A1/A1	A1/A2	A1/A1	A1/A1	A1/A1	A1/A1	A1/A1	A1/A1	A1/A1	A1/A1	A1/A1
CS00836	Maine Coon Polydactyl	US	A1/A1	A1/A1	A1/A1	A1/A1	A1/A1	A1/A1	A1/A1	A1/A1	A1/A1	A1/A1	A1/A1	A1/A1	A1/A1	A1/A1	A1/A1	A1/A1	A1/A1	A1/A1	A1/A1	A1/A1	A1/A1	A1/A1	A1/A1	A1/A1	A1/A1	A1/A1	A1/A1	A1/A1	A1/A1	A1/A1	A1/A1	A1/A1	A1/A1	A1/A1	A1/A1	A1/A1	A1/A1	A1/A1	A1/A1	A1/A1	A1/A1	A1/A1	A1/A1	A1/A1	A1/A1	A1/A1	A1/A1
CS00837	Maine Coon Polydactyl	RU	A1/A1	A1/A1	A1/A1	A1/A1	A1/A1	A1/A1	A1/A1	A1/A1	A1/A1	A1/A1	A1/A1	A1/A1	A1/A1	A1/A1	A1/A1	A1/A1	A1/A1	A1/A1	A1/A1	A1/A1	A1/A1	A1/A1	A1/A1	A1/A1	A1/A1	A1/A1	A1/A1	A1/A1	A1/A1	A1/A1	A1/A1	A1/A1	A1/A1	A1/A1	A1/A1	A1/A1	A1/A1	A1/A1	A1/A1	A1/A1	A1/A1	A1/A1	A1/A1	A1/A1	A1/A1	A1/A1	A1/A1
CS00838	Maine Coon Polydactyl	US	A1/A1	A1/A1	A1/A1	A1/A1	A1/A1	A1/A1	A1/A1	A1/A1	A1/A1	A1/A1	A1/A1	A1/A1	A1/A1	A1/A1	A1/A1	A1/A1	A1/A1	A1/A1	A1/A1	A1/A1	A1/A1	A1/A1	A1/A1	A1/A1	A1/A1	A1/A1	A1/A1	A1/A1	A1/A1	A1/A1	A1/A1	A1/A1	A1/A1	A1/A1	A1/A1	A1/A1	A1/A1	A1/A1	A1/A1	A1/A1	A1/A1	A1/A1	A1/A1	A1/A1	A1/A1	A1/A1	A1/A1
CS00839	Maine Coon Polydactyl	RU	A1/A1	A1/A1	A1/A1	A1/A1	A1/A1	A1/A1	A1/A1	A1/A1	A1/A1	A1/A1	A1/A1	A1/A1	A1/A1	A1/A1	A1/A1	A1/A1	A1/A1	A1/A1	A1/A1	A1/A1	A1/A1	A1/A1	A1/A1	A1/A1	A1/A1	A1/A1	A1/A1	A1/A1	A1/A1	A1/A1	A1/A1	A1/A1	A1/A1	A1/A1	A1/A1	A1/A1	A1/A1	A1/A1	A1/A1	A1/A1	A1/A1	A1/A1	A1/A1	A1/A1	A1/A1	A1/A1	A1/A1
CS00840	Maine Coon Polydactyl	US	A1/A1	A1/A1	A1/A1	A1/A1	A1/A1	A1/A1	A1/A1	A1/A1	A1/A1	A1/A1	A1/A1	A1/A1	A1/A1	A1/A1	A1/A1	A1/A1	A1/A1	A1/A1	A1/A1	A1/A1	A1/A1	A1/A1	A1/A1	A1/A1	A1/A1	A1/A1	A1/A1	A1/A1	A1/A1	A1/A1	A1/A1	A1/A1	A1/A1	A1/A1	A1/A1	A1/A1	A1/A1	A1/A1	A1/A1	A1/A1	A1/A1	A1/A1	A1/A1	A1/A1	A1/A1	A1/A1	A1/A1
CS00841	Maine Coon Polydactyl	KG	A1/A1	A1/A1	A1/A1	A1/A1	A1/A1	A1/A1	A1/A1	A1/A1	A1/A1	A1/A1	A1/A1	A1/A1	A1/A1	A1/A1	A1/A1	A1/A1	A1/A1	A1/A1	A1/A1	A1/A1	A1/A1	A1/A1	A1/A1	A1/A1	A1/A1	A1/A1	A1/A1	A1/A1	A1/A1	A1/A1	A1/A1	A1/A1	A1/A1	A1/A1	A1/A1	A1/A1	A1/A1	A1/A1	A1/A1	A1/A1	A1/A1	A1/A1	A1/A1	A1/A1	A1/A1	A1/A1	A1/A1
CS00842	Maine Coon Polydactyl	RU	A1/A1	A1/A1	A1/A1	A1/A1	A1/A1	A1/A1	A1/A1	A1/A1	A1/A1	A1/A1	A1/A1	A1/A1	A1/A1	A1/A1	A1/A1	A1/A1	A1/A1	A1/A1	A1/A1	A1/A1	A1/A1	A1/A1	A1/A1	A1/A1	A1/A1	A1/A1	A1/A1	A1/A1	A1/A1	A1/A1	A1/A1	A1/A1	A1/A1	A1/A2	A1/A1	A1/A1	A1/A1	A1/A2	A1/A1	A1/A1	A1/A1	A1/A1	A1/A1	A1/A1	A1/A1	A1/A1	A1/A1
CS00843	Maine Coon Polydactyl	NO	A1/A1	A1/A1	A1/A1	A1/A1	A1/A1	A1/A1	A1/A1	A1/A1	A1/A1	A1/A1	A1/A1	A1/A1	A1/A1	A1/A1	A1/A1	A1/A1	A1/A1	A1/A1	A1/A1	A1/A1	A1/A1	A1/A1	A1/A1	A1/A1	A1/A1	A1/A1	A1/A1	A1/A1	A1/A1	A1/A1	A1/A1	A1/A1	A1/A1	A1/A2	A1/A1	A1/A1	A1/A1	A1/A1	A1/A1	A1/A1	A1/A1	A1/A1	A1/A1	A1/A1	A1/A1	A1/A1	A1/A1
CS00844	Maine Coon Polydactyl	IT	A1/A1	A1/A1	A1/A1	A1/A1	A1/A1	A1/A1	A1/A1	A1/A1	A1/A1	A1/A1	A1/A1	A1/A1	A1/A1	A1/A1	A1/A1	A1/A1	A1/A1	A1/A1	A1/A1	A1/A1	A1/A1	A1/A1	A1/A1	A1/A1	A1/A1	A1/A1	A1/A1	A1/A1	A1/A1	A1/A1	A1/A1	A1/A1	A1/A1	A1/A1	A1/A1	A1/A1	A1/A1	A1/A2	A1/A1	A1/A1	A1/A1	A1/A1	A1/A1	A1/A1	A1/A1	A1/A1	A1/A1
CS00845	Maine Coon Polydactyl	US	A1/A1	A1/A1	A1/A1	A1/A1	A1/A1	A1/A1	A1/A1	A1/A1	A1/A1	A1/A1	A1/A1	A1/A1	A1/A1	A1/A1	A1/A1	A1/A1	A1/A1	A1/A1	A1/A1	A1/A1	A1/A1	A1/A1	A1/A1	A1/A1	A1/A1	A1/A1	A1/A1	A1/A1	A1/A1	A1/A1	A1/A1	A1/A1	A1/A1	A1/A1	A1/A1	A1/A1	A1/A1	A1/A1	A1/A1	A1/A1	A1/A1	A1/A1	A1/A1	A1/A1	A1/A1	A1/A1	A1/A1
CS00846	Maine Coon Polydactyl	CA	A1/A1	A1/A1	A1/A1	A1/A1	A1/A1	A1/A1	A1/A1	A1/A1	A1/A1	A1/A1	A1/A1	A1/A1	A1/A1	A1/A1	A1/A1	A1/A1	A1/A1	A1/A1	A1/A1	A1/A1	A1/A1	A1/A1	A1/A1	A1/A1	A1/A1	A1/A1	A1/A1	A1/A1	A1/A1	A1/A1	A1/A1	A1/A1	A1/A1	A1/A2	A1/A1	A1/A1	A1/A1	A1/A2	A1/A1	A1/A1	A1/A1	A1/A1	A1/A1	A1/A1	A1/A1	A1/A1	A1/A1
CS00847	Maine Coon Polydactyl	US	A1/A1	A1/A1	A1/A1	A1/A2	A1/A1	A1/A1		A1/A1	A1/A1	A1/A1	A1/A1	A1/A1	A1/A1	A1/A1	A1/A1	A1/A1	A1/A1	A1/A1	A1/A1	A1/A1	A1/A1	A1/A1	A1/A1	A1/A1	A1/A1	A1/A1	A1/A1	A1/A1	A1/A1	A1/A1	A1/A1	A1/A1	A1/A1	A1/A1	A1/A1	A1/A1	A1/A1	A1/A1	A1/A1	A1/A1	A1/A1	A1/A1	A1/A1	A1/A1	A1/A1	A1/A1	A1/A1
CS00848	Maine Coon Polydactyl	US	A1/A1	A1/A1	A1/A1	A1/A1	A1/A1	A1/A1	A1/A1	A1/A1	A1/A1	A1/A1	A1/A1	A1/A1	A1/A1	A1/A1	A1/A1	A1/A1	A1/A1	A1/A1	A1/A1	A1/A1	A1/A1	A1/A1	A1/A1	A1/A1	A1/A1	A1/A1	A1/A1	A1/A1	A1/A1	A1/A1	A1/A1	A1/A1	A1/A1	A1/A1	A1/A1	A1/A1	A1/A1	A1/A1	A1/A1	A1/A1	A1/A1	A1/A1	A1/A1	A1/A1	A1/A1	A1/A1	A1/A1
CS00849	Maine Coon Polydactyl	US	A1/A1	A1/A1	A1/A1	A1/A1	A1/A1	A1/A1	A1/A1	A1/A1	A1/A1	A1/A1	A1/A1	A1/A1	A1/A1	A1/A1	A1/A1	A1/A1	A1/A1	A1/A1	A1/A1	A1/A1	A1/A1	A1/A1	A1/A1	A1/A1	A1/A1	A1/A1	A1/A1	A1/A1	A1/A1	A1/A1	A1/A1	A1/A1	A1/A1	A1/A2	A1/A1	A1/A1	A1/A1	A1/A1	A1/A1	A1/A1	A1/A1	A1/A1	A1/A1	A1/A1	A1/A1	A1/A1	A1/A1
CS00850	Maine Coon Polydactyl	US	A1/A1	A1/A1	A1/A1	A1/A1	A1/A1	A1/A1	A1/A1	A1/A1	A1/A1	A1/A1	A1/A1	A1/A1	A1/A1	A1/A1	A1/A1	A1/A1	A1/A1	A1/A1	A1/A1	A1/A1	A1/A1	A1/A1	A1/A1	A1/A1	A1/A1	A1/A1	A1/A1	A1/A1	A1/A1	A1/A1	A1/A1	A1/A1	A1/A1	A1/A2	A1/A1	A1/A1	A1/A1	A1/A1	A1/A1	A1/A1	A1/A1	A1/A1	A1/A1	A1/A1	A1/A1	A1/A1	A1/A1
CS00851	Maine Coon Polydactyl	CA	A1/A1	A1/A1	A1/A1	A1/A2	A1/A1	A1/A1	A1/A1	A1/A1	A1/A1	A1/A1	A1/A1	A1/A1	A1/A1	A1/A1	A1/A1	A1/A1	A1/A1	A1/A1	A1/A1	A1/A1	A1/A1	A1/A1	A1/A1	A1/A1	A1/A1	A1/A1	A1/A1	A1/A1	A1/A1	A1/A1	A1/A1	A1/A1	A1/A1	A1/A1	A1/A1	A1/A1	A1/A1	A1/A1	A1/A1	A1/A1	A1/A1	A1/A1	A1/A1	A1/A1	A1/A2	A1/A1	A1/A1
CS00852	Maine Coon Polydactyl	US	A1/A1	A1/A1	A1/A1	A1/A1	A1/A1	A1/A1	A1/A1	A1/A1	A1/A1	A1/A1	A1/A1	A1/A1	A1/A1	A1/A1	A1/A1	A1/A1	A1/A1	A1/A1	A1/A1	A1/A1	A1/A1	A1/A1	A1/A1	A1/A1	A1/A1	A1/A1	A1/A1	A1/A1	A1/A1	A1/A1	A1/A1	A1/A1	A1/A1	A1/A1	A1/A1	A1/A1	A1/A1	A1/A1	A1/A1	A1/A1	A1/A1	A1/A1	A1/A1	A1/A1	A1/A1	A1/A1	A1/A1
CS00853	Maine Coon Polydactyl	CA	A1/A1	A1/A1	A1/A1	A1/A1	A1/A1	A1/A1	A1/A1	A1/A1	A1/A1	A1/A1	A1/A1	A1/A1	A1/A1	A1/A1	A1/A1	A1/A1	A1/A1	A1/A1	A1/A1	A1/A1	A1/A1	A1/A1	A1/A1	A1/A1	A1/A1	A1/A1	A1/A1	A1/A1	A1/A1	A1/A1	A1/A1	A1/A1	A1/A1	A1/A1	A1/A1	A1/A1	A1/A1	A1/A1	A1/A1	A1/A1	A1/A1	A1/A1	A1/A1	A1/A1	A1/A1	A1/A1	A1/A1
CS00854	Maine Coon Polydactyl	CH	A1/A1	A1/A1	A1/A1	A1/A1	A1/A1	A1/A1	A1/A1	A1/A1	A1/A1	A1/A1	A1/A1	A1/A1	A1/A1	A1/A1	A1/A1	A1/A1	A1/A1	A1/A1	A1/A1	A1/A1	A1/A1	A1/A1	A1/A1	A1/A1	A1/A1	A1/A1	A1/A1	A1/A1	A1/A1	A1/A1	A1/A1	A1/A1	A1/A1	A1/A1	A1/A1	A1/A1	A1/A1	A1/A1	A1/A1	A1/A1	A1/A1	A1/A1	A1/A1	A1/A1	A1/A1	A1/A1	A1/A1
CS00855	Maine Coon Polydactyl	RU	A1/A1	A1/A1	A1/A1	A1/A1	A1/A1	A1/A1	A1/A1	A1/A1	A1/A1	A1/A1	A1/A1	A1/A1	A1/A1	A1/A1	A1/A1	A1/A1	A1/A1	A1/A1	A1/A1	A1/A1	A1/A1	A1/A1	A1/A1	A1/A1	A1/A1	A1/A1	A1/A1	A1/A1	A1/A1	A1/A1	A1/A1	A1/A1	A1/A1	A1/A2	A1/A1	A1/A1	A1/A1	A1/A2	A1/A1	A1/A1	A1/A1	A1/A1	A1/A1	A1/A1	A1/A1	A1/A1	A1/A1
CS00856	Maine Coon Polydactyl	US	A1/A1	A1/A1	A1/A1	A1/A1	A1/A1	A1/A1	A1/A1	A1/A1	A1/A1	A1/A1	A1/A1	A1/A1	A1/A1	A1/A1	A1/A1	A1/A1	A1/A1	A1/A1	A1/A1	A1/A1	A1/A1	A1/A1	A1/A1	A1/A1	A1/A1	A1/A1	A1/A1	A1/A1	A1/A1	A1/A1	A1/A1	A1/A1	A1/A1	A1/A1	A1/A1	A1/A1	A1/A1	A1/A1	A1/A1	A1/A1	A1/A1	A1/A1	A1/A1	A1/A1	A1/A1	A1/A1	A1/A1
CS00857	Maine Coon Polydactyl	RU	A1/A1	A1/A1	A1/A1	A1/A1	A1/A1	A1/A1	A1/A1	A1/A1	A1/A1	A1/A1	A1/A1	A1/A1	A1/A1	A1/A1	A1/A1	A1/A1	A1/A1	A1/A1	A1/A1	A1/A1	A1/A1	A1/A1	A1/A1	A1/A1	A1/A1	A1/A1	A1/A1	A1/A1	A1/A1	A1/A1	A1/A1	A1/A1	A1/A1	A1/A2	A1/A1	A1/A1	A1/A1	A1/A1	A1/A1	A1/A1	A1/A1	A1/A1	A1/A1	A1/A1	A1/A1	A1/A1	A1/A1
CS00858	Maine Coon Polydactyl	RU	A1/A1	A1/A1	A1/A1	A1/A1	A1/A1	A1/A1	A1/A1	A1/A1	A1/A1	A1/A1	A1/A1	A1/A1	A1/A1	A1/A1	A1/A1	A1/A1	A1/A1	A1/A1	A1/A1	A1/A1	A1/A1	A1/A1	A1/A1	A1/A1	A1/A1	A1/A1	A1/A1	A1/A1	A1/A1	A1/A1	A1/A1	A1/A1	A1/A1	A2/A2	A1/A1	A1/A1	A1/A1	A1/A1	A1/A1	A1/A1	A1/A1	A1/A1	A1/A1	A1/A1	A1/A1	A1/A1	A1/A1
CS00859	Maine Coon Polydactyl	RU	A1/A1	A1/A1	A1/A1	A1/A1	A1/A1	A1/A1	A1/A1	A1/A1	A1/A1	A1/A1	A1/A1	A1/A1	A1/A1	A1/A1	A1/A1	A1/A1	A1/A1	A1/A1	A1/A1	A1/A1	A1/A1	A1/A1	A1/A1	A1/A1	A1/A1	A1/A1	A1/A1	A1/A1	A1/A1	A1/A1	A1/A1	A1/A1	A1/A1	A1/A1	A1/A1	A1/A1	A1/A1	A1/A2	A1/A1	A1/A1	A1/A1	A1/A1	A1/A1	A1/A1	A1/A1	A1/A1	A1/A1
CS00860	Maine Coon Polydactyl	US	A1/A1	A1/A1	A1/A1	A1/A1	A1/A1	A1/A1	A1/A1	A1/A1	A1/A1	A1/A1	A1/A1	A1/A1	A1/A1	A1/A1	A1/A1	A1/A1	A1/A1	A1/A1	A1/A1	A1/A1	A1/A1	A1/A1	A1/A1	A1/A1	A1/A1	A1/A1	A1/A1	A1/A1	A1/A1	A1/A1	A1/A1	A1/A1	A1/A1	A1/A1	A1/A1	A1/A1	A1/A1	A1/A1	A1/A1	A1/A1	A1/A1	A1/A1	A1/A1	A1/A1	A1/A1	A1/A1	A1/A1
CS00861	Manx	US	A1/A1	A1/A1	A1/A1	A1/A1	A1/A1	A1/A1	A1/A1	A1/A1	A1/A1	A1/A1	A1/A1	A1/A1	A1/A1	A1/A1	A1/A1	A1/A1	A1/A1	A1/A1	A1/A1	A1/A1	A1/A1	A1/A1	A1/A1	A1/A1	A1/A1	A1/A1	A1/A1	A1/A1	A1/A1	A1/A1	A1/A1	A1/A1	A1/A1	A1/A1	A1/A1	A1/A1	A1/A1	A1/A1	A1/A1	A1/A1	A1/A1	A1/A1	A1/A1	A1/A1	A1/A1	A1/A1	A1/A1
CS00862	Manx	US	A1/A1	A1/A1	A1/A1	A1/A1	A1/A1	A1/A1	A1/A1	A1/A1	A1/A1	A1/A1	A1/A1	A1/A1	A1/A1	A1/A1	A1/A1	A1/A1	A1/A1	A1/A1	A1/A1	A1/A1	A1/A1	A1/A1	A1/A1	A1/A1	A1/A1	A1/A1	A1/A1	A1/A1	A1/A1	A1/A1	A1/A1	A1/A1	A1/A1	A1/A1	A1/A1	A1/A1	A1/A1	A1/A1	A1/A1	A1/A1	A1/A1	A1/A1	A1/A1	A1/A1	A1/A1	A1/A1	A1/A1
CS00863	Manx	US	A1/A1	A1/A1	A1/A1	A1/A1	A1/A1	A1/A1	A1/A1	A1/A1	A1/A1	A1/A1	A1/A1	A1/A1	A1/A1	A1/A1	A1/A1	A1/A1	A1/A1	A1/A1	A1/A1	A1/A1	A1/A1	A1/A1	A1/A1	A1/A1	A1/A1	A1/A1	A1/A1	A1/A1	A1/A1	A1/A1	A1/A1	A1/A2	A1/A1	A1/A1	A1/A1	A1/A1	A1/A1	A1/A1	A1/A1	A1/A1	A1/A1	A1/A1	A1/A1	A1/A1	A1/A1	A1/A1	A1/A1
CS00864	Manx	US	A1/A1	A1/A1	A1/A1	A1/A1	A1/A1	A1/A1	A1/A1	A1/A1	A1/A1	A1/A1	A1/A1	A1/A1	A1/A1	A1/A1	A1/A1	A1/A1	A1/A1	A1/A1	A1/A1	A1/A1	A1/A1	A1/A1	A1/A1	A1/A1	A1/A1	A1/A1	A1/A1	A1/A1	A1/A1	A1/A1	A1/A1	A1/A1	A1/A1	A1/A1	A1/A1	A1/A1	A1/A1	A1/A1	A1/A1	A1/A1	A1/A1	A1/A1	A1/A1	A1/A1	A1/A1	A1/A1	A1/A1
CS00865	Minuet	US	A1/A1	A1/A1	A1/A1	A1/A1	A1/A1	A1/A1	A1/A1	A1/A1	A1/A1	A1/A1	A1/A1	A1/A1	A1/A1	A1/A1	A1/A1	A1/A1	A1/A1	A1/A1	A1/A1	A1/A1	A1/A1	A1/A1	A1/A1	A1/A1	A1/A1	A1/A1	A1/A1	A1/A1	A1/A1	A1/A1	A1/A1	A1/A1	A1/A1	A1/A1	A1/A1	A1/A1	A1/A1	A1/A1	A1/A1	A1/A1	A1/A1	A1/A1	A1/A1	A1/A1	A1/A1	A1/A1	A1/A1
CS00866	Minuet	US	A1/A1	A1/A1	A1/A1	A1/A1	A1/A1	A1/A1	A1/A1	A1/A1	A1/A1	A1/A1	A1/A1	A1/A1	A1/A1	A1/A1	A1/A1	A1/A1	A1/A1	A1/A1	A1/A1	A1/A1	A1/A1	A1/A1	A1/A1	A1/A1	A1/A1	A1/A1	A1/A1	A1/A1	A1/A1	A1/A1	A1/A1	A1/A1	A1/A1	A1/A1	A1/A1	A1/A1	A1/A1	A1/A1	A1/A1	A1/A1	A1/A1	A1/A1	A1/A1	A1/A1	A1/A1	A1/A1	A1/A1
CS00867	Minuet	US	A1/A1	A1/A1	A1/A1	A1/A1	A1/A1	A1/A1	A1/A1	A1/A1	A1/A1	A1/A1	A1/A1	A1/A1	A1/A1	A1/A1	A1/A1	A1/A1	A1/A1	A1/A1	A1/A1	A1/A1	A1/A1	A1/A1	A1/A1	A1/A1	A1/A1	A1/A1	A1/A1	A1/A1	A1/A1	A1/A1	A1/A1	A1/A1	A1/A1	A1/A1	A1/A1	A1/A1	A1/A1	A1/A1	A1/A1	A1/A1	A1/A1	A1/A1	A1/A1	A1/A1	A1/A1	A1/A1	A1/A1
CS00868	Minuet Longhair	US	A1/A1	A1/A1	A1/A1	A1/A1	A1/A1	A1/A1	A1/A1	A1/A1	A1/A1	A1/A1	A1/A1	A1/A1	A1/A1	A1/A1	A1/A1	A1/A1	A1/A1	A1/A1	A1/A1	A1/A1	A1/A1	A1/A1	A1/A1	A1/A1	A1/A1	A1/A1	A1/A1	A1/A1	A1/A1	A1/A1	A1/A1	A1/A1	A1/A1	A1/A1	A1/A1	A1/A1	A1/A1	A1/A1	A1/A1	A1/A1	A1/A1	A1/A1	A1/A1	A1/A1	A1/A1	A1/A1	A1/A1
CS00869	Minuet Longhair	US	A1/A1	A1/A1	A1/A1	A1/A1	A1/A1	A1/A1	A1/A1	A1/A1	A1/A1	A1/A1	A1/A1	A1/A1	A1/A1	A1/A1	A1/A1	A1/A1	A1/A1	A1/A1	A1/A1	A1/A1	A1/A1	A1/A1	A1/A1	A1/A1	A1/A1	A1/A1	A1/A1	A1/A1	A1/A1	A1/A1	A1/A1	A1/A1	A1/A1	A1/A2	A1/A1	A1/A1	A1/A1	A1/A1	A1/A1	A1/A1	A1/A1	A1/A1	A1/A1	A1/A1	A1/A1	A1/A1	A1/A1
CS00870	Minuet Longhair	US	A1/A1	A1/A1	A1/A1	A1/A1	A1/A1	A1/A1	A1/A1	A1/A1	A1/A1	A1/A1	A1/A1	A1/A1	A1/A1	A1/A1	A1/A1	A1/A1	A1/A1	A1/A1	A1/A1	A1/A1	A1/A1	A1/A1	A1/A1	A1/A1	A1/A1	A1/A1	A1/A1	A1/A1	A1/A1	A1/A1	A1/A1	A1/A1	A1/A1	A1/A1	A1/A1	A1/A1	A1/A1	A1/A1	A1/A1	A1/A1	A1/A1	A1/A1	A1/A1	A1/A1	A1/A1	A1/A1	A1/A1
CS00871	Minuet Longhair	US	A1/A1	A1/A1	A1/A1	A1/A1	A1/A1	A1/A1	A1/A1	A1/A1	A1/A1	A1/A1	A1/A1	A1/A1	A1/A1	A1/A1	A1/A1	A1/A1	A1/A1	A1/A1	A1/A1	A1/A1	A1/A1	A1/A1	A1/A1	A1/A1	A1/A1	A1/A1	A1/A1	A1/A1	A1/A1	A1/A1	A1/A1	A1/A1	A1/A1	A1/A1	A1/A1	A1/A1	A1/A1	A1/A1	A1/A1	A1/A1	A1/A1	A1/A1	A1/A1	A1/A1	A1/A1	A1/A1	A1/A1
CS00872	Minuet Longhair	US	A1/A1	A1/A1	A1/A1	A1/A1	A1/A1	A1/A1	A1/A1	A1/A1	A1/A1	A1/A1	A1/A1	A1/A1	A1/A1	A1/A1	A1/A1	A1/A1	A1/A1	A1/A1	A1/A1	A1/A1	A1/A1	A1/A1	A1/A1	A1/A1	A1/A1	A1/A1	A1/A1	A1/A1	A1/A1	A1/A1	A1/A1	A1/A1	A1/A1	A1/A1	A1/A1	A1/A1	A1/A1	A1/A1	A1/A1	A1/A1	A1/A1	A1/A1	A1/A1	A1/A1	A1/A1	A1/A1	A1/A1
CS00873	Minuet Longhair	US	A1/A1	A1/A1	A1/A1	A1/A1	A1/A1	A1/A1	A1/A1	A1/A1	A1/A1	A1/A1	A1/A1	A1/A1	A1/A1	A1/A1	A1/A1	A1/A1	A1/A1	A1/A1	A1/A1	A1/A1	A1/A1	A1/A1	A1/A1	A1/A1	A1/A1	A1/A1	A1/A1	A1/A1	A1/A1	A1/A1	A1/A1	A1/A1	A1/A1	A1/A1	A1/A1	A1/A1	A1/A1	A1/A1	A1/A1	A1/A1	A1/A1	A1/A1	A1/A1	A1/A1	A1/A1	A1/A1	A1/A1
CS00874	Minuet Longhair		A1/A1	A1/A1	A1/A1	A1/A1	A1/A1	A1/A1	A1/A1	A1/A1	A1/A1	A1/A1	A1/A1	A1/A1	A1/A1	A1/A1	A1/A1	A1/A1	A1/A1	A1/A1	A1/A1	A1/A1	A1/A1	A1/A1	A1/A1	A1/A1	A1/A1	A1/A1	A1/A1	A1/A1	A1/A1	A1/A1	A1/A1	A1/A1	A1/A1	A1/A2	A1/A1	A1/A1	A1/A1	A1/A1	A1/A1	A1/A1	A1/A1	A1/A1	A1/A1	A1/A1	A1/A1	A1/A1	A1/A1
CS00875	Non Pedigree Cat	US	A1/A1	A1/A1	A1/A1	A1/A1	A1/A1	A1/A1	A1/A1	A1/A1	A1/A1	A1/A1	A1/A1	A1/A1	A1/A1	A1/A1	A1/A1	A1/A1	A1/A1	A1/A1	A1/A1	A1/A1	A1/A1	A1/A1	A1/A1	A1/A1	A1/A1	A1/A1	A1/A1	A1/A1	A1/A1	A1/A1	A1/A1	A1/A1	A1/A1	A1/A1	A1/A1	A1/A1	A1/A1	A1/A1	A1/A1	A1/A1	A1/A1	A1/A1	A1/A1	A1/A1	A1/A1	A1/A1	A1/A1
CS00876	Non Pedigree Cat	CH	A1/A1	A1/A1	A1/A1	A1/A1	A1/A1	A1/A1	A1/A1	A1/A1	A1/A1	A1/A1	A1/A1	A1/A1	A1/A1	A1/A1	A1/A1	A1/A1	A1/A1	A1/A1	A1/A1	A1/A1	A1/A1	A1/A1	A1/A1	A1/A1	A1/A1	A1/A1	A1/A1	A1/A1	A1/A1	A1/A1	A1/A1	A1/A1	A1/A1	A1/A1	A1/A1	A1/A1	A1/A1	A1/A1	A1/A1	A1/A1	A1/A1	A1/A1	A1/A1	A1/A1	A1/A1	A1/A1	A1/A1
CS00877	Non Pedigree Cat	US	A1/A1	A1/A1	A1/A1	A1/A1	A1/A1	A1/A1	A1/A1	A1/A1	A1/A1	A1/A1	A1/A1	A1/A1	A1/A1	A1/A1	A1/A1	A1/A1	A1/A1	A1/A1	A1/A1	A1/A1	A1/A1	A1/A1	A1/A1	A1/A1	A1/A1	A1/A1	A1/A1	A1/A1	A1/A1	A1/A1	A1/A1	A1/A1	A1/A1	A1/A1	A1/A1	A1/A1	A1/A1	A1/A1	A1/A1	A1/A1	A1/A1	A1/A1	A1/A1	A1/A1	A1/A1	A1/A1	A1/A1
CS00878	Non Pedigree Cat	US	A1/A1	A1/A1	A1/A1	A1/A1	A1/A1	A1/A1	A1/A1	A1/A1	A1/A1	A1/A1	A1/A1	A1/A1	A1/A1	A1/A1	A1/A1	A1/A1	A1/A1	A1/A1	A1/A1	A1/A1	A1/A1	A1/A1	A1/A1	A1/A1	A1/A1	A1/A1	A1/A1	A1/A1	A1/A1	A1/A1	A1/A1	A1/A1	A1/A1	A1/A1	A1/A1	A1/A1	A1/A1	A1/A1	A1/A1	A1/A1	A1/A1	A1/A1	A1/A1	A1/A1	A1/A1	A1/A1	A1/A1
CS00879	Non Pedigree Cat	NI	A1/A1	A1/A1	A1/A1	A1/A1	A1/A1	A1/A1	A1/A1	A1/A1	A1/A1	A1/A1	A1/A1	A1/A1	A1/A1	A1/A1	A1/A1	A1/A1	A1/A1	A1/A1	A1/A1	A1/A1	A1/A1	A1/A1	A1/A1	A1/A1	A1/A1	A1/A1	A1/A1	A1/A1	A1/A1	A1/A1	A1/A1	A1/A1	A1/A1	A1/A1	A1/A1	A1/A1	A1/A1	A1/A1	A1/A1	A1/A1	A1/A1	A1/A1	A1/A1	A1/A1	A1/A1	A1/A1	A1/A1
CS00880	Munchkin	US	A1/A1	A1/A1	A1/A1	A1/A1	A1/A1	A1/A1	A1/A1	A1/A1	A1/A1	A1/A1	A1/A1	A1/A1	A1/A1	A1/A1	A1/A1	A1/A1	A1/A1	A1/A1	A1/A1	A1/A1	A1/A1	A1/A1	A1/A1	A1/A1	A1/A1	A1/A1	A1/A1	A1/A1	A1/A1	A1/A1	A1/A1	A1/A1	A1/A1	A1/A1	A1/A1	A1/A1	A1/A1	A1/A1	A1/A1	A1/A1	A1/A1	A1/A1	A1/A1	A1/A1	A1/A1	A1/A1	A1/A1
CS00881	Munchkin	US	A1/A1	A1/A1	A1/A1	A1/A1	A1/A1	A1/A1	A1/A1	A1/A1	A1/A1	A1/A1	A1/A1	A1/A1	A1/A1	A1/A1	A1/A1	A1/A1	A1/A1	A1/A1	A1/A1	A1/A1	A1/A1	A1/A1	A1/A1	A1/A1	A1/A1	A1/A1	A1/A1	A1/A1	A1/A1	A1/A1	A1/A1	A1/A1	A1/A1	A1/A1	A1/A1	A1/A1	A1/A1	A1/A1	A1/A1	A1/A1	A1/A1	A1/A1	A1/A1	A1/A1	A1/A1	A1/A1	A1/A1
CS00882	Munchkin	US	A1/A1	A1/A1	A1/A1	A1/A1	A1/A1	A1/A1	A1/A1	A1/A1	A1/A1	A1/A1	A1/A1	A1/A1	A1/A1	A1/A1	A1/A1	A1/A1	A1/A1	A1/A1	A1/A1	A1/A1	A1/A1	A1/A1	A1/A1	A1/A1	A1/A1	A1/A1	A1/A1	A1/A1	A1/A1	A1/A1	A1/A1	A1/A1	A1/A1	A1/A2	A1/A1	A1/A1	A1/A1	A1/A1	A1/A1	A1/A1	A1/A1	A1/A1	A1/A1	A1/A1	A1/A1	A1/A1	A1/A1
CS00883	Munchkin	US	A1/A1	A1/A1	A1/A1	A1/A1	A1/A1	A1/A1	A1/A1	A1/A1	A1/A1	A1/A1	A1/A1	A1/A1	A1/A1	A1/A1	A1/A1	A1/A1	A1/A1	A1/A1	A1/A1	A1/A1	A1/A1	A1/A1	A1/A1	A1/A1	A1/A1	A1/A1	A1/A1	A1/A1	A1/A1	A1/A1	A1/A1	A1/A1	A1/A1	A1/A1	A1/A1	A1/A1	A1/A1	A1/A1	A1/A1	A1/A1	A1/A1	A1/A1	A1/A1	A1/A1	A1/A1	A1/A1	A1/A1
CS00884	Munchkin	US	A1/A1	A1/A1	A1/A1	A1/A1	A1/A1	A1/A1	A1/A1	A1/A1	A1/A1	A1/A1	A1/A1	A1/A1	A1/A1	A1/A1	A1/A1	A1/A1	A1/A1	A1/A1	A1/A1	A1/A1	A1/A1	A1/A1	A1/A1	A1/A1	A1/A1	A1/A1	A1/A1	A1/A1	A1/A1	A1/A1	A1/A1	A1/A1	A1/A1	A1/A1	A1/A1	A1/A1	A1/A1	A1/A1	A1/A1	A1/A1	A1/A1	A1/A1	A1/A1	A1/A1	A1/A1	A1/A1	A1/A1
CS00885	Munchkin	US	A1/A1	A1/A1	A1/A1	A1/A1	A1/A1	A1/A1	A1/A1	A1/A1	A1/A1	A1/A1	A1/A1	A1/A1	A1/A1	A1/A1	A1/A1	A1/A1	A1/A1	A1/A1	A1/A1	A1/A1	A1/A1	A1/A1	A1/A1	A1/A1	A1/A1	A1/A1	A1/A1	A1/A1	A1/A1	A1/A1	A1/A1	A1/A1	A1/A1	A1/A1	A1/A1	A1/A1	A1/A1	A1/A1	A1/A1	A1/A1	A1/A1	A1/A1	A1/A1	A1/A1	A1/A1	A1/A1	A1/A1
CS00886	Munchkin	US	A1/A1	A1/A1	A1/A1	A1/A1	A1/A1	A1/A1	A1/A1	A1/A1	A1/A1	A1/A1	A1/A1	A1/A1	A1/A1	A1/A1	A1/A1	A1/A1	A1/A1	A1/A1	A1/A1	A1/A1	A1/A1	A1/A1	A1/A1	A1/A1	A1/A1	A1/A1	A1/A1	A1/A1	A1/A1	A1/A1	A1/A1	A1/A1	A1/A1	A1/A1	A1/A1	A1/A1	A1/A1	A1/A1	A1/A1	A1/A1	A1/A1	A1/A1	A1/A1	A1/A1	A1/A1	A1/A1	A1/A1
CS00887	Munchkin	US	A1/A1	A1/A1	A1/A1	A1/A1	A1/A1	A1/A1	A1/A1	A1/A1	A1/A1	A1/A1	A1/A1	A1/A1	A1/A1	A1/A1	A1/A1	A1/A1	A1/A1	A1/A1	A1/A1	A1/A1	A1/A1	A1/A1	A1/A1	A1/A1	A1/A1	A1/A1	A1/A1	A1/A1	A1/A1	A1/A1	A1/A1	A1/A1	A1/A1	A1/A1	A1/A1	A1/A1	A1/A1	A1/A1	A1/A1	A1/A1	A1/A1	A1/A1	A1/A1	A1/A1	A1/A1	A1/A1	A1/A1
CS00888	Munchkin	US	A1/A1	A1/A1	A1/A1	A1/A1	A1/A1	A1/A1	A1/A1	A1/A1	A1/A1	A1/A1	A1/A1	A1/A1	A1/A1	A1/A1	A1/A1	A1/A1	A1/A1	A1/A1	A1/A1	A1/A1	A1/A1	A1/A1	A1/A1	A1/A1	A1/A1	A1/A1	A1/A1	A1/A1	A1/A1	A1/A1	A1/A1	A1/A1	A1/A1	A1/A1	A1/A1	A1/A1	A1/A1	A1/A1	A1/A1	A1/A1	A1/A1	A1/A1	A1/A1	A1/A1	A1/A1	A1/A1	A1/A1
CS00889	Munchkin	US	A1/A1	A1/A1	A1/A1	A1/A1	A1/A1	A1/A1	A1/A1	A1/A1	A1/A1	A1/A1	A1/A1	A1/A1	A1/A1	A1/A1	A1/A1	A1/A1	A1/A1	A1/A1	A1/A1	A1/A1	A1/A1	A1/A1	A1/A1	A1/A1	A1/A1	A1/A1	A1/A1	A1/A1	A1/A1	A1/A1	A1/A1	A1/A1	A1/A1	A1/A1	A1/A1	A1/A1	A1/A1	A1/A1	A1/A1	A1/A1	A1/A1	A1/A1	A1/A1	A1/A1	A1/A1	A1/A1	A1/A1
CS00890	Munchkin Longhair	US	A1/A1	A1/A1	A1/A1	A1/A1	A1/A1	A1/A1	A1/A1	A1/A1	A1/A1	A1/A1	A1/A1	A1/A1	A1/A1	A1/A1	A1/A1	A1/A1	A1/A1	A1/A1	A1/A1	A1/A1	A1/A1	A1/A1	A1/A1	A1/A1	A1/A1	A1/A1	A1/A1	A1/A1	A1/A1	A1/A1	A1/A1	A1/A1	A1/A1	A1/A1	A1/A1	A1/A1	A1/A1	A1/A1	A1/A1	A1/A1	A1/A1	A1/A1	A1/A1	A1/A1	A1/A1	A1/A1	A1/A1
CS00891	Munchkin Longhair	RU	A1/A1	A1/A1	A1/A1	A1/A1	A1/A1	A1/A1	A1/A1	A1/A1	A1/A1	A1/A1	A1/A1	A1/A1	A1/A1	A1/A1	A1/A1	A1/A1	A1/A1	A1/A1	A1/A1	A1/A1	A1/A1	A1/A1	A1/A1	A1/A1	A1/A1	A1/A1	A1/A1	A1/A1	A1/A1	A1/A1	A1/A1	A1/A1	A1/A1	A1/A1	A1/A1	A1/A1	A1/A1	A1/A1	A1/A1	A1/A1	A1/A1	A1/A1	A1/A1	A1/A1	A1/A1	A1/A1	A1/A1
CS00892	Neva Masquerade	LV	A1/A1	A1/A1	A1/A1	A1/A1	A1/A1	A1/A1	A1/A1	A1/A1	A1/A1	A1/A1	A1/A1	A1/A1	A1/A1	A1/A1	A1/A1	A1/A1	A1/A1	A1/A1	A1/A1	A1/A1	A1/A1	A1/A1	A1/A1	A1/A1	A1/A1	A1/A1	A1/A1	A1/A1	A1/A1	A1/A1	A1/A1	A1/A1	A1/A1	A1/A1	A1/A1	A1/A1	A1/A1	A1/A1	A1/A1	A1/A1	A1/A1	A1/A1	A1/A1	A1/A1	A1/A1	A1/A1	A1/A1
CS00893	Neva Masquerade	RU	A1/A1	A1/A1	A1/A1	A1/A1	A1/A1	A1/A1	A1/A1	A1/A1	A1/A1	A1/A1	A1/A1	A1/A1	A1/A1	A1/A1	A1/A1	A1/A1	A1/A1	A1/A1	A1/A1	A1/A1	A1/A1	A1/A1	A1/A1	A1/A1	A1/A1	A1/A1	A1/A1	A1/A1	A1/A1	A1/A1	A1/A1	A1/A1	A1/A1	A1/A1	A1/A1	A1/A1	A1/A1	A1/A1	A1/A1	A1/A1	A1/A1	A1/A1	A1/A1	A1/A1	A1/A1	A1/A1	A1/A1
CS00894	Neva Masquerade	NO	A1/A1	A1/A1	A1/A1	A1/A1	A1/A1	A1/A1	A1/A1	A1/A1	A1/A1	A1/A1	A1/A1	A1/A1	A1/A1	A1/A1	A1/A1	A1/A1	A1/A1	A1/A1	A1/A1	A1/A1	A1/A1	A1/A1	A1/A1	A1/A1	A1/A1	A1/A1	A1/A1	A1/A1	A1/A1	A1/A1	A1/A1	A1/A1	A1/A1	A1/A1	A1/A1	A1/A1	A1/A1	A1/A1	A1/A1	A1/A1	A1/A1	A1/A1	A1/A1	A1/A1	A1/A1	A1/A1	A1/A1
CS00895	Neva Masquerade	SE	A1/A1	A1/A1	A1/A1	A1/A1	A1/A1	A1/A1	A1/A1	A1/A1	A1/A1	A1/A1	A1/A1	A1/A1	A1/A1	A1/A1	A1/A1	A1/A1	A1/A1	A1/A1	A1/A1	A1/A1	A1/A1	A1/A1	A1/A1	A1/A1	A1/A1	A1/A1	A1/A1	A1/A1	A1/A1	A1/A1	A1/A1	A1/A1	A1/A1	A1/A1	A1/A1	A1/A1	A1/A1	A1/A1	A1/A1	A1/A1	A1/A1	A1/A1	A1/A1	A1/A1	A1/A1	A1/A1	A1/A1
CS00896	Neva Masquerade	SK	A1/A1	A1/A1	A1/A1	A1/A1	A1/A1	A1/A1	A1/A1	A1/A1	A1/A1	A1/A1	A1/A1	A1/A1	A1/A1	A1/A1	A1/A1	A1/A1	A1/A1	A1/A1	A1/A1	A1/A1	A1/A1	A1/A1	A1/A1	A1/A1	A1/A1	A1/A1	A1/A1	A1/A1	A1/A1	A1/A1	A1/A1	A1/A1	A1/A1	A1/A1	A1/A1	A1/A1	A1/A1	A1/A1	A1/A1	A1/A1	A1/A1	A1/A1	A1/A1	A1/A1	A1/A1	A1/A1	A1/A1
CS00897	Neva Masquerade	CZ	A1/A1	A1/A1	A1/A1	A1/A1	A1/A1	A1/A1	A1/A1	A1/A1	A1/A1	A1/A1	A1/A1	A1/A1	A1/A1	A1/A1	A1/A1	A1/A1	A1/A1	A1/A1	A1/A1	A1/A1	A1/A1	A1/A1	A1/A1	A1/A1	A1/A1	A1/A1	A1/A1	A1/A1	A1/A1	A1/A1	A1/A1	A1/A1	A1/A1	A1/A1	A1/A1	A1/A1	A1/A1	A1/A1	A1/A1	A1/A1	A1/A1	A1/A1	A1/A1	A1/A1	A1/A1	A1/A1	A1/A1
CS00898	Neva Masquerade	SE	A1/A1	A1/A1	A1/A1	A1/A1	A1/A1	A1/A1	A1/A1	A1/A1	A1/A1	A1/A1	A1/A1	A1/A1	A1/A1	A1/A1	A1/A1	A1/A1	A1/A1	A1/A1	A1/A1	A1/A1	A1/A1	A1/A1	A1/A1	A1/A1	A1/A1	A1/A1	A1/A1	A1/A1	A1/A1	A1/A1	A1/A1	A1/A1	A1/A1	A1/A1	A1/A1	A1/A1	A1/A1	A1/A1	A1/A1	A1/A1	A1/A1	A1/A1	A1/A1	A1/A1	A1/A1	A1/A1	A1/A1
CS00899	Neva Masquerade	SE	A1/A1	A1/A1	A1/A1	A1/A1	A1/A1	A1/A1	A1/A1	A1/A1	A1/A1	A1/A1	A1/A1	A1/A1	A1/A1	A1/A1	A1/A1	A1/A1	A1/A1	A1/A1	A1/A1	A1/A1	A1/A1	A1/A1	A1/A1	A1/A1	A1/A1	A1/A1	A1/A1	A1/A1	A1/A1	A1/A1	A1/A1	A1/A1	A1/A1	A1/A1	A1/A1	A1/A1	A1/A1	A1/A1	A1/A1	A1/A1	A1/A1	A1/A1	A1/A1	A1/A1	A1/A1	A1/A1	A1/A1
CS00900	Neva Masquerade	FI	A1/A1	A1/A1	A1/A1	A1/A1	A1/A1	A1/A1	A1/A1	A1/A1	A1/A1	A1/A1	A1/A1	A1/A1	A1/A1	A1/A1	A1/A1	A1/A1	A1/A1	A1/A1	A1/A1	A1/A1	A1/A1	A1/A1	A1/A1	A1/A1	A1/A1	A1/A1	A1/A1	A1/A1	A1/A1	A1/A1	A1/A1	A1/A1	A1/A1	A1/A1	A1/A1	A1/A1	A1/A1	A1/A1	A1/A1	A1/A1	A1/A1	A1/A1	A1/A1	A1/A1	A1/A1	A1/A1	A1/A1
CS00901	Neva Masquerade	FI	A1/A1	A1/A1	A1/A1	A1/A1	A1/A1	A1/A1	A1/A1	A1/A1	A1/A1	A1/A1	A1/A1	A1/A1	A1/A1	A1/A1	A1/A1	A1/A1	A1/A1	A1/A1	A1/A1	A1/A1	A1/A1	A1/A1	A1/A1	A1/A1	A1/A1	A1/A1	A1/A1	A1/A1	A1/A1	A1/A1	A1/A1	A1/A1	A1/A1	A1/A1	A1/A1	A1/A1	A1/A1	A1/A1	A1/A1	A1/A1	A1/A1	A1/A1	A1/A1	A1/A1	A1/A1	A1/A1	A1/A1
CS00902	Norwegian Forest Cat	SE	A1/A1	A1/A1	A1/A1	A1/A1	A1/A1	A1/A1	A1/A1	A1/A1	A1/A1	A1/A1	A1/A1	A1/A1	A1/A1	A1/A1	A1/A1	A1/A1	A1/A1	A1/A1	A1/A1	A1/A1	A1/A1	A1/A1	A1/A1	A1/A1	A1/A1	A1/A1	A1/A1	A1/A1	A1/A1	A1/A1	A1/A1	A1/A1	A1/A1	A1/A1	A1/A1	A1/A1	A1/A1	A1/A1	A1/A1	A1/A1	A1/A1	A1/A1	A1/A1	A1/A1	A1/A1	A1/A1	A1/A1
CS00903	Norwegian Forest Cat	FI	A1/A1	A1/A1	A1/A1	A1/A1	A1/A1	A1/A1	A1/A1	A1/A1	A1/A1	A1/A1	A1/A1	A1/A1	A1/A1	A1/A1	A1/A1	A1/A1	A1/A1	A1/A1	A1/A1	A1/A1	A1/A1	A1/A1	A1/A1	A1/A1	A1/A1	A1/A1	A1/A1	A1/A1	A1/A1	A1/A1	A1/A1	A1/A1	A1/A1	A1/A1	A1/A1	A1/A1	A1/A1	A1/A1	A1/A1	A1/A1	A1/A1	A1/A1	A1/A1	A1/A1	A1/A1	A1/A1	A1/A1
CS00904	Norwegian Forest Cat	NO	A1/A1	A1/A1	A1/A1	A1/A1	A1/A1	A1/A1	A1/A1	A1/A1	A1/A1	A1/A1	A1/A1	A1/A1	A1/A1	A1/A1	A1/A1	A1/A1	A1/A1	A1/A1	A1/A1	A1/A1	A1/A1	A1/A1	A1/A1	A1/A1	A1/A1	A1/A1	A1/A1	A1/A1	A1/A1	A1/A1	A1/A1	A1/A1	A1/A1	A1/A1	A1/A1	A1/A1	A1/A1	A1/A1	A1/A1	A1/A1	A1/A1	A1/A1	A1/A1	A1/A1	A1/A1	A1/A1	A1/A1
CS00905	Norwegian Forest Cat	NO	A1/A1	A1/A1	A1/A1	A1/A1	A1/A1	A1/A1	A1/A1	A1/A1	A1/A1	A1/A1	A1/A1	A1/A1	A1/A1	A1/A1	A1/A1	A1/A1	A1/A1	A1/A1	A1/A1	A1/A1	A1/A1	A1/A1	A1/A1	A1/A1	A1/A1	A1/A1	A1/A1	A1/A1	A1/A1	A1/A1	A1/A1	A1/A2	A1/A1	A1/A1	A1/A1	A1/A1	A1/A1	A1/A1	A1/A1	A1/A1	A1/A1	A1/A1	A1/A1	A1/A1	A1/A1	A1/A1	A1/A1
CS00906	Norwegian Forest Cat	PT	A1/A1	A1/A1	A1/A1	A1/A1	A1/A1	A1/A1	A1/A1	A1/A1	A1/A1	A1/A1	A1/A1	A1/A1	A1/A1	A1/A1	A1/A1	A1/A1	A1/A1	A1/A1	A1/A1	A1/A1	A1/A1	A1/A1	A1/A1	A1/A1	A1/A1	A1/A1	A1/A1	A1/A1	A1/A1	A1/A1	A1/A1	A1/A1	A1/A1	A1/A1	A1/A1	A1/A1	A1/A1	A1/A1	A1/A1	A1/A1	A1/A1	A1/A1	A1/A1	A1/A1	A1/A1	A1/A1	A1/A1
CS00907	Norwegian Forest Cat	PT	A1/A1	A1/A1	A1/A1	A1/A1	A1/A1	A1/A1	A1/A1	A1/A1	A1/A1	A1/A1	A1/A1	A1/A1	A1/A1	A1/A1	A1/A1	A1/A1	A1/A1	A1/A1	A1/A1	A1/A1	A1/A1	A1/A1	A1/A1	A1/A1	A1/A1	A1/A1	A1/A1	A1/A1	A1/A1	A1/A1	A1/A1	A1/A1	A1/A1	A1/A1	A1/A1	A1/A1	A1/A1	A1/A1	A1/A1	A1/A1	A1/A1	A1/A1	A1/A1	A1/A1	A1/A1	A1/A1	A1/A1
CS00908	Norwegian Forest Cat	NL	A1/A1	A1/A1	A1/A1	A1/A1	A1/A1	A1/A1	A1/A1	A1/A1	A1/A1	A1/A1	A1/A1	A1/A1	A1/A1	A1/A1	A1/A1	A1/A1	A1/A1	A1/A1	A1/A1	A1/A1	A1/A1	A1/A1	A1/A1	A1/A1	A1/A1	A1/A1	A1/A1	A1/A1	A1/A1	A1/A1	A1/A1	A1/A1	A1/A1	A1/A1	A1/A1	A1/A1	A1/A1	A1/A1	A1/A1	A1/A1	A1/A1	A1/A1	A1/A1	A1/A1	A1/A1	A1/A1	A1/A1
CS00909	Norwegian Forest Cat	NL	A1/A1	A1/A1	A1/A1	A1/A1	A1/A1	A1/A1	A1/A1	A1/A1	A1/A1	A1/A1	A1/A1	A1/A1	A1/A1	A1/A1	A1/A1	A1/A1	A1/A1	A1/A1	A1/A1	A1/A1	A1/A1	A1/A1	A1/A1	A1/A1	A1/A1	A1/A1	A1/A1	A1/A1	A1/A1	A1/A1	A1/A1	A1/A1	A1/A1	A1/A2	A1/A1	A1/A1	A1/A1	A1/A1	A1/A1	A1/A1	A1/A1	A1/A1	A1/A1	A1/A1	A1/A1	A1/A1	A1/A1
CS00910	Norwegian Forest Cat	NL	A1/A1	A1/A1	A1/A1	A1/A1	A1/A1	A1/A1	A1/A1	A1/A1	A1/A1	A1/A1	A1/A1	A1/A1	A1/A1	A1/A1	A1/A1	A1/A1	A1/A1	A1/A1	A1/A1	A1/A1	A1/A1	A1/A1	A1/A1	A1/A1	A1/A1	A1/A1	A1/A1	A1/A1	A1/A1	A1/A1	A1/A1	A1/A1	A1/A1	A1/A1	A1/A1	A1/A1	A1/A1	A1/A1	A1/A1	A1/A1	A1/A1	A1/A1	A1/A1	A1/A1	A1/A1	A1/A1	A1/A1
CS00911	Norwegian Forest Cat	NL	A1/A1	A1/A1	A1/A1	A1/A1	A1/A1	A1/A1	A1/A1	A1/A1	A1/A1	A1/A1	A1/A1	A1/A1	A1/A1	A1/A1	A1/A1	A1/A1	A1/A1	A1/A1	A1/A1	A1/A1	A1/A1	A1/A1	A1/A1	A1/A1	A1/A1	A1/A1	A1/A1	A1/A1	A1/A1	A1/A1	A1/A1	A1/A1	A1/A1	A1/A1	A1/A1	A1/A1	A1/A1	A1/A1	A1/A1	A1/A1	A1/A1	A1/A1	A1/A1	A1/A1	A1/A1	A1/A1	A1/A1
CS00912	Norwegian Forest Cat	PL	A1/A1	A1/A1	A1/A1	A1/A1	A1/A1	A1/A1	A1/A1	A1/A1	A1/A1	A1/A1	A1/A1	A1/A1	A1/A1	A1/A1	A1/A1	A1/A1	A1/A1	A1/A1	A1/A1	A1/A1	A1/A1	A1/A1	A1/A1	A1/A1	A1/A1	A1/A1	A1/A1	A1/A1	A1/A1	A1/A1	A1/A1	A1/A1	A1/A1	A1/A1	A1/A1	A1/A1	A1/A1	A1/A1	A1/A1	A1/A1	A1/A1	A1/A1	A1/A1	A1/A1	A1/A1	A1/A1	A1/A1
CS00913	Norwegian Forest Cat	NO	A1/A1	A1/A1	A1/A1	A1/A1	A1/A1	A1/A1	A1/A1	A1/A1	A1/A1	A1/A1	A1/A1	A1/A1	A1/A1	A1/A1	A1/A1	A1/A1	A1/A1	A1/A1	A1/A1	A1/A1	A1/A1	A1/A1	A1/A1	A1/A1	A1/A1	A1/A1	A1/A1	A1/A1	A1/A1	A1/A1	A1/A1	A1/A1	A1/A1	A1/A1	A1/A1	A1/A1	A1/A1	A1/A1	A1/A1	A1/A1	A1/A1	A1/A1	A1/A1	A1/A1	A1/A1	A1/A1	A1/A1
CS00914	Norwegian Forest Cat	PL	A1/A1	A1/A1	A1/A1	A1/A1	A1/A1	A1/A1	A1/A1	A1/A1	A1/A1	A1/A1	A1/A1	A1/A1	A1/A1	A1/A1	A1/A1	A1/A1	A1/A1	A1/A1	A1/A1	A1/A1	A1/A1	A1/A1	A1/A1	A1/A1	A1/A1	A1/A1	A1/A1	A1/A1	A1/A1	A1/A1	A1/A1	A1/A1	A1/A1	A1/A2	A1/A1	A1/A1	A1/A1	A1/A1	A1/A1	A1/A1	A1/A1	A1/A1	A1/A1	A1/A1	A1/A1	A1/A1	A1/A1
CS00915	Norwegian Forest Cat	NL	A1/A1	A1/A1	A1/A1	A1/A1	A1/A1	A1/A1	A1/A1	A1/A1	A1/A1	A1/A1	A1/A1	A1/A1	A1/A1	A1/A1	A1/A1	A1/A1	A1/A1	A1/A1	A1/A1	A1/A1	A1/A1	A1/A1	A1/A1	A1/A1	A1/A1	A1/A1	A1/A1	A1/A1	A1/A1	A1/A1	A1/A1	A1/A1	A1/A1	A1/A1	A1/A1	A1/A1	A1/A1	A1/A1	A1/A1	A1/A1	A1/A1	A1/A1	A1/A1	A1/A1	A1/A1	A1/A1	A1/A1
CS00916	Norwegian Forest Cat	NL	A1/A1	A1/A1	A1/A1	A1/A1	A1/A1	A1/A1	A1/A1	A1/A1	A1/A1	A1/A1	A1/A1	A1/A1	A1/A1	A1/A1	A1/A1	A1/A1	A1/A1	A1/A1	A1/A1	A1/A1	A1/A1	A1/A1	A1/A1	A1/A1	A1/A1	A1/A1	A1/A1	A1/A1	A1/A1	A1/A1	A1/A1	A1/A1	A1/A1	A1/A1	A1/A1	A1/A1	A1/A1	A1/A1	A1/A1	A1/A1	A1/A1	A1/A1	A1/A1	A1/A1	A1/A1	A1/A1	A1/A1
CS00917	Ocicat	FI	A1/A1	A1/A1	A1/A1	A1/A1	A1/A1	A1/A1	A1/A1	A1/A1	A1/A1	A1/A1	A1/A1	A1/A1	A1/A1	A1/A1	A1/A1	A1/A1	A1/A1	A1/A1	A1/A1	A1/A1	A1/A1	A1/A1	A1/A1	A1/A1	A1/A1	A1/A1	A1/A1	A1/A1	A1/A1	A1/A1	A1/A1	A1/A1	A1/A1	A1/A1	A1/A1	A1/A1	A1/A1	A1/A1	A1/A1	A1/A1	A1/A1	A1/A1	A1/A1	A1/A1	A1/A1	A1/A1	A1/A1
CS00918	Oriental Longhair		A1/A1	A1/A1	A1/A1	A1/A1	A1/A1	A1/A1	A1/A1	A1/A1	A1/A1	A1/A1	A1/A1	A1/A1	A1/A1	A1/A1	A1/A1	A1/A1	A1/A1	A1/A1	A1/A1	A1/A1	A1/A1	A1/A1	A1/A1	A1/A1	A1/A1	A1/A1	A1/A1	A1/A1	A1/A1	A1/A1	A1/A1	A1/A1	A1/A1	A1/A1	A1/A1	A1/A1	A1/A1	A1/A1	A1/A1	A1/A1	A1/A1	A1/A1	A1/A1	A1/A1	A1/A1	A1/A1	A1/A1
CS00919	Oriental Shorthair	FI	A1/A1	A1/A1	A1/A1	A1/A1	A1/A1	A1/A1	A1/A1	A1/A1	A1/A1	A1/A1	A1/A1	A1/A1	A1/A1	A1/A1	A1/A1	A1/A1	A1/A1	A1/A1	A1/A1	A1/A1	A1/A1	A1/A1	A1/A1	A1/A1	A1/A1	A1/A1	A1/A1	A1/A1	A1/A1	A1/A1	A1/A1	A1/A1	A1/A1	A1/A1	A1/A1	A1/A1	A1/A1	A1/A1	A1/A1	A1/A1	A1/A1	A1/A1	A1/A1	A1/A1	A1/A1	A1/A1	A1/A1
CS00920	Oriental Shorthair	CA	A1/A1	A1/A1	A1/A1	A1/A1	A1/A1	A1/A1	A1/A1	A1/A1	A1/A1	A1/A1	A1/A1	A1/A1	A1/A1	A1/A1	A1/A1	A1/A1	A1/A1	A1/A1	A1/A1	A1/A1	A1/A1	A1/A1	A1/A1	A1/A1	A1/A1	A1/A1	A1/A1	A1/A1	A1/A1	A1/A1	A1/A1	A1/A1	A1/A1	A1/A1	A1/A2	A1/A1	A1/A1	A1/A1	A1/A1	A1/A1	A1/A1	A1/A1	A1/A1	A1/A1	A1/A1	A1/A1	A1/A1
CS00921	Oriental Shorthair	CA	A1/A1	A1/A1	A1/A1	A1/A1	A1/A1	A1/A1	A1/A1	A1/A1	A1/A1	A1/A1	A1/A1	A1/A1	A1/A1	A1/A1	A1/A1	A1/A1	A1/A1	A1/A1	A1/A1	A1/A1	A1/A1	A1/A1	A1/A1	A1/A1	A1/A1	A1/A1	A1/A1	A1/A1	A1/A1	A1/A1	A1/A1	A1/A1	A1/A1	A1/A1	A1/A1	A1/A1	A1/A1	A1/A1	A1/A1	A1/A1	A1/A1	A1/A1	A1/A1	A1/A1	A1/A1	A1/A1	A1/A1
CS00922	Oriental Shorthair	CA	A1/A1	A1/A1	A1/A1	A1/A1	A1/A1	A1/A1	A1/A1	A1/A1	A1/A1	A1/A1	A1/A1	A1/A1	A1/A1	A1/A1	A1/A1	A1/A1	A1/A1	A1/A1	A1/A1	A1/A1	A2/A2	A1/A1	A1/A1	A1/A1	A1/A1	A1/A1	A1/A1	A1/A1	A1/A1	A1/A1	A1/A1	A1/A1	A1/A1	A1/A1	A1/A1	A1/A1	A1/A1	A1/A1	A1/A1	A1/A1	A1/A1	A1/A1	A1/A1	A1/A1	A1/A1	A1/A1	A1/A1
CS00923	Oriental Shorthair	CA	A1/A1	A1/A1	A1/A1	A1/A1	A1/A1	A1/A1	A1/A1	A1/A1	A1/A1	A1/A1	A1/A1	A1/A1	A1/A1	A1/A1	A1/A1	A1/A1	A1/A1	A1/A1	A1/A1	A1/A1	A1/A1	A1/A1	A1/A1	A1/A1	A1/A1	A1/A1	A1/A1	A1/A1	A1/A1	A1/A1	A1/A1	A1/A1	A1/A1	A1/A1	A1/A1	A1/A1	A1/A1	A1/A1	A1/A1	A1/A1	A1/A1	A1/A1	A1/A1	A1/A1	A1/A1	A1/A1	A1/A1
CS00924	Oriental Shorthair	CA	A1/A1	A1/A1	A1/A1	A1/A1	A1/A1	A1/A1	A1/A1	A1/A1	A1/A1	A1/A1	A1/A1	A1/A1	A1/A1	A1/A1	A1/A1	A1/A1	A1/A1	A1/A1	A1/A1	A1/A1	A1/A1	A1/A1	A1/A1	A1/A1	A1/A1	A1/A1	A1/A1	A1/A1	A1/A1	A1/A1	A1/A1	A1/A1	A1/A1	A1/A1	A1/A1	A1/A1	A1/A1	A1/A1	A1/A1	A1/A1	A1/A1	A1/A1	A1/A1	A1/A1	A1/A1	A1/A1	A1/A1
CS00925	Oriental Shorthair	FI	A1/A1	A1/A1	A1/A1	A1/A1	A1/A1	A1/A1	A1/A1	A1/A1	A1/A1	A1/A1	A1/A1	A1/A1	A1/A1	A1/A1	A1/A1	A1/A1	A1/A1	A1/A1	A1/A1	A1/A1	A1/A2	A1/A1	A1/A1	A1/A1	A1/A1	A1/A1	A1/A1	A1/A1	A1/A1	A1/A1	A1/A1	A1/A1	A1/A1	A1/A1	A1/A1	A1/A1	A1/A1	A1/A1	A1/A1	A1/A1	A1/A1	A1/A1	A1/A1	A1/A1	A1/A1	A1/A1	A1/A1
CS00926	Oriental Shorthair	CA	A1/A1	A1/A1	A1/A1	A1/A1	A1/A1	A1/A1	A1/A1	A1/A1	A1/A1	A1/A1	A1/A1	A1/A1	A1/A1	A1/A1	A1/A1	A1/A1	A1/A1	A1/A1	A1/A1	A1/A1	A1/A1	A1/A1	A1/A1	A1/A1	A1/A1	A1/A1	A1/A1	A1/A1	A1/A1	A1/A1	A1/A1	A1/A1	A1/A1	A1/A1	A1/A1	A1/A1	A1/A1	A1/A1	A1/A1	A1/A1	A1/A1	A1/A1	A1/A1	A1/A1	A1/A1	A1/A1	A1/A1
CS00927	Oriental Shorthair	CA	A1/A1	A1/A1	A1/A1	A1/A1	A1/A1	A1/A1	A1/A1	A1/A1	A1/A1	A1/A1	A1/A1	A1/A1	A1/A1	A1/A1	A1/A1	A1/A1	A1/A1	A1/A1	A1/A1	A1/A1	A1/A1	A1/A1	A1/A1	A1/A1	A1/A1	A1/A1	A1/A1	A1/A1	A1/A1	A1/A1	A1/A1	A1/A1	A1/A1	A1/A1	A1/A1	A1/A1	A1/A1	A1/A1	A1/A1	A1/A1	A1/A1	A1/A1	A1/A1	A1/A1	A1/A1	A1/A1	A1/A1
CS00928	Oriental Shorthair	FI	A1/A1	A1/A1	A1/A1	A1/A1	A1/A1	A1/A1	A1/A1	A1/A1	A1/A1	A1/A1	A1/A1	A1/A1	A1/A1	A1/A1	A1/A1	A1/A1	A1/A1	A1/A1	A1/A1	A1/A1	A1/A1	A1/A1	A1/A1	A1/A1	A1/A1	A1/A1	A1/A1	A1/A1	A1/A1	A1/A1	A1/A1	A1/A1	A1/A1	A1/A1	A1/A1	A1/A1	A1/A1	A1/A1	A1/A1	A1/A1	A1/A1	A1/A1	A1/A1	A1/A1	A1/A1	A1/A1	A1/A1
CS00929	Persian	US	A1/A1	A1/A1	A1/A1	A1/A1	A1/A1	A1/A1	A1/A1	A1/A1	A1/A1	A1/A1	A1/A1	A1/A1	A1/A1	A1/A1	A1/A1	A1/A1	A1/A1	A1/A1	A1/A1	A1/A1	A1/A1	A1/A1	A1/A1	A1/A1	A1/A1	A1/A1	A1/A1	A1/A1	A1/A1	A1/A1	A1/A1	A1/A1	A1/A1	A1/A1	A1/A1	A1/A1	A1/A1	A1/A1	A1/A1	A1/A1	A1/A1	A1/A1	A1/A1	A1/A1	A1/A1	A1/A1	A1/A1
CS00930	Persian	US	A1/A1	A1/A1	A1/A1	A1/A1	A1/A1	A1/A1	A1/A1	A1/A1	A1/A1	A1/A1	A1/A1	A1/A1	A1/A1	A1/A1	A1/A1	A1/A1	A1/A1	A1/A1	A1/A1	A1/A1	A1/A1	A1/A1	A1/A1	A1/A1	A1/A1	A1/A1	A1/A1	A1/A1	A1/A1	A1/A1	A1/A1	A1/A1	A1/A1	A1/A1	A1/A1	A1/A1	A1/A1	A1/A1	A1/A1	A1/A1	A1/A1	A1/A1	A1/A1	A1/A1	A1/A1	A1/A1	A1/A1
CS00931	Peterbald	CA	A1/A1	A1/A1	A1/A1	A1/A1	A1/A1	A1/A1	A1/A1	A1/A1	A1/A1	A1/A1	A1/A1	A1/A1	A1/A1	A1/A1	A1/A1	A1/A1	A1/A1	A1/A1	A1/A1	A1/A1	A1/A1	A1/A1	A1/A1	A1/A1	A1/A1	A1/A1	A1/A1	A1/A1	A1/A1	A1/A1	A1/A1	A1/A1	A1/A1	A1/A1	A1/A1	A1/A1	A1/A1	A1/A1	A1/A1	A1/A1	A1/A1	A1/A1	A1/A1	A1/A1	A1/A1	A1/A1	A1/A1
CS00932	Peterbald	CA	A1/A1	A1/A1	A1/A1	A1/A1	A1/A1	A1/A1	A1/A1	A1/A1	A1/A1	A1/A1	A1/A1	A1/A1	A1/A1	A1/A1	A1/A1	A1/A1	A1/A1	A1/A1	A1/A1	A1/A1	A1/A1	A1/A1	A1/A1	A1/A1	A1/A1	A1/A1	A1/A1	A1/A1	A1/A1	A1/A1	A1/A1	A1/A1	A1/A1	A1/A1	A1/A1	A1/A1	A1/A1	A1/A1	A1/A1	A1/A1	A1/A1	A1/A1	A1/A1	A1/A1	A1/A1	A1/A1	A1/A1
CS00933	Peterbald	US	A1/A1	A1/A1	A1/A1	A1/A1	A1/A1	A1/A1	A1/A1	A1/A1	A1/A1	A1/A1	A1/A1	A1/A1	A1/A1	A1/A1	A1/A1	A1/A1	A1/A1	A1/A1	A1/A1	A1/A1	A1/A1	A1/A1	A1/A1	A1/A1	A1/A1	A1/A1	A1/A1	A1/A1	A1/A1	A1/A1	A1/A1	A1/A1	A1/A1	A1/A1	A1/A2	A1/A1	A1/A1	A1/A1	A1/A1	A1/A1	A1/A1	A1/A1	A1/A1	A1/A1	A1/A1	A1/A1	A1/A1
CS00934	RagaMuffin	US	A1/A1	A1/A1	A1/A1	A1/A1	A1/A1	A1/A1	A1/A1	A1/A1	A1/A1	A1/A1	A1/A1	A1/A1	A1/A1	A1/A1	A1/A1	A1/A1	A1/A1	A1/A1	A1/A1	A1/A1	A1/A1	A1/A1	A1/A1	A1/A1	A1/A1	A1/A1	A1/A1	A1/A1	A1/A1	A1/A1	A1/A1	A1/A1	A1/A1	A1/A1	A1/A1	A1/A1	A1/A1	A1/A1	A1/A1	A1/A1	A1/A1	A1/A1	A1/A1	A1/A1	A1/A1	A1/A1	A1/A1
CS00935	RagaMuffin	US	A1/A1	A1/A1	A1/A1	A1/A1	A1/A1	A1/A1	A1/A1	A1/A1	A1/A1	A1/A1	A1/A1	A1/A1	A1/A1	A1/A1	A1/A1	A1/A1	A1/A1	A1/A1	A1/A1	A1/A1	A1/A1	A1/A1	A1/A1	A1/A1	A1/A1	A1/A1	A1/A1	A1/A1	A1/A1	A1/A1	A1/A1	A1/A1	A1/A1	A1/A1	A1/A1	A1/A1	A1/A1	A1/A1	A1/A1	A1/A1	A1/A1	A1/A1	A1/A1	A1/A1	A1/A1	A1/A1	A1/A1
CS00936	RagaMuffin	US	A1/A1	A1/A1	A1/A1	A1/A1	A1/A1	A1/A1	A1/A1	A1/A1	A1/A1	A1/A1	A1/A1	A1/A1	A1/A1	A1/A1	A1/A1	A1/A1	A1/A1	A1/A1	A1/A1	A1/A1	A1/A1	A1/A1	A1/A1	A1/A1	A1/A1	A1/A1	A1/A1	A1/A1	A1/A1	A1/A1	A1/A1	A1/A2	A1/A1	A1/A1	A1/A1	A1/A1	A1/A1	A1/A1	A1/A1	A1/A1	A1/A1	A1/A1	A1/A1	A1/A1	A1/A1	A1/A1	A1/A1
CS00937	RagaMuffin	US	A1/A1	A1/A1	A1/A1	A1/A1	A1/A1	A1/A1	A1/A1	A1/A1	A1/A1	A1/A1	A1/A1	A1/A1	A1/A1	A1/A1	A1/A1	A1/A1	A1/A1	A1/A1	A1/A1	A1/A1	A1/A1	A1/A1	A1/A1	A1/A1	A1/A1	A1/A1	A1/A1	A1/A1	A1/A1	A1/A1	A1/A1	A1/A1	A1/A1	A1/A1	A1/A1	A1/A1	A1/A1	A1/A1	A1/A1	A1/A1	A1/A1	A1/A1	A1/A1	A1/A1	A1/A1	A1/A1	A1/A1
CS00938	RagaMuffin	US	A1/A1	A1/A1	A1/A1	A1/A1	A1/A1	A1/A1	A1/A1	A1/A1	A1/A1	A1/A1	A1/A1	A1/A1	A1/A1	A1/A1	A1/A1	A1/A1	A1/A1	A1/A1	A1/A1	A1/A1	A1/A1	A1/A1	A1/A1	A1/A1	A1/A1	A1/A1	A1/A1	A1/A1	A1/A1	A1/A1	A1/A1	A1/A1	A1/A1	A1/A1	A1/A1	A1/A1	A1/A1	A1/A1	A1/A1	A1/A1	A1/A1	A1/A1	A1/A1	A1/A1	A1/A1	A1/A1	A1/A1
CS00939	RagaMuffin	US	A1/A1	A1/A1	A1/A1	A1/A1	A1/A1	A1/A1	A1/A1	A1/A1	A1/A1	A1/A1	A1/A1	A1/A1	A1/A1	A1/A1	A1/A1	A1/A1	A1/A1	A1/A1	A1/A1	A1/A1	A1/A1	A1/A1	A1/A1	A1/A1	A1/A1	A1/A1	A1/A1	A1/A1	A1/A1	A1/A1	A1/A1	A1/A2	A1/A1	A1/A1	A1/A1	A1/A1	A1/A1	A1/A1	A1/A1	A1/A1	A1/A1	A1/A1	A1/A1	A1/A1	A1/A1	A1/A1	A1/A1
CS00940	Ragdoll	FR	A1/A1	A1/A1	A1/A1	A1/A1	A1/A1	A1/A1	A1/A1	A1/A1	A1/A1	A1/A1	A1/A1	A1/A1	A1/A1	A1/A1	A1/A1	A1/A1	A1/A1	A1/A1	A1/A1	A1/A1	A1/A1	A1/A1	A1/A1	A1/A1	A1/A1	A1/A1	A1/A1	A1/A1	A1/A1	A1/A1	A1/A1	A1/A1	A1/A1	A1/A1	A1/A1	A1/A1	A1/A1	A1/A1	A1/A1	A1/A1	A1/A1	A1/A1	A1/A1	A1/A1	A1/A1	A1/A1	A1/A1
CS00941	Ragdoll	US	A1/A1	A1/A1	A1/A1	A1/A1	A1/A1	A1/A1	A1/A1	A1/A1	A1/A1	A1/A1	A1/A1	A1/A1	A1/A1	A1/A1	A1/A1	A1/A1	A1/A1	A1/A1	A1/A1	A1/A1	A1/A1	A1/A1	A1/A1	A1/A1	A1/A1	A1/A1	A1/A1	A1/A1	A1/A1	A1/A1	A1/A1	A1/A1	A1/A1	A1/A1	A1/A1	A1/A1	A1/A1	A1/A1	A1/A1	A1/A1	A1/A1	A1/A1	A1/A1	A1/A1	A1/A1	A1/A1	A1/A1
CS00942	Ragdoll		A1/A1	A1/A1	A1/A1	A1/A1	A1/A1	A1/A1	A1/A1	A1/A1	A1/A1	A1/A1	A1/A1	A1/A1	A1/A1	A1/A1	A1/A1	A1/A1	A1/A1	A1/A1	A1/A1	A1/A1	A1/A1	A1/A1	A1/A1	A1/A1	A1/A1	A1/A1	A1/A1	A1/A1	A1/A1	A1/A1	A1/A1	A1/A1	A1/A1	A1/A1	A1/A1	A1/A1	A1/A1	A1/A1	A1/A1	A1/A1	A1/A1	A1/A1	A1/A1	A1/A1	A1/A1	A1/A1	A1/A1
CS00943	Ragdoll	PL	A1/A1	A1/A1	A1/A1	A1/A1	A1/A1	A1/A1	A1/A1	A1/A1	A1/A1	A1/A1	A1/A1	A1/A1	A1/A1	A1/A1	A1/A1	A1/A1	A1/A1	A1/A1	A1/A1	A1/A1	A1/A1	A1/A1	A1/A1	A1/A1	A1/A1	A1/A1	A1/A1	A1/A1	A1/A1	A1/A1	A1/A1	A1/A1	A1/A1	A1/A1	A1/A1	A1/A1	A1/A1	A1/A1	A1/A1	A1/A1	A1/A1	A1/A1	A1/A1	A1/A1	A1/A1	A1/A1	A1/A1
CS00944	Ragdoll	RU	A1/A1	A1/A1	A1/A1	A1/A1	A1/A1	A1/A1	A1/A1	A1/A1	A1/A1	A1/A1	A1/A1	A1/A1	A1/A1	A1/A1	A1/A1	A1/A1	A1/A1	A1/A1	A1/A1	A1/A1	A1/A2	A1/A1	A1/A1	A1/A1	A1/A1	A1/A1	A1/A1	A1/A1	A1/A1	A1/A1	A1/A1	A1/A1	A1/A1	A1/A1	A1/A1	A1/A1	A1/A1	A1/A1	A1/A1	A1/A1	A1/A1	A1/A1	A1/A1	A1/A1	A1/A1	A1/A1	A1/A1
CS00945	Ragdoll	US	A1/A1	A1/A1	A1/A1	A1/A1	A1/A1	A1/A1	A1/A1	A1/A1	A1/A1	A1/A1	A1/A1	A1/A1	A1/A1	A1/A1	A1/A1	A1/A1	A1/A1	A1/A1	A1/A1	A1/A1	A1/A1	A1/A1	A1/A1	A1/A1	A1/A1	A1/A1	A1/A1	A1/A1	A1/A1	A1/A1	A1/A1	A1/A1	A1/A1	A1/A1	A1/A1	A1/A1	A1/A1	A1/A1	A1/A1	A1/A1	A1/A1	A1/A1	A1/A1	A1/A1	A1/A1	A1/A1	A1/A1
CS00946	Ragdoll	FR	A1/A1	A1/A1	A1/A1	A1/A1	A1/A1	A1/A1	A1/A1	A1/A1	A1/A1	A1/A1	A1/A1	A1/A1	A1/A1	A1/A1	A1/A1	A1/A1	A1/A1	A1/A1	A1/A1	A1/A1	A1/A1	A1/A1	A1/A1	A1/A1	A1/A1	A1/A1	A1/A1	A1/A1	A1/A1	A1/A1	A1/A1	A1/A1	A1/A1	A1/A1	A1/A1	A1/A1	A1/A1	A1/A1	A1/A1	A1/A1	A1/A1	A1/A1	A1/A1	A1/A1	A1/A1	A1/A1	A1/A1
CS00947	Ragdoll	US	A1/A1	A1/A1	A1/A1	A1/A1	A1/A1	A1/A1	A1/A1	A1/A1	A1/A1	A1/A1	A1/A1	A1/A1	A1/A1	A1/A1	A1/A1	A1/A1	A1/A1	A1/A1	A1/A1	A1/A1	A1/A1	A1/A1	A1/A1	A1/A1	A1/A1	A1/A1	A1/A1	A1/A1	A1/A1	A1/A1	A1/A1	A1/A1	A1/A1	A1/A1	A1/A1	A1/A1	A1/A1	A1/A1	A1/A1	A1/A1	A1/A1	A1/A1	A1/A1	A1/A1	A1/A1	A1/A1	A1/A1
CS00948	Ragdoll	US	A1/A1	A1/A1	A1/A1	A1/A1	A1/A1	A1/A1	A1/A1	A1/A1	A1/A1	A1/A1	A1/A1	A1/A1	A1/A1	A1/A1	A1/A1	A1/A1	A1/A1	A1/A1	A1/A1	A1/A1	A1/A2	A1/A1	A1/A1	A1/A1	A1/A1	A1/A1	A1/A1	A1/A1	A1/A1	A1/A1	A1/A1	A1/A1	A1/A1	A1/A1	A1/A1	A1/A1	A1/A1	A1/A1	A1/A1	A1/A1	A1/A1	A1/A1	A1/A1	A1/A1	A1/A1	A1/A1	A1/A1
CS00949	Ragdoll	US	A1/A1	A1/A1	A1/A1	A1/A1	A1/A1	A1/A1	A1/A1	A1/A1	A1/A1	A1/A1	A1/A1	A1/A1	A1/A1	A1/A1	A1/A1	A1/A1	A1/A1	A1/A1	A1/A1	A1/A1	A1/A1	A1/A1	A1/A1	A1/A1	A1/A1	A1/A1	A1/A1	A1/A1	A1/A1	A1/A1	A1/A1	A1/A1	A1/A1	A1/A1	A1/A1	A1/A1	A1/A1	A1/A1	A1/A1	A1/A1	A1/A1	A1/A1	A1/A1	A1/A1	A1/A1	A1/A1	A1/A1
CS00950	Ragdoll	US	A1/A1	A1/A1	A1/A1	A1/A1	A1/A1	A1/A1	A1/A1	A1/A1	A1/A1	A1/A1	A1/A1	A1/A1	A1/A1	A1/A1	A1/A1	A1/A1	A1/A1	A1/A1	A1/A1	A1/A1	A1/A1	A1/A1	A1/A1	A1/A1	A1/A1	A1/A1	A1/A1	A1/A1	A1/A1	A1/A1	A1/A1	A1/A1	A1/A1	A1/A1	A1/A1	A1/A1	A1/A1	A1/A1	A1/A1	A1/A1	A1/A1	A1/A1	A1/A1	A1/A1	A1/A1	A1/A1	A1/A1
CS00951	Ragdoll	US	A1/A1	A1/A1	A1/A1	A1/A1	A1/A2	A1/A1	A1/A1	A1/A1	A1/A1	A1/A1	A1/A1	A1/A1	A1/A1	A1/A1	A1/A1	A1/A1	A1/A1	A1/A1	A1/A1	A1/A1	A1/A1	A1/A1	A1/A1	A1/A1	A1/A1	A1/A1	A1/A1	A1/A1	A1/A1	A1/A1	A1/A1	A1/A1	A1/A1	A1/A1	A1/A1	A1/A1	A1/A1	A1/A1	A1/A1	A1/A1	A1/A1	A1/A1	A1/A1	A1/A1	A1/A1	A1/A1	A1/A1
CS00952	Ragdoll	US	A1/A1	A1/A1	A1/A1	A1/A1	A1/A1	A1/A1	A1/A1	A1/A1	A1/A1	A1/A1	A1/A1	A1/A1	A1/A1	A1/A1	A1/A1	A1/A1	A1/A1	A1/A1	A1/A1	A1/A1	A1/A1	A1/A1	A1/A1	A1/A1	A1/A1	A1/A1	A1/A1	A1/A1	A1/A1	A1/A1	A1/A1	A1/A1	A1/A1	A1/A1	A1/A1	A1/A1	A1/A1	A1/A1	A1/A1	A1/A1	A1/A1	A1/A1	A1/A1	A1/A1	A1/A1	A1/A1	A1/A1
CS00953	Ragdoll	US	A1/A1	A1/A1	A1/A1	A1/A1	A1/A1	A1/A1	A1/A1	A1/A1	A1/A1	A1/A1	A1/A1	A1/A1	A1/A1	A1/A1	A1/A1	A1/A1	A1/A1	A1/A1	A1/A1	A1/A1	A1/A1	A1/A1	A1/A1	A1/A1	A1/A1	A1/A1	A1/A1	A1/A1	A1/A1	A1/A1	A1/A1	A1/A1	A1/A1	A1/A1	A1/A1	A1/A1	A1/A1	A1/A1	A1/A1	A1/A1	A1/A1	A1/A1	A1/A1	A1/A1	A1/A1	A1/A1	A1/A1
CS00954	Ragdoll	US	A1/A1	A1/A1	A1/A1	A1/A1	A1/A1	A1/A1	A1/A1	A1/A1	A1/A1	A1/A1	A1/A1	A1/A1	A1/A1	A1/A1	A1/A1	A1/A1	A1/A1	A1/A1	A1/A1	A1/A1	A1/A1	A1/A1	A1/A1	A1/A1	A1/A1	A1/A1	A1/A1	A1/A1	A1/A1	A1/A1	A1/A1	A1/A1	A1/A1	A1/A1	A1/A1	A1/A1	A1/A1	A1/A1	A1/A1	A1/A1	A1/A1	A1/A1	A1/A1	A1/A1	A1/A1	A1/A1	A1/A1
CS00955	Ragdoll	US	A1/A1	A1/A1	A1/A1	A1/A1	A1/A1	A1/A1	A1/A1	A1/A1	A1/A1	A1/A1	A1/A1	A1/A1	A1/A1	A1/A1	A1/A1	A1/A1	A1/A1	A1/A1	A1/A1	A1/A1	A1/A1	A1/A1	A1/A1	A1/A1	A1/A1	A1/A1	A1/A1	A1/A1	A1/A1	A1/A1	A1/A1	A1/A1	A1/A1	A1/A1	A1/A1	A1/A1	A1/A1	A1/A1	A1/A1	A1/A1	A1/A1	A1/A1	A1/A1	A1/A1	A1/A1	A1/A1	A1/A1
CS00956	Ragdoll	US	A1/A1	A1/A1	A1/A1	A1/A1	A1/A1	A1/A1	A1/A1	A1/A1	A1/A1	A1/A1	A1/A1	A1/A1	A1/A1	A1/A1	A1/A1	A1/A1	A1/A1	A1/A1	A1/A1	A1/A1	A1/A1	A1/A1	A1/A1	A1/A1	A1/A1	A1/A1	A1/A1	A1/A1	A1/A1	A1/A1	A1/A1	A1/A1	A1/A1	A1/A1	A1/A1	A1/A1	A1/A1	A1/A1	A1/A1	A1/A1	A1/A1	A1/A1	A1/A1	A1/A1	A1/A1	A1/A1	A1/A1
CS00957	Ragdoll	US	A1/A1	A1/A1	A1/A1	A1/A1	A1/A1	A1/A1	A1/A1	A1/A1	A1/A1	A1/A1	A1/A1	A1/A1	A1/A1	A1/A1	A1/A1	A1/A1	A1/A1	A1/A1	A1/A1	A1/A1	A1/A1	A1/A1	A1/A1	A1/A1	A1/A1	A1/A1	A1/A1	A1/A1	A1/A1	A1/A1	A1/A1	A1/A1	A1/A1	A1/A1	A1/A1	A1/A1	A1/A1	A1/A1	A1/A1	A1/A1	A1/A1	A1/A1	A1/A1	A1/A1	A1/A1	A1/A1	A1/A1
CS00958	Ragdoll	US	A1/A1	A1/A1	A1/A1	A1/A1	A1/A1	A1/A1	A1/A1	A1/A1	A1/A1	A1/A1	A1/A1	A1/A1	A1/A1	A1/A1	A1/A1	A1/A1	A1/A1	A1/A1	A1/A1	A1/A1	A1/A1	A1/A1	A1/A1	A1/A1	A1/A1	A1/A1	A1/A1	A1/A1	A1/A1	A1/A1	A1/A1	A1/A1	A1/A1	A1/A1	A1/A1	A1/A1	A1/A1	A1/A1	A1/A1	A1/A1	A1/A1	A1/A1	A1/A1	A1/A1	A1/A1	A1/A1	A1/A1
CS00959	Ragdoll	US	A1/A1	A1/A1	A1/A1	A1/A1	A1/A1	A1/A1	A1/A1	A1/A1	A1/A1	A1/A1	A1/A1	A1/A1	A1/A1	A1/A1	A1/A1	A1/A1	A1/A1	A1/A1	A1/A1	A1/A1	A1/A1	A1/A1	A1/A1	A1/A1	A1/A1	A1/A1	A1/A1	A1/A1	A1/A1	A1/A1	A1/A1	A1/A1	A1/A1	A1/A1	A1/A1	A1/A1	A1/A1	A1/A1	A1/A1	A1/A1	A1/A1	A1/A1	A1/A1	A1/A1	A1/A1	A1/A1	A1/A1
CS00960	Ragdoll	US	A1/A1	A1/A1	A1/A1	A1/A1	A1/A1	A1/A1	A1/A1	A1/A1	A1/A1	A1/A1	A1/A1	A1/A1	A1/A1	A1/A1	A1/A1	A1/A1	A1/A1	A1/A1	A1/A1	A1/A1	A1/A1	A1/A1	A1/A1	A1/A1	A1/A1	A1/A1	A1/A1	A1/A1	A1/A1	A1/A1	A1/A1	A1/A1	A1/A1	A1/A1	A1/A1	A1/A1	A1/A1	A1/A1	A1/A1	A1/A1	A1/A1	A1/A1	A1/A1	A1/A1	A1/A1	A1/A1	A1/A1
CS00961	Ragdoll	US	A1/A1	A1/A1	A1/A1	A1/A1	A1/A1	A1/A1	A1/A1	A1/A1	A1/A1	A1/A1	A1/A1	A1/A1	A1/A1	A1/A1	A1/A1	A1/A1	A1/A1	A1/A1	A1/A1	A1/A1	A1/A1	A1/A1	A1/A1	A1/A1	A1/A1	A1/A1	A1/A1	A1/A1	A1/A1	A1/A1	A1/A1	A1/A1	A1/A1	A1/A1	A1/A1	A1/A1	A1/A1	A1/A1	A1/A1	A1/A1	A1/A1	A1/A1	A1/A1	A1/A1	A1/A1	A1/A1	A1/A1
CS00962	Ragdoll	US	A1/A1	A1/A1	A1/A1	A1/A1	A1/A1	A1/A1	A1/A1	A1/A1	A1/A1	A1/A1	A1/A1	A1/A1	A1/A1	A1/A1	A1/A1	A1/A1	A1/A1	A1/A1	A1/A1	A1/A1	A1/A1	A1/A1	A1/A1	A1/A1	A1/A1	A1/A1	A1/A1	A1/A1	A1/A1	A1/A1	A1/A1	A1/A1	A1/A1	A1/A1	A1/A1	A1/A1	A1/A1	A1/A1	A1/A1	A1/A1	A1/A1	A1/A1	A1/A1	A1/A1	A1/A1	A1/A1	A1/A1
CS00963	Ragdoll	US	A1/A1	A1/A1	A1/A1	A1/A1	A1/A1	A1/A1	A1/A1	A1/A1	A1/A1	A1/A1	A1/A1	A1/A1	A1/A1	A1/A1	A1/A1	A1/A1	A1/A1	A1/A1	A1/A1	A1/A1	A1/A1	A1/A1	A1/A1	A1/A1	A1/A1	A1/A1	A1/A1	A1/A1	A1/A1	A1/A1	A1/A1	A1/A1	A1/A1	A1/A1	A1/A1	A1/A1	A1/A1	A1/A1	A1/A1	A1/A1	A1/A1	A1/A1	A1/A1	A1/A1	A1/A1	A1/A1	A1/A1
CS00964	Ragdoll	KR	A1/A1	A1/A1	A1/A1	A1/A1	A1/A1	A1/A1	A1/A1	A1/A1	A1/A1	A1/A1	A1/A1	A1/A1	A1/A1	A1/A1	A1/A1	A1/A1	A1/A1	A1/A1	A1/A1	A1/A1	A1/A1	A1/A1	A1/A1	A1/A1	A1/A1	A1/A1	A1/A1	A1/A1	A1/A1	A1/A1	A1/A1	A1/A1	A1/A1	A1/A1	A1/A1	A1/A1	A1/A1	A1/A1	A1/A1	A1/A1	A1/A1	A1/A1	A1/A1	A1/A1	A1/A1	A1/A1	A1/A1
CS00965	Ragdoll	US	A1/A1	A1/A1	A1/A1	A1/A1	A1/A1	A1/A1	A1/A1	A1/A1	A1/A1	A1/A1	A1/A1	A1/A1	A1/A1	A1/A1	A1/A1	A1/A1	A1/A1	A1/A1	A1/A1	A1/A1	A1/A1	A1/A1	A1/A1	A1/A1	A1/A1	A1/A1	A1/A1	A1/A1	A1/A1	A1/A1	A1/A1	A1/A1	A1/A1	A1/A1	A1/A1	A1/A1	A1/A1	A1/A1	A1/A1	A1/A1	A1/A1	A1/A1	A1/A1	A1/A1	A1/A1	A1/A1	A1/A1
CS00966	Ragdoll	US	A1/A1	A1/A1	A1/A1	A1/A1	A1/A1	A1/A1	A1/A1	A1/A1	A1/A1	A1/A1	A1/A1	A1/A1	A1/A1	A1/A1	A1/A1	A1/A1	A1/A1	A1/A1	A1/A1	A1/A1	A1/A1	A1/A1	A1/A1	A1/A1	A1/A1	A1/A1	A1/A1	A1/A1	A1/A1	A1/A1	A1/A1	A1/A1	A1/A1	A1/A1	A1/A1	A1/A1	A1/A1	A1/A1	A1/A1	A1/A1	A1/A1	A1/A1	A1/A1	A1/A1	A1/A1	A1/A1	A1/A1
CS00967	Ragdoll	US	A1/A1	A1/A1	A1/A1	A1/A1	A1/A1	A1/A1	A1/A1	A1/A1	A1/A1	A1/A1	A1/A1	A1/A1	A1/A1	A1/A1	A1/A1	A1/A1	A1/A1	A1/A1	A1/A1	A1/A1	A1/A1	A1/A1	A1/A1	A1/A1	A1/A1	A1/A1	A1/A1	A1/A1	A1/A1	A1/A1	A1/A1	A1/A1	A1/A1	A1/A1	A1/A1	A1/A1	A1/A1	A1/A1	A1/A1	A1/A1	A1/A1	A1/A1	A1/A1	A1/A1	A1/A1	A1/A1	A1/A1
CS00968	Ragdoll	US	A1/A1	A1/A1	A1/A1	A1/A1	A1/A1	A1/A1	A1/A1	A1/A1	A1/A1	A1/A1	A1/A1	A1/A1	A1/A1	A1/A1	A1/A1	A1/A1	A1/A1	A1/A1	A1/A1	A1/A1	A1/A1	A1/A1	A1/A1	A1/A1	A1/A1	A1/A1	A1/A1	A1/A1	A1/A1	A1/A1	A1/A1	A1/A1	A1/A1	A1/A1	A1/A1	A1/A1	A1/A1	A1/A1	A1/A1	A1/A1	A1/A1	A1/A1	A1/A1	A1/A1	A1/A1	A1/A1	A1/A1
CS00969	Ragdoll	US	A1/A1	A1/A1	A1/A1	A1/A1	A1/A1	A1/A1	A1/A1	A1/A1	A1/A1	A1/A1	A1/A1	A1/A1	A1/A1	A1/A1	A1/A1	A1/A1	A1/A1	A1/A1	A1/A1	A1/A1	A1/A1	A1/A1	A1/A1	A1/A1	A1/A1	A1/A1	A1/A1	A1/A1	A1/A1	A1/A1	A1/A1	A1/A1	A1/A1	A1/A1	A1/A1	A1/A1	A1/A1	A1/A1	A1/A1	A1/A1	A1/A1	A1/A1	A1/A1	A1/A1	A1/A1	A1/A1	A1/A1
CS00970	Ragdoll	US	A1/A1	A1/A1	A1/A1	A1/A1	A1/A1	A1/A1	A1/A1	A1/A1	A1/A1	A1/A1	A1/A1	A1/A1	A1/A1	A1/A1	A1/A1	A1/A1	A1/A1	A1/A1	A1/A1	A1/A1	A1/A1	A1/A1	A1/A1	A1/A1	A1/A1	A1/A1	A1/A1	A1/A1	A1/A1	A1/A1	A1/A1	A1/A1	A1/A1	A1/A1	A1/A1	A1/A1	A1/A1	A1/A1	A1/A1	A1/A1	A1/A1	A1/A1	A1/A1	A1/A1	A1/A1	A1/A1	A1/A1
CS00971	Ragdoll	US	A1/A1	A1/A1	A1/A1	A1/A1	A1/A1	A1/A1	A1/A1	A1/A1	A1/A1	A1/A1	A1/A1	A1/A1	A1/A1	A1/A1	A1/A1	A1/A1	A1/A1	A1/A1	A1/A1	A1/A1	A1/A1	A1/A1	A1/A1	A1/A1	A1/A1	A1/A1	A1/A1	A1/A1	A1/A1	A1/A1	A1/A1	A1/A1	A1/A1	A1/A1	A1/A1	A1/A1	A1/A1	A1/A1	A1/A1	A1/A1	A1/A1	A1/A1	A1/A1	A1/A1	A1/A1	A1/A1	A1/A1
CS00972	Ragdoll	US	A1/A1	A1/A1	A1/A1	A1/A1	A1/A1	A1/A1	A1/A1	A1/A1	A1/A1	A1/A1	A1/A1	A1/A1	A1/A1	A1/A1	A1/A1	A1/A1	A1/A1	A1/A1	A1/A1	A1/A1	A1/A2	A1/A1	A1/A1	A1/A1	A1/A1	A1/A1	A1/A1	A1/A1	A1/A1	A1/A1	A1/A1	A1/A1	A1/A1	A1/A1	A1/A1	A1/A1	A1/A1	A1/A1	A1/A1	A1/A1	A1/A1	A1/A1	A1/A1	A1/A1	A1/A1	A1/A1	A1/A1
CS00973	Ragdoll	US	A1/A1	A1/A1	A1/A1	A1/A1	A1/A1	A1/A1	A1/A1	A1/A1	A1/A1	A1/A1	A1/A1	A1/A1	A1/A1	A1/A1	A1/A1	A1/A1	A1/A1	A1/A1	A1/A1	A1/A1	A1/A2	A1/A1	A1/A1	A1/A1	A1/A1	A1/A1	A1/A1	A1/A1	A1/A1	A1/A1	A1/A1	A1/A1	A1/A1	A1/A1	A1/A1	A1/A1	A1/A1	A1/A1	A1/A1	A1/A1	A1/A1	A1/A1	A1/A1	A1/A1	A1/A1	A1/A1	A1/A1
CS00974	Ragdoll	US	A1/A1	A1/A1	A1/A1	A1/A1	A1/A1	A1/A1	A1/A1	A1/A1	A1/A1	A1/A1	A1/A1	A1/A1	A1/A1	A1/A1	A1/A1	A1/A1	A1/A1	A1/A1	A1/A1	A1/A1	A1/A2	A1/A1	A1/A1	A1/A1	A1/A1	A1/A1	A1/A1	A1/A1	A1/A1	A1/A1	A1/A1	A1/A1	A1/A1	A1/A1	A1/A1	A1/A1	A1/A1	A1/A1	A1/A1	A1/A1	A1/A1	A1/A1	A1/A1	A1/A1	A1/A1	A1/A1	A1/A1
CS00975	Ragdoll	US	A1/A1	A1/A1	A1/A1	A1/A1	A1/A1	A1/A1	A1/A1	A1/A1	A1/A1	A1/A1	A1/A1	A1/A1	A1/A1	A1/A1	A1/A1	A1/A1	A1/A1	A1/A1	A1/A1	A1/A1	A1/A1	A1/A1	A1/A1	A1/A1	A1/A1	A1/A1	A1/A1	A1/A1	A1/A1	A1/A1	A1/A1	A1/A1	A1/A1	A1/A1	A1/A1	A1/A1	A1/A1	A1/A1	A1/A1	A1/A1	A1/A1	A1/A1	A1/A1	A1/A1	A1/A1	A1/A1	A1/A1
CS00976	Ragdoll	DE	A1/A1	A1/A1	A1/A1	A1/A1	A1/A1	A1/A1	A1/A1	A1/A1	A1/A1	A1/A1	A1/A1	A1/A1	A1/A1	A1/A1	A1/A1	A1/A1	A1/A1	A1/A1	A1/A1	A1/A1	A1/A2	A1/A1	A1/A1	A1/A1	A1/A1	A1/A1	A1/A1	A1/A1	A1/A1	A1/A1	A1/A1	A1/A1	A1/A1	A1/A1	A1/A1	A1/A1	A1/A1	A1/A1	A1/A1	A1/A1	A1/A1	A1/A1	A1/A1	A1/A1	A1/A1	A1/A1	A1/A1
CS00977	Ragdoll	US	A1/A1	A1/A1	A1/A1	A1/A1	A1/A1	A1/A1	A1/A1	A1/A1	A1/A1	A1/A1	A1/A1	A1/A1	A1/A1	A1/A1	A1/A1	A1/A1	A1/A1	A1/A1	A1/A1	A1/A1	A1/A1	A1/A1	A1/A1	A1/A1	A1/A1	A1/A1	A1/A1	A1/A1	A1/A1	A1/A1	A1/A1	A1/A1	A1/A1	A1/A1	A1/A1	A1/A1	A1/A1	A1/A1	A1/A1	A1/A1	A1/A1	A1/A1	A1/A1	A1/A1	A1/A1	A1/A1	A1/A1
CS00978	Ragdoll	DE	A1/A1	A1/A1	A1/A1	A1/A1	A1/A1	A1/A1	A1/A1	A1/A1	A1/A1	A1/A1	A1/A1	A1/A1	A1/A1	A1/A1	A1/A1	A1/A1	A1/A1	A1/A1	A1/A1	A1/A1	A1/A1	A1/A1	A1/A1	A1/A1	A1/A1	A1/A1	A1/A1	A1/A1	A1/A1	A1/A1	A1/A1	A1/A1	A1/A1	A1/A1	A1/A1	A1/A1	A1/A1	A1/A1	A1/A1	A1/A1	A1/A1	A1/A1	A1/A1	A1/A1	A1/A1	A1/A1	A1/A1
CS00979	Ragdoll	CA	A1/A1	A1/A1	A1/A1	A1/A1	A1/A1	A1/A1	A1/A1	A1/A1	A1/A1	A1/A1	A1/A1	A1/A1	A1/A1	A1/A1	A1/A1	A1/A1	A1/A1	A1/A1	A1/A1	A1/A1	A1/A1	A1/A1	A1/A1	A1/A1	A1/A1	A1/A1	A1/A1	A1/A1	A1/A1	A1/A1	A1/A1	A1/A1	A1/A1	A1/A1	A1/A1	A1/A1	A1/A1	A1/A1	A1/A1	A1/A1	A1/A1	A1/A1	A1/A1	A1/A1	A1/A1	A1/A1	A1/A1
CS00980	Ragdoll	US	A1/A1	A1/A1	A1/A1	A1/A1	A1/A1	A1/A1	A1/A1	A1/A1	A1/A1	A1/A1	A1/A1	A1/A1	A1/A1	A1/A1	A1/A1	A1/A1	A1/A1	A1/A1	A1/A1	A1/A1	A1/A1	A1/A1	A1/A1	A1/A1	A1/A1	A1/A1	A1/A1	A1/A1	A1/A1	A1/A1	A1/A1	A1/A1	A1/A1	A1/A1	A1/A1	A1/A1	A1/A1	A1/A1	A1/A1	A1/A1	A1/A1	A1/A1	A1/A1	A1/A1	A1/A1	A1/A1	A1/A1
CS00981	Ragdoll	CA	A1/A1	A1/A1	A1/A1	A1/A1	A1/A2	A1/A1	A1/A1	A1/A1	A1/A1	A1/A1	A1/A1	A1/A1	A1/A1	A1/A1	A1/A1	A1/A1	A1/A1	A1/A1	A1/A1	A1/A1	A1/A1	A1/A1	A1/A1	A1/A1	A1/A1	A1/A1	A1/A1	A1/A1	A1/A1	A1/A1	A1/A1	A1/A1	A1/A1	A1/A1	A1/A1	A1/A1	A1/A1	A1/A1	A1/A1	A1/A1	A1/A1	A1/A1	A1/A1	A1/A1	A1/A1	A1/A1	A1/A1
CS00982	Ragdoll	KR	A1/A1	A1/A1	A1/A1	A1/A1	A1/A2	A1/A1	A1/A1	A1/A1	A1/A1	A1/A1	A1/A1	A1/A1	A1/A1	A1/A1	A1/A1	A1/A1	A1/A1	A1/A1	A1/A1	A1/A1	A1/A1	A1/A1	A1/A1	A1/A1		A1/A1	A1/A1	A1/A1	A1/A1	A1/A1	A1/A1	A1/A1	A1/A1	A1/A1	A1/A1	A1/A1	A1/A1	A1/A1	A1/A1	A1/A1	A1/A1	A1/A1	A1/A1	A1/A1	A1/A1	A1/A1	A1/A1
CS00983	Ragdoll	NO	A1/A1	A1/A1	A1/A1	A1/A1	A1/A1	A1/A1	A1/A1	A1/A1	A1/A1	A1/A1	A1/A1	A1/A1	A1/A1	A1/A1	A1/A1	A1/A1	A1/A1	A1/A1	A1/A1	A1/A1	A1/A1	A1/A1	A1/A1	A1/A1	A1/A1	A1/A1	A1/A1	A1/A1	A1/A1	A1/A1	A1/A1	A1/A1	A1/A1	A1/A1	A1/A1	A1/A1	A1/A1	A1/A1	A1/A1	A1/A1	A1/A1	A1/A1	A1/A1	A1/A1	A1/A1	A1/A1	A1/A1
CS00984	Ragdoll	CA	A1/A1	A1/A1	A1/A1	A1/A1	A1/A1	A1/A1	A1/A1	A1/A1	A1/A1	A1/A1	A1/A1	A1/A1	A1/A1	A1/A1	A1/A1	A1/A1	A1/A1	A1/A1	A1/A1	A1/A1	A1/A1	A1/A1	A1/A1	A1/A1	A1/A1	A1/A1	A1/A1	A1/A1	A1/A1	A1/A1	A1/A1	A1/A1	A1/A1	A1/A1	A1/A1	A1/A1	A1/A1	A1/A1	A1/A1	A1/A1	A1/A1	A1/A1	A1/A1	A1/A1	A1/A1	A1/A1	A1/A1
CS00985	Ragdoll	US	A1/A1	A1/A1	A1/A1	A1/A1	A1/A1	A1/A1	A1/A1	A1/A1	A1/A1	A1/A1	A1/A1	A1/A1	A1/A1	A1/A1	A1/A1	A1/A1	A1/A1	A1/A1	A1/A1	A1/A1	A1/A1	A1/A1	A1/A1	A1/A1	A1/A1	A1/A1	A1/A1	A1/A1	A1/A1	A1/A1	A1/A1	A1/A1	A1/A1	A1/A1	A1/A1	A1/A1	A1/A1	A1/A1	A1/A1	A1/A1	A1/A1	A1/A1	A1/A1	A1/A1	A1/A1	A1/A1	A1/A1
CS00986	Ragdoll	US	A1/A1	A1/A1	A1/A1	A1/A1	A1/A1	A1/A1	A1/A1	A1/A1	A1/A1	A1/A1	A1/A1	A1/A1	A1/A1	A1/A1	A1/A1	A1/A1	A1/A1	A1/A1	A1/A1	A1/A1	A1/A1	A1/A1	A1/A1	A1/A1	A1/A1	A1/A1	A1/A1	A1/A1	A1/A1	A1/A1	A1/A1	A1/A1	A1/A1	A1/A1	A1/A1	A1/A1	A1/A1	A1/A1	A1/A1	A1/A1	A1/A1	A1/A1	A1/A1	A1/A1	A1/A1	A1/A1	A1/A1
CS00987	Ragdoll	US	A1/A1	A1/A1	A1/A1	A1/A1	A1/A1	A1/A1	A1/A1	A1/A1	A1/A1	A1/A1	A1/A1	A1/A1	A1/A1	A1/A1	A1/A1	A1/A1	A1/A1	A1/A1	A1/A1	A1/A1	A1/A1	A1/A1	A1/A1	A1/A1	A1/A1	A1/A1	A1/A1	A1/A1	A1/A1	A1/A1	A1/A1	A1/A1	A1/A1	A1/A1	A1/A1	A1/A1	A1/A1	A1/A1	A1/A1	A1/A1	A1/A1	A1/A1	A1/A1	A1/A1	A1/A1	A1/A1	A1/A1
CS00988	Ragdoll	US	A1/A1	A1/A1	A1/A1	A1/A1	A1/A1	A1/A1	A1/A1	A1/A1	A1/A1	A1/A1	A1/A1	A1/A1	A1/A1	A1/A1	A1/A1	A1/A1	A1/A1	A1/A1	A1/A1	A1/A1	A1/A2	A1/A1	A1/A1	A1/A1	A1/A1	A1/A1	A1/A1	A1/A1	A1/A1	A1/A1	A1/A1	A1/A1	A1/A1	A1/A1	A1/A1	A1/A1	A1/A1	A1/A1	A1/A1	A1/A1	A1/A1	A1/A1	A1/A1	A1/A1	A1/A1	A1/A1	A1/A1
CS00989	Ragdoll	US	A1/A1	A1/A1	A1/A1	A1/A1	A1/A1	A1/A1	A1/A1	A1/A1	A1/A1	A1/A1	A1/A1	A1/A1	A1/A1	A1/A1	A1/A1	A1/A1	A1/A1	A1/A1	A1/A1	A1/A1	A1/A1	A1/A1	A1/A1	A1/A1	A1/A1	A1/A1	A1/A1	A1/A1	A1/A1	A1/A1	A1/A1	A1/A1	A1/A1	A1/A1	A1/A1	A1/A1	A1/A1	A1/A1	A1/A1	A1/A1	A1/A1	A1/A1	A1/A1	A1/A1	A1/A1	A1/A1	A1/A1
CS00990	Ragdoll	US	A1/A1	A1/A1	A1/A1	A1/A1	A1/A1	A1/A1	A1/A1	A1/A1	A1/A1	A1/A1	A1/A1	A1/A1	A1/A1	A1/A1	A1/A1	A1/A1	A1/A1	A1/A1	A1/A1	A1/A1	A1/A1	A1/A1	A1/A1	A1/A1	A1/A1	A1/A1	A1/A1	A1/A1	A1/A1	A1/A1	A1/A1	A1/A1	A1/A1	A1/A1	A1/A1	A1/A1	A1/A1	A1/A1	A1/A1	A1/A1	A1/A1	A1/A1	A1/A1	A1/A1	A1/A1	A1/A1	A1/A1
CS00991	Ragdoll	US	A1/A1	A1/A1	A1/A1	A1/A1	A1/A1	A1/A1	A1/A1	A1/A1	A1/A1	A1/A1	A1/A1	A1/A1	A1/A1	A1/A1	A1/A1	A1/A1	A1/A1	A1/A1	A1/A1	A1/A1	A1/A1	A1/A1	A1/A1	A1/A1	A1/A1	A1/A1	A1/A1	A1/A1	A1/A1	A1/A1	A1/A1	A1/A1	A1/A1	A1/A1	A1/A1	A1/A1	A1/A1	A1/A1	A1/A1	A1/A1	A1/A1	A1/A1	A1/A1	A1/A1	A1/A1	A1/A1	A1/A1
CS00992	Ragdoll	SE	A1/A1	A1/A1	A1/A1	A1/A1	A1/A1	A1/A1	A1/A1	A1/A1	A1/A1	A1/A1	A1/A1	A1/A1	A1/A1	A1/A1	A1/A1	A1/A1	A1/A1	A1/A1	A1/A1	A1/A1	A1/A1	A1/A1	A1/A1	A1/A1	A1/A1	A1/A1	A1/A1	A1/A1	A1/A1	A1/A1	A1/A1	A1/A1	A1/A1	A1/A1	A1/A1	A1/A1	A1/A1	A1/A1	A1/A1	A1/A1	A1/A1	A1/A1	A1/A1	A1/A1	A1/A1	A1/A1	A1/A1
CS00993	Ragdoll	US	A1/A1	A1/A1	A1/A1	A1/A1	A1/A1	A1/A1	A1/A1	A1/A1	A1/A1	A1/A1	A1/A1	A1/A1	A1/A1	A1/A1	A1/A1	A1/A1	A1/A1	A1/A1	A1/A1	A1/A1	A1/A2	A1/A1	A1/A1	A1/A1	A1/A1	A1/A1	A1/A1	A1/A1	A1/A1	A1/A1	A1/A1	A1/A1	A1/A1	A1/A1	A1/A1	A1/A1	A1/A1	A1/A1	A1/A1	A1/A1	A1/A1	A1/A1	A1/A1	A1/A1	A1/A1	A1/A1	A1/A1
CS00994	Ragdoll	US	A1/A1	A1/A1	A1/A1	A1/A1	A1/A1	A1/A1	A1/A1	A1/A1	A1/A1	A1/A1	A1/A1	A1/A1	A1/A1	A1/A1	A1/A1	A1/A1	A1/A1	A1/A1	A1/A1	A1/A1	A1/A1	A1/A1	A1/A1	A1/A1	A1/A1	A1/A1	A1/A1	A1/A1	A1/A1	A1/A1	A1/A1	A1/A1	A1/A1	A1/A1	A1/A1	A1/A1	A1/A1	A1/A1	A1/A1	A1/A1	A1/A1	A1/A1	A1/A1	A1/A1	A1/A1	A1/A1	A1/A1
CS00995	Ragdoll	US	A1/A1	A1/A1	A1/A1	A1/A1	A1/A1	A1/A1	A1/A1	A1/A1	A1/A1	A1/A1	A1/A1	A1/A1	A1/A1	A1/A1	A1/A1	A1/A1	A1/A1	A1/A1	A1/A1	A1/A1	A1/A2	A1/A1	A1/A1	A1/A1	A1/A1	A1/A1	A1/A1	A1/A1	A1/A1	A1/A1	A1/A1	A1/A1	A1/A1	A1/A1	A1/A1	A1/A1	A1/A1	A1/A1	A1/A1	A1/A1	A1/A1	A1/A1	A1/A1	A1/A1	A1/A1	A1/A1	A1/A1
CS00996	Ragdoll	CZ	A1/A1	A1/A1	A1/A1	A1/A1	A1/A1	A1/A1	A1/A1	A1/A1	A1/A1	A1/A1	A1/A1	A1/A1	A1/A1	A1/A1	A1/A1	A1/A1	A1/A1	A1/A1	A1/A1	A1/A1	A1/A1	A1/A1	A1/A1	A1/A1	A1/A1	A1/A1	A1/A1	A1/A1	A1/A1	A1/A1	A1/A1	A1/A1	A1/A1	A1/A1	A1/A1	A1/A1	A1/A1	A1/A1	A1/A1	A1/A1	A1/A1	A1/A1	A1/A1	A1/A1	A1/A1	A1/A1	A1/A1
CS00997	Ragdoll	US	A1/A1	A1/A1	A1/A1	A1/A1	A1/A1	A1/A1	A1/A1	A1/A1	A1/A1	A1/A1	A1/A1	A1/A1	A1/A1	A1/A1	A1/A1	A1/A1	A1/A1	A1/A1	A1/A1	A1/A1	A1/A1	A1/A1	A1/A1	A1/A1	A1/A1	A1/A1	A1/A1	A1/A1	A1/A1	A1/A1	A1/A1	A1/A1	A1/A1	A1/A1	A1/A1	A1/A1	A1/A1	A1/A1	A1/A1	A1/A1	A1/A1	A1/A1	A1/A1	A1/A1	A1/A1	A1/A1	A1/A1
CS00998	Ragdoll	US	A1/A1	A1/A1	A1/A1	A1/A1	A1/A1	A1/A1	A1/A1	A1/A1	A1/A1	A1/A1	A1/A1	A1/A1	A1/A1	A1/A1	A1/A1	A1/A1	A1/A1	A1/A1	A1/A1	A1/A1	A1/A1	A1/A1	A1/A1	A1/A1	A1/A1	A1/A1	A1/A1	A1/A1	A1/A1	A1/A1	A1/A1	A1/A1	A1/A1	A1/A1	A1/A1	A1/A1	A1/A1	A1/A1	A1/A1	A1/A1	A1/A1	A1/A1	A1/A1	A1/A1	A1/A1	A1/A1	A1/A1
CS00999	Ragdoll	US	A1/A1	A1/A1	A1/A1	A1/A1	A1/A1	A1/A1	A1/A1	A1/A1	A1/A1	A1/A1	A1/A1	A1/A1	A1/A1	A1/A1	A1/A1	A1/A1	A1/A1	A1/A1	A1/A1	A1/A1	A1/A1	A1/A1	A1/A1	A1/A1	A1/A1	A1/A1	A1/A1	A1/A1	A1/A1	A1/A1	A1/A1	A1/A1	A1/A1	A1/A1	A1/A1	A1/A1	A1/A1	A1/A1	A1/A1	A1/A1	A1/A1	A1/A1	A1/A1	A1/A1	A1/A1	A1/A1	A1/A1
CS01000	Ragdoll	US	A1/A1	A1/A1	A1/A1	A1/A1	A1/A1	A1/A1	A1/A1	A1/A1	A1/A1	A1/A1	A1/A1	A1/A1	A1/A1	A1/A1	A1/A1	A1/A1	A1/A1	A1/A1	A1/A1	A1/A1	A1/A2	A1/A1	A1/A1	A1/A1	A1/A1	A1/A1	A1/A1	A1/A1	A1/A1	A1/A1	A1/A1	A1/A1	A1/A1	A1/A1	A1/A1	A1/A1	A1/A1	A1/A1	A1/A1	A1/A1	A1/A1	A1/A1	A1/A1	A1/A1	A1/A1	A1/A1	A1/A1
CS01001	Ragdoll	US	A1/A1	A1/A1	A1/A1	A1/A1	A1/A2	A1/A1	A1/A1	A1/A1	A1/A1	A1/A1	A1/A1	A1/A1	A1/A1	A1/A1	A1/A1	A1/A1	A1/A1	A1/A1	A1/A1	A1/A1	A1/A1	A1/A1	A1/A1	A1/A1	A1/A1	A1/A1	A1/A1	A1/A1	A1/A1	A1/A1	A1/A1	A1/A1	A1/A1	A1/A1	A1/A1	A1/A1	A1/A1	A1/A1	A1/A1	A1/A1	A1/A1	A1/A1	A1/A1	A1/A1	A1/A1	A1/A1	A1/A1
CS01002	Ragdoll	US	A1/A1	A1/A1	A1/A1	A1/A1	A1/A1	A1/A1	A1/A1	A1/A1	A1/A1	A1/A1	A1/A1	A1/A1	A1/A1	A1/A1	A1/A1	A1/A1	A1/A1	A1/A1	A1/A1	A1/A1	A1/A1	A1/A1	A1/A1	A1/A1	A1/A1	A1/A1	A1/A1	A1/A1	A1/A1	A1/A1	A1/A1	A1/A1	A1/A1	A1/A1	A1/A1	A1/A1	A1/A1	A1/A1	A1/A1	A1/A1	A1/A1	A1/A1	A1/A1	A1/A1	A1/A1	A1/A1	A1/A1
CS01003	Ragdoll		A1/A1	A1/A1	A1/A1	A1/A1	A1/A1	A1/A1	A1/A1	A1/A1	A1/A1	A1/A1	A1/A1	A1/A1	A1/A1	A1/A1	A1/A1	A1/A1	A1/A1	A1/A1	A1/A1	A1/A1	A1/A1	A1/A1	A1/A1	A1/A1	A1/A1	A1/A1	A1/A1	A1/A1	A1/A1	A1/A1	A1/A1	A1/A1	A1/A1	A1/A1	A1/A1	A1/A1	A1/A1	A1/A1	A1/A1	A1/A1	A1/A1	A1/A1	A1/A1	A1/A1	A1/A1	A1/A1	A1/A1
CS01004	Ragdoll	BE	A1/A1	A1/A1	A1/A1	A1/A1	A1/A1	A1/A1	A1/A1	A1/A1	A1/A1	A1/A1	A1/A1	A1/A1	A1/A1	A1/A1	A1/A1	A1/A1	A1/A1	A1/A1	A1/A1	A1/A1	A1/A1	A1/A1	A1/A1	A1/A1	A1/A1	A1/A1	A1/A1	A1/A1	A1/A1	A1/A1	A1/A1	A1/A1	A1/A1	A1/A1	A1/A1	A1/A1	A1/A1	A1/A1	A1/A1	A1/A1	A1/A1	A1/A1	A1/A1	A1/A1	A1/A1	A1/A1	A1/A1
CS01005	Ragdoll	US	A1/A1	A1/A1	A1/A1	A1/A1	A1/A1	A1/A1	A1/A1	A1/A1	A1/A1	A1/A1	A1/A1	A1/A1	A1/A1	A1/A1	A1/A1	A1/A1	A1/A1	A1/A1	A1/A1	A1/A1	A1/A1	A1/A1	A1/A1	A1/A1	A1/A1	A1/A1	A1/A1	A1/A1	A1/A1	A1/A1	A1/A1	A1/A1	A1/A1	A1/A1	A1/A1	A1/A1	A1/A1	A1/A1	A1/A1	A1/A1	A1/A1	A1/A1	A1/A1	A1/A1	A1/A1	A1/A1	A1/A1
CS01006	Ragdoll	US	A1/A1	A1/A1	A1/A1	A1/A1	A1/A1	A1/A1	A1/A1	A1/A1	A1/A1	A1/A1	A1/A1	A1/A1	A1/A1	A1/A1	A1/A1	A1/A1	A1/A1	A1/A1	A1/A1	A1/A1	A1/A2	A1/A1	A1/A1	A1/A1	A1/A1	A1/A1	A1/A1	A1/A1	A1/A1	A1/A1	A1/A1	A1/A1	A1/A1	A1/A1	A1/A1	A1/A1	A1/A1	A1/A1	A1/A1	A1/A1	A1/A1	A1/A1	A1/A1	A1/A1	A1/A1	A1/A1	A1/A1
CS01007	Ragdoll	US	A1/A1	A1/A1	A1/A1	A1/A1	A1/A1	A1/A1	A1/A1	A1/A1	A1/A1	A1/A1	A1/A1	A1/A1	A1/A1	A1/A1	A1/A1	A1/A1	A1/A1	A1/A1	A1/A1	A1/A1	A1/A1	A1/A1	A1/A1	A1/A1	A1/A1	A1/A1	A1/A1	A1/A1	A1/A1	A1/A1	A1/A1	A1/A1	A1/A1	A1/A1	A1/A1	A1/A1	A1/A1	A1/A1	A1/A1	A1/A1	A1/A1	A1/A1	A1/A1	A1/A1	A1/A1	A1/A1	A1/A1
CS01008	Ragdoll	FI	A1/A1	A1/A1	A1/A1	A1/A1	A1/A1	A1/A1	A1/A1	A1/A1	A1/A1	A1/A1	A1/A1	A1/A1	A1/A1	A1/A1	A1/A1	A1/A1	A1/A1	A1/A1	A1/A1	A1/A1	A1/A1	A1/A1	A1/A1	A1/A1	A1/A1	A1/A1	A1/A1	A1/A1	A1/A1	A1/A1	A1/A1	A1/A1	A1/A1	A1/A1	A1/A1	A1/A1	A1/A1	A1/A1	A1/A1	A1/A1	A1/A1	A1/A1	A1/A1	A1/A1	A1/A1	A1/A1	A1/A1
CS01009	Ragdoll	US	A1/A1	A1/A1	A1/A1	A1/A1	A1/A1	A1/A1	A1/A1	A1/A1	A1/A1	A1/A1	A1/A1	A1/A1	A1/A1	A1/A1	A1/A1	A1/A1	A1/A1	A1/A1	A1/A1	A1/A1	A1/A1	A1/A1	A1/A1	A1/A1	A1/A1	A1/A1	A1/A1	A1/A1	A1/A1	A1/A1	A1/A1	A1/A1	A1/A1	A1/A1	A1/A1	A1/A1	A1/A1	A1/A1	A1/A1	A1/A1	A1/A1	A1/A1	A1/A1	A1/A1	A1/A1	A1/A1	A1/A1
CS01010	Ragdoll	US	A1/A1	A1/A1	A1/A1	A1/A1	A1/A1	A1/A1	A1/A1	A1/A1	A1/A1	A1/A1	A1/A1	A1/A1	A1/A1	A1/A1	A1/A1	A1/A1	A1/A1	A1/A1	A1/A1	A1/A1	A1/A2	A1/A1	A1/A1	A1/A1	A1/A1	A1/A1	A1/A1	A1/A1	A1/A1	A1/A1	A1/A1	A1/A1	A1/A1	A1/A1	A1/A1	A1/A1	A1/A1	A1/A1	A1/A1	A1/A1	A1/A1	A1/A1	A1/A1	A1/A1	A1/A1	A1/A1	A1/A1
CS01011	Ragdoll	US	A1/A1	A1/A1	A1/A1	A1/A1	A1/A1	A1/A1	A1/A1	A1/A1	A1/A1	A1/A1	A1/A1	A1/A1	A1/A1	A1/A1	A1/A1	A1/A1	A1/A1	A1/A1	A1/A1	A1/A1	A1/A2	A1/A1	A1/A1	A1/A1	A1/A1	A1/A1	A1/A1	A1/A1	A1/A1	A1/A1	A1/A1	A1/A1	A1/A1	A1/A1	A1/A1	A1/A1	A1/A1	A1/A1	A1/A1	A1/A1	A1/A1	A1/A1	A1/A1	A1/A1	A1/A1	A1/A1	A1/A1
CS01012	Ragdoll	US	A1/A1	A1/A1	A1/A1	A1/A1	A1/A1	A1/A1	A1/A1	A1/A1	A1/A1	A1/A1	A1/A1	A1/A1	A1/A1	A1/A1	A1/A1	A1/A1	A1/A1	A1/A1	A1/A1	A1/A1	A1/A2	A1/A1	A1/A1	A1/A1	A1/A1	A1/A1	A1/A1	A1/A1	A1/A1	A1/A1	A1/A1	A1/A1	A1/A1	A1/A1	A1/A1	A1/A1	A1/A1	A1/A1	A1/A1	A1/A1	A1/A1	A1/A1	A1/A1	A1/A1	A1/A1	A1/A1	A1/A1
CS01013	Ragdoll	US	A1/A1	A1/A1	A1/A1	A1/A1	A1/A1	A1/A1	A1/A1	A1/A1	A1/A1	A1/A1	A1/A1	A1/A1	A1/A1	A1/A1	A1/A1	A1/A1	A1/A1	A1/A1	A1/A1	A1/A1	A1/A2	A1/A1	A1/A1	A1/A1	A1/A1	A1/A1	A1/A1	A1/A1	A1/A1	A1/A1	A1/A1	A1/A1	A1/A1	A1/A1	A1/A1	A1/A1	A1/A1	A1/A1	A1/A1	A1/A1	A1/A1	A1/A1	A1/A1	A1/A1	A1/A1	A1/A1	A1/A1
CS01014	Ragdoll	US	A1/A1	A1/A1	A1/A1	A1/A1	A1/A1	A1/A1	A1/A1	A1/A1	A1/A1	A1/A1	A1/A1	A1/A1	A1/A1	A1/A1	A1/A1	A1/A1	A1/A1	A1/A1	A1/A1	A1/A1	A1/A1	A1/A1	A1/A1	A1/A1	A1/A1	A1/A1	A1/A1	A1/A1	A1/A1	A1/A1	A1/A1	A1/A1	A1/A1	A1/A1	A1/A1	A1/A1	A1/A1	A1/A1	A1/A1	A1/A1	A1/A1	A1/A1	A1/A1	A1/A1	A1/A1	A1/A1	A1/A1
CS01015	Ragdoll	CH	A1/A1	A1/A1	A1/A1	A1/A1	A1/A1	A1/A1	A1/A1	A1/A1	A1/A1	A1/A1	A1/A1	A1/A1	A1/A1	A1/A1	A1/A1	A1/A1	A1/A1	A1/A1	A1/A1	A1/A1	A1/A1	A1/A1	A1/A1	A1/A1	A1/A1	A1/A1	A1/A1	A1/A1	A1/A1	A1/A1	A1/A1	A1/A1	A1/A1	A1/A1	A1/A1	A1/A1	A1/A1	A1/A1	A1/A1	A1/A1	A1/A1	A1/A1	A1/A1	A1/A1	A1/A1	A1/A1	A1/A1
CS01016	Ragdoll	US	A1/A1	A1/A1	A1/A1	A1/A1	A1/A1	A1/A1	A1/A1	A1/A1	A1/A1	A1/A1	A1/A1	A1/A1	A1/A1	A1/A1	A1/A1	A1/A1	A1/A1	A1/A1	A1/A1	A1/A1	A1/A1	A1/A1	A1/A1	A1/A1	A1/A1	A1/A1	A1/A1	A1/A1	A1/A1	A1/A1	A1/A1	A1/A1	A1/A1	A1/A1	A1/A1	A1/A1	A1/A1	A1/A1	A1/A1	A1/A1	A1/A1	A1/A1	A1/A1	A1/A1	A1/A1	A1/A1	A1/A1
CS01017	Ragdoll	US	A1/A1	A1/A1	A1/A1	A1/A1	A1/A1	A1/A1	A1/A1	A1/A1	A1/A1	A1/A1	A1/A1	A1/A1	A1/A1	A1/A1	A1/A1	A1/A1	A1/A1	A1/A1	A1/A1	A1/A1	A1/A1	A1/A1	A1/A1	A1/A1	A1/A1	A1/A1	A1/A1	A1/A1	A1/A1	A1/A1	A1/A1	A1/A1	A1/A1	A1/A1	A1/A1	A1/A1	A1/A1	A1/A1	A1/A1	A1/A1	A1/A1	A1/A1	A1/A1	A1/A1	A1/A1	A1/A1	A1/A1
CS01018	Ragdoll	CH	A1/A1	A1/A1	A1/A1	A1/A1	A1/A1	A1/A1	A1/A1	A1/A1	A1/A1	A1/A1	A1/A1	A1/A1	A1/A1	A1/A1	A1/A1	A1/A1	A1/A1	A1/A1	A1/A1	A1/A1	A1/A1	A1/A1	A1/A1	A1/A1	A1/A1	A1/A1	A1/A1	A1/A1	A1/A1	A1/A1	A1/A1	A1/A1	A1/A1	A1/A1	A1/A1	A1/A1	A1/A1	A1/A1	A1/A1	A1/A1	A1/A1	A1/A1	A1/A1	A1/A1	A1/A1	A1/A1	A1/A1
CS01019	Ragdoll	US	A1/A1	A1/A1	A1/A1	A1/A1	A1/A1	A1/A1	A1/A1	A1/A1	A1/A1	A1/A1	A1/A1	A1/A1	A1/A1	A1/A1	A1/A1	A1/A1	A1/A1	A1/A1	A1/A1	A1/A1	A1/A2	A1/A1	A1/A1	A1/A1	A1/A1	A1/A1	A1/A1	A1/A1	A1/A1	A1/A1	A1/A1	A1/A1	A1/A1	A1/A1	A1/A1	A1/A1	A1/A1	A1/A1	A1/A1	A1/A1	A1/A1	A1/A1	A1/A1	A1/A1	A1/A1	A1/A1	A1/A1
CS01020	Ragdoll	US	A1/A1	A1/A1	A1/A1	A1/A1	A1/A1	A1/A1	A1/A1	A1/A1	A1/A1	A1/A1	A1/A1	A1/A1	A1/A1	A1/A1	A1/A1	A1/A1	A1/A1	A1/A1	A1/A1	A1/A1	A1/A1	A1/A1	A1/A1	A1/A1	A1/A1	A1/A1	A1/A1	A1/A1	A1/A1	A1/A1	A1/A1	A1/A1	A1/A1	A1/A1	A1/A1	A1/A1	A1/A1	A1/A1	A1/A1	A1/A1	A1/A1	A1/A1	A1/A1	A1/A1	A1/A1	A1/A1	A1/A1
CS01021	Ragdoll	US	A1/A1	A1/A1	A1/A1	A1/A1	A1/A1	A1/A1	A1/A1	A1/A1	A1/A1	A1/A1	A1/A1	A1/A1	A1/A1	A1/A1	A1/A1	A1/A1	A1/A1	A1/A1	A1/A1	A1/A1	A1/A1	A1/A1	A1/A1	A1/A1	A1/A1	A1/A1	A1/A1	A1/A1	A1/A1	A1/A1	A1/A1	A1/A1	A1/A1	A1/A1	A1/A1	A1/A1	A1/A1	A1/A1	A1/A1	A1/A1	A1/A1	A1/A1	A1/A1	A1/A1	A1/A1	A1/A1	A1/A1
CS01022	Ragdoll	US	A1/A1	A1/A1	A1/A1	A1/A1	A1/A1	A1/A1	A1/A1	A1/A1	A1/A1	A1/A1	A1/A1	A1/A1	A1/A1	A1/A1	A1/A1	A1/A1	A1/A1	A1/A1	A1/A1	A1/A1	A1/A1	A1/A1	A1/A1	A1/A1	A1/A1	A1/A1	A1/A1	A1/A1	A1/A1	A1/A1	A1/A1	A1/A1	A1/A1	A1/A1	A1/A1	A1/A1	A1/A1	A1/A1	A1/A1	A1/A1	A1/A1	A1/A1	A1/A1	A1/A1	A1/A1	A1/A1	A1/A1
CS01023	Ragdoll	KR	A1/A1	A1/A1	A1/A1	A1/A1	A1/A1	A1/A1	A1/A1	A1/A1	A1/A1	A1/A1	A1/A1	A1/A1	A1/A1	A1/A1	A1/A1	A1/A1	A1/A1	A1/A1	A1/A1	A1/A1	A1/A1	A1/A1	A1/A1	A1/A1	A1/A1	A1/A1	A1/A1	A1/A1	A1/A1	A1/A1	A1/A1	A1/A1	A1/A1	A1/A1	A1/A1	A1/A1	A1/A1	A1/A1	A1/A1	A1/A1	A1/A1	A1/A1	A1/A1	A1/A1	A1/A1	A1/A1	A1/A1
CS01024	Ragdoll	US	A1/A1	A1/A1	A1/A1	A1/A1	A1/A1	A1/A1	A1/A1	A1/A1	A1/A1	A1/A1	A1/A1	A1/A1	A1/A1	A1/A1	A1/A1	A1/A1	A1/A1	A1/A1	A1/A1	A1/A1	A1/A1	A1/A1	A1/A1	A1/A1	A1/A1	A1/A1	A1/A1	A1/A1	A1/A1	A1/A1	A1/A1	A1/A1	A1/A1	A1/A1	A1/A1	A1/A1	A1/A1	A1/A1	A1/A1	A1/A1	A1/A1	A1/A1	A1/A1	A1/A1	A1/A1	A1/A1	A1/A1
CS01025	Ragdoll	US	A1/A1	A1/A1	A1/A1	A1/A1	A1/A1	A1/A1	A1/A1	A1/A1	A1/A1	A1/A1	A1/A1	A1/A1	A1/A1	A1/A1	A1/A1	A1/A1	A1/A1	A1/A1	A1/A1	A1/A1	A1/A1	A1/A1	A1/A1	A1/A1	A1/A1	A1/A1	A1/A1	A1/A1	A1/A1	A1/A1	A1/A1	A1/A1	A1/A1	A1/A1	A1/A1	A1/A1	A1/A1	A1/A1	A1/A1	A1/A1	A1/A1	A1/A1	A1/A1	A1/A1	A1/A1	A1/A1	A1/A1
CS01026	Ragdoll	CA	A1/A1	A1/A1	A1/A1	A1/A1	A1/A1	A1/A1	A1/A1	A1/A1	A1/A1	A1/A1	A1/A1	A1/A1	A1/A1	A1/A1	A1/A1	A1/A1	A1/A1	A1/A1	A1/A1	A1/A1	A1/A2	A1/A1	A1/A1	A1/A1	A1/A1	A1/A1	A1/A1	A1/A1	A1/A1	A1/A1	A1/A1	A1/A1	A1/A1	A1/A1	A1/A1	A1/A1	A1/A1	A1/A1	A1/A1	A1/A1	A1/A1	A1/A1	A1/A1	A1/A1	A1/A1	A1/A1	A1/A1
CS01027	Ragdoll	US	A1/A1	A1/A1	A1/A1	A1/A1	A1/A1	A1/A1	A1/A1	A1/A1	A1/A1	A1/A1	A1/A1	A1/A1	A1/A1	A1/A1	A1/A1	A1/A1	A1/A1	A1/A1	A1/A1	A1/A1	A1/A1	A1/A1	A1/A1	A1/A1	A1/A1	A1/A1	A1/A1	A1/A1	A1/A1	A1/A1	A1/A1	A1/A1	A1/A1	A1/A1	A1/A1	A1/A1	A1/A1	A1/A1	A1/A1	A1/A1	A1/A1	A1/A1	A1/A1	A1/A1	A1/A1	A1/A1	A1/A1
CS01028	Ragdoll	US	A1/A1	A1/A1	A1/A1	A1/A1	A1/A1	A1/A1	A1/A1	A1/A1	A1/A1	A1/A1	A1/A1	A1/A1	A1/A1	A1/A1	A1/A1	A1/A1	A1/A1	A1/A1	A1/A1	A1/A1	A1/A2	A1/A1	A1/A1	A1/A1	A1/A1	A1/A1	A1/A1	A1/A1	A1/A1	A1/A1	A1/A1	A1/A1	A1/A1	A1/A1	A1/A1	A1/A1	A1/A1	A1/A1	A1/A1	A1/A1	A1/A1	A1/A1	A1/A1	A1/A1	A1/A1	A1/A1	A1/A1
CS01029	Ragdoll	US	A1/A1	A1/A1	A1/A1	A1/A1	A1/A1	A1/A1	A1/A1	A1/A1	A1/A1	A1/A1	A1/A1	A1/A1	A1/A1	A1/A1	A1/A1	A1/A1	A1/A1	A1/A1	A1/A1	A1/A1	A1/A1	A1/A1	A1/A1	A1/A1	A1/A1	A1/A1	A1/A1	A1/A1	A1/A1	A1/A1	A1/A1	A1/A1	A1/A1	A1/A1	A1/A1	A1/A1	A1/A1	A1/A1	A1/A1	A1/A1	A1/A1	A1/A1	A1/A1	A1/A1	A1/A1	A1/A1	A1/A1
CS01030	Ragdoll	US	A1/A1	A1/A1	A1/A1	A1/A1	A1/A1	A1/A1	A1/A1	A1/A1	A1/A1	A1/A1	A1/A1	A1/A1	A1/A1	A1/A1	A1/A1	A1/A1	A1/A1	A1/A1	A1/A1	A1/A1	A1/A1	A1/A1	A1/A1	A1/A1	A1/A1	A1/A1	A1/A1	A1/A1	A1/A1	A1/A1	A1/A1	A1/A1	A1/A1	A1/A1	A1/A1	A1/A1	A1/A1	A1/A1	A1/A1	A1/A1	A1/A1	A1/A1	A1/A1	A1/A1	A1/A1	A1/A1	A1/A1
CS01031	Ragdoll	KR	A1/A1	A1/A1	A1/A1	A1/A1	A1/A1	A1/A1	A1/A1	A1/A1	A1/A1	A1/A1	A1/A1	A1/A1	A1/A1	A1/A1	A1/A1	A1/A1	A1/A1	A1/A1	A1/A1	A1/A1	A1/A1	A1/A1	A1/A1	A1/A1	A1/A1	A1/A1	A1/A1	A1/A1	A1/A1	A1/A1	A1/A1	A1/A1	A1/A1	A1/A1	A1/A1	A1/A1	A1/A1	A1/A1	A1/A1	A1/A1	A1/A1	A1/A1	A1/A1	A1/A1	A1/A1	A1/A1	A1/A1
CS01032	Ragdoll	US	A1/A1	A1/A1	A1/A1	A1/A1	A1/A1	A1/A1	A1/A1	A1/A1	A1/A1	A1/A1	A1/A1	A1/A1	A1/A1	A1/A1	A1/A1	A1/A1	A1/A1	A1/A1	A1/A1	A1/A1	A1/A1	A1/A1	A1/A1	A1/A1	A1/A1	A1/A1	A1/A1	A1/A1	A1/A1	A1/A1	A1/A1	A1/A1	A1/A1	A1/A1	A1/A1	A1/A1	A1/A1	A1/A1	A1/A1	A1/A1	A1/A1	A1/A1	A1/A1	A1/A1	A1/A1	A1/A1	A1/A1
CS01033	Ragdoll	US	A1/A1	A1/A1	A1/A1	A1/A1	A1/A1	A1/A1	A1/A1	A1/A1	A1/A1	A1/A1	A1/A1	A1/A1	A1/A1	A1/A1	A1/A1	A1/A1	A1/A1	A1/A1	A1/A1	A1/A1	A1/A2	A1/A1	A1/A1	A1/A1	A1/A1	A1/A1	A1/A1	A1/A1	A1/A1	A1/A1	A1/A1	A1/A1	A1/A1	A1/A1	A1/A1	A1/A1	A1/A1	A1/A1	A1/A1	A1/A1	A1/A1	A1/A1	A1/A1	A1/A1	A1/A1	A1/A1	A1/A1
CS01034	Ragdoll	US	A1/A1	A1/A1	A1/A1	A1/A1	A1/A1	A1/A1	A1/A1	A1/A1	A1/A1	A1/A1	A1/A1	A1/A1	A1/A1	A1/A1	A1/A1	A1/A1	A1/A1	A1/A1	A1/A1	A1/A1	A1/A2	A1/A1	A1/A1	A1/A1	A1/A1	A1/A1	A1/A1	A1/A1	A1/A1	A1/A1	A1/A1	A1/A1	A1/A1	A1/A1	A1/A1	A1/A1	A1/A1	A1/A1	A1/A1	A1/A1	A1/A1	A1/A1	A1/A1	A1/A1	A1/A1	A1/A1	A1/A1
CS01035	Ragdoll	US	A1/A1	A1/A1	A1/A1	A1/A1	A1/A1	A1/A1	A1/A1	A1/A1	A1/A1	A1/A1	A1/A1	A1/A1	A1/A1	A1/A1	A1/A1	A1/A1	A1/A1	A1/A1	A1/A1	A1/A1	A1/A1	A1/A1	A1/A1	A1/A1	A1/A1	A1/A1	A1/A1	A1/A1	A1/A1	A1/A1	A1/A1	A1/A1	A1/A1	A1/A1	A1/A1	A1/A1	A1/A1	A1/A1	A1/A1	A1/A1	A1/A1	A1/A1	A1/A1	A1/A1	A1/A1	A1/A1	A1/A1
CS01036	Ragdoll	US	A1/A1	A1/A1	A1/A1	A1/A1	A1/A1	A1/A1	A1/A1	A1/A1	A1/A1	A1/A1	A1/A1	A1/A1	A1/A1	A1/A1	A1/A1	A1/A1	A1/A1	A1/A1	A1/A1	A1/A1	A1/A1	A1/A1	A1/A1	A1/A1	A1/A1	A1/A1	A1/A1	A1/A1	A1/A1	A1/A1	A1/A1	A1/A1	A1/A1	A1/A1	A1/A1	A1/A1	A1/A1	A1/A1	A1/A1	A1/A1	A1/A1	A1/A1	A1/A1	A1/A1	A1/A1	A1/A1	A1/A1
CS01037	Ragdoll	US	A1/A1	A1/A1	A1/A1	A1/A1	A1/A1	A1/A1	A1/A1	A1/A1	A1/A1	A1/A1	A1/A1	A1/A1	A1/A1	A1/A1	A1/A1	A1/A1	A1/A1	A1/A1	A1/A1	A1/A1	A1/A1	A1/A1	A1/A1	A1/A1	A1/A1	A1/A1	A1/A1	A1/A1	A1/A1	A1/A1	A1/A1	A1/A1	A1/A1	A1/A1	A1/A1	A1/A1	A1/A1	A1/A1	A1/A1	A1/A1	A1/A1	A1/A1	A1/A1	A1/A1	A1/A1	A1/A1	A1/A1
CS01038	Ragdoll	US	A1/A1	A1/A1	A1/A1	A1/A1	A1/A1	A1/A1	A1/A1	A1/A1	A1/A1	A1/A1	A1/A1	A1/A1	A1/A1	A1/A1	A1/A1	A1/A1	A1/A1	A1/A1	A1/A1	A1/A1	A1/A1	A1/A1	A1/A1	A1/A1	A1/A1	A1/A1	A1/A1	A1/A1	A1/A1	A1/A1	A1/A1	A1/A1	A1/A1	A1/A1	A1/A1	A1/A1	A1/A1	A1/A1	A1/A1	A1/A1	A1/A1	A1/A1	A1/A1	A1/A1	A1/A1	A1/A1	A1/A1
CS01039	Ragdoll	US	A1/A1	A1/A1	A1/A1	A1/A1	A1/A1	A1/A1	A1/A1	A1/A1	A1/A1	A1/A1	A1/A1	A1/A1	A1/A1	A1/A1	A1/A1	A1/A1	A1/A1	A1/A1	A1/A1	A1/A1	A1/A1	A1/A1	A1/A1	A1/A1	A1/A1	A1/A1	A1/A1	A1/A1	A1/A1	A1/A1	A1/A1	A1/A1	A1/A1	A1/A1	A1/A1	A1/A1	A1/A1	A1/A1	A1/A1	A1/A1	A1/A1	A1/A1	A1/A1	A1/A1	A1/A1	A1/A1	A1/A1
CS01040	Ragdoll	US	A1/A1	A1/A1	A1/A1	A1/A1	A1/A1	A1/A1	A1/A1	A1/A1	A1/A1	A1/A1	A1/A1	A1/A1	A1/A1	A1/A1	A1/A1	A1/A1	A1/A1	A1/A1	A1/A1	A1/A1	A1/A1	A1/A1	A1/A1	A1/A1	A1/A1	A1/A1	A1/A1	A1/A1	A1/A1	A1/A1	A1/A1	A1/A1	A1/A1	A1/A1	A1/A1	A1/A1	A1/A1	A1/A1	A1/A1	A1/A1	A1/A1	A1/A1	A1/A1	A1/A1	A1/A1	A1/A1	A1/A1
CS01041	Ragdoll	US	A1/A1	A1/A1	A1/A1	A1/A1	A1/A1	A1/A1	A1/A1	A1/A1	A1/A1	A1/A1	A1/A1	A1/A1	A1/A1	A1/A1	A1/A1	A1/A1	A1/A1	A1/A1	A1/A1	A1/A1	A1/A1	A1/A1	A1/A1	A1/A1	A1/A1	A1/A1	A1/A1	A1/A1	A1/A1	A1/A1	A1/A1	A1/A1	A1/A1	A1/A1	A1/A1	A1/A1	A1/A1	A1/A1	A1/A1	A1/A1	A1/A1	A1/A1	A1/A1	A1/A1	A1/A1	A1/A1	A1/A1
CS01042	Ragdoll	US	A1/A1	A1/A1	A1/A1	A1/A1	A1/A1	A1/A1	A1/A1	A1/A1	A1/A1	A1/A1	A1/A1	A1/A1	A1/A1	A1/A1	A1/A1	A1/A1	A1/A1	A1/A1	A1/A1	A1/A1	A1/A1	A1/A1	A1/A1	A1/A1	A1/A1	A1/A1	A1/A1	A1/A1	A1/A1	A1/A1	A1/A1	A1/A1	A1/A1	A1/A1	A1/A1	A1/A1	A1/A1	A1/A1	A1/A1	A1/A1	A1/A1	A1/A1	A1/A1	A1/A1	A1/A1	A1/A1	A1/A1
CS01043	Ragdoll	US	A1/A1	A1/A1	A1/A1	A1/A1	A1/A1	A1/A1	A1/A1	A1/A1	A1/A1	A1/A1	A1/A1	A1/A1	A1/A1	A1/A1	A1/A1	A1/A1	A1/A1	A1/A1	A1/A1	A1/A1	A1/A2	A1/A1	A1/A1	A1/A1	A1/A1	A1/A1	A1/A1	A1/A1	A1/A1	A1/A1	A1/A1	A1/A1	A1/A1	A1/A1	A1/A1	A1/A1	A1/A1	A1/A1	A1/A1	A1/A1	A1/A1	A1/A1	A1/A1	A1/A1	A1/A1	A1/A1	A1/A1
CS01044	Ragdoll	US	A1/A1	A1/A1	A1/A1	A1/A1	A1/A1	A1/A1	A1/A1	A1/A1	A1/A1	A1/A1	A1/A1	A1/A1	A1/A1	A1/A1	A1/A1	A1/A1	A1/A1	A1/A1	A1/A1	A1/A1	A1/A1	A1/A1	A1/A1	A1/A1	A1/A1	A1/A1	A1/A1	A1/A1	A1/A1	A1/A1	A1/A1	A1/A1	A1/A1	A1/A1	A1/A1	A1/A1	A1/A1	A1/A1	A1/A1	A1/A1	A1/A1	A1/A1	A1/A1	A1/A1	A1/A1	A1/A1	A1/A1
CS01045	Ragdoll	US	A1/A1	A1/A1	A1/A1	A1/A1	A1/A1	A1/A1	A1/A1	A1/A1	A1/A1	A1/A1	A1/A1	A1/A1	A1/A1	A1/A1	A1/A1	A1/A1	A1/A1	A1/A1	A1/A1	A1/A1	A1/A1	A1/A1	A1/A1	A1/A1	A1/A1	A1/A1	A1/A1	A1/A1	A1/A1	A1/A1	A1/A1	A1/A1	A1/A1	A1/A1	A1/A1	A1/A1	A1/A1	A1/A1	A1/A1	A1/A1	A1/A1	A1/A1	A1/A1	A1/A1	A1/A1	A1/A1	A1/A1
CS01046	Ragdoll	US	A1/A1	A1/A1	A1/A1	A1/A1	A1/A1	A1/A1	A1/A1	A1/A1	A1/A1	A1/A1	A1/A1	A1/A1	A1/A1	A1/A1	A1/A1	A1/A1	A1/A1	A1/A1	A1/A1	A1/A1	A1/A1	A1/A1	A1/A1	A1/A1	A1/A1	A1/A1	A1/A1	A1/A1	A1/A1	A1/A1	A1/A1	A1/A1	A1/A1	A1/A1	A1/A1	A1/A1	A1/A1	A1/A1	A1/A1	A1/A1	A1/A1	A1/A1	A1/A1	A1/A1	A1/A1	A1/A1	A1/A1
CS01047	Ragdoll	US	A1/A1	A1/A1	A1/A1	A1/A1	A1/A1	A1/A1	A1/A1	A1/A1	A1/A1	A1/A1	A1/A1	A1/A1	A1/A1	A1/A1	A1/A1	A1/A1	A1/A1	A1/A1	A1/A1	A1/A1	A1/A2	A1/A1	A1/A1	A1/A1	A1/A1	A1/A1	A1/A1	A1/A1	A1/A1	A1/A1	A1/A1	A1/A1	A1/A1	A1/A1	A1/A1	A1/A1	A1/A1	A1/A1	A1/A1	A1/A1	A1/A1	A1/A1	A1/A1	A1/A1	A1/A1	A1/A1	A1/A1
CS01048	Ragdoll	US	A1/A1	A1/A1	A1/A1	A1/A1	A1/A1	A1/A1	A1/A1	A1/A1	A1/A1	A1/A1	A1/A1	A1/A1	A1/A1	A1/A1	A1/A1	A1/A1	A1/A1	A1/A1	A1/A1	A1/A1	A1/A1	A1/A1	A1/A1	A1/A1	A1/A1	A1/A1	A1/A1	A1/A1	A1/A1	A1/A1	A1/A1	A1/A1	A1/A1	A1/A1	A1/A1	A1/A1	A1/A1	A1/A1	A1/A1	A1/A1	A1/A1	A1/A1	A1/A1	A1/A1	A1/A1	A1/A1	A1/A1
CS01049	Ragdoll	US	A1/A1	A1/A1	A1/A1	A1/A1	A1/A1	A1/A1	A1/A1	A1/A1	A1/A1	A1/A1	A1/A1	A1/A1	A1/A1	A1/A1	A1/A1	A1/A1	A1/A1	A1/A1	A1/A1	A1/A1	A1/A1	A1/A1	A1/A1	A1/A1	A1/A1	A1/A1	A1/A1	A1/A1	A1/A1	A1/A1	A1/A1	A1/A1	A1/A1	A1/A1	A1/A1	A1/A1	A1/A1	A1/A1	A1/A1	A1/A1	A1/A1	A1/A1	A1/A1	A1/A1	A1/A1	A1/A1	A1/A1
CS01050	Ragdoll	US	A1/A1	A1/A1	A1/A1	A1/A1	A1/A1	A1/A1	A1/A1	A1/A1	A1/A1	A1/A1	A1/A1	A1/A1	A1/A1	A1/A1	A1/A1	A1/A1	A1/A1	A1/A1	A1/A1	A1/A1	A1/A1	A1/A1	A1/A1	A1/A1	A1/A1	A1/A1	A1/A1	A1/A1	A1/A1	A1/A1	A1/A1	A1/A1	A1/A1	A1/A1	A1/A1	A1/A1	A1/A1	A1/A1	A1/A1	A1/A1	A1/A1	A1/A1	A1/A1	A1/A1	A1/A1	A1/A1	A1/A1
CS01051	Ragdoll	US	A1/A1	A1/A1	A1/A1	A1/A1	A1/A1	A1/A1	A1/A1	A1/A1	A1/A1	A1/A1	A1/A1	A1/A1	A1/A1	A1/A1	A1/A1	A1/A1	A1/A1	A1/A1	A1/A1	A1/A1	A1/A1	A1/A1	A1/A1	A1/A1	A1/A1	A1/A1	A1/A1	A1/A1	A1/A1	A1/A1	A1/A1	A1/A1	A1/A1	A1/A1	A1/A1	A1/A1	A1/A1	A1/A1	A1/A1	A1/A1	A1/A1	A1/A1	A1/A1	A1/A1	A1/A1	A1/A1	A1/A1
CS01052	Ragdoll		A1/A1	A1/A1	A1/A1	A1/A1	A1/A1	A1/A1	A1/A1	A1/A1	A1/A1	A1/A1	A1/A1	A1/A1	A1/A1	A1/A1	A1/A1	A1/A1	A1/A1	A1/A1	A1/A1	A1/A1	A1/A1	A1/A1	A1/A1	A1/A1	A1/A1	A1/A1	A1/A1	A1/A1	A1/A1	A1/A1	A1/A1	A1/A1	A1/A1	A1/A1	A1/A1	A1/A1	A1/A1	A1/A1	A1/A1	A1/A1	A1/A1	A1/A1	A1/A1	A1/A1	A1/A1	A1/A1	A1/A1
CS01053	Ragdoll	US	A1/A1	A1/A1	A1/A1	A1/A1	A1/A1	A1/A1	A1/A1	A1/A1	A1/A1	A1/A1	A1/A1	A1/A1	A1/A1	A1/A1	A1/A1	A1/A1	A1/A1	A1/A1	A1/A1	A1/A1	A1/A1	A1/A1	A1/A1	A1/A1	A1/A1	A1/A1	A1/A1	A1/A1	A1/A1	A1/A1	A1/A1	A1/A1	A1/A1	A1/A1	A1/A1	A1/A1	A1/A1	A1/A1	A1/A1	A1/A1	A1/A1	A1/A1	A1/A1	A1/A1	A1/A1	A1/A1	A1/A1
CS01054	Ragdoll	US	A1/A1	A1/A1	A1/A1	A1/A1	A1/A1	A1/A1	A1/A1	A1/A1	A1/A1	A1/A1	A1/A1	A1/A1	A1/A1	A1/A1	A1/A1	A1/A1	A1/A1	A1/A1	A1/A1	A1/A1	A1/A1	A1/A1	A1/A1	A1/A1	A1/A1	A1/A1	A1/A1	A1/A1	A1/A1	A1/A1	A1/A1	A1/A1	A1/A1	A1/A1	A1/A1	A1/A1	A1/A1	A1/A1	A1/A1	A1/A1	A1/A1	A1/A1	A1/A1	A1/A1	A1/A1	A1/A1	A1/A1
CS01055	Ragdoll	CA	A1/A1	A1/A1	A1/A1	A1/A1	A1/A1	A1/A1	A1/A1	A1/A1	A1/A1	A1/A1	A1/A1	A1/A1	A1/A1	A1/A1	A1/A1	A1/A1	A1/A1	A1/A1	A1/A1	A1/A1	A1/A1	A1/A1	A1/A1	A1/A1	A1/A1	A1/A1	A1/A1	A1/A1	A1/A1	A1/A1	A1/A1	A1/A1	A1/A1	A1/A1	A1/A1	A1/A1	A1/A1	A1/A1	A1/A1	A1/A1	A1/A1	A1/A1	A1/A1	A1/A1	A1/A1	A1/A1	A1/A1
CS01056	Ragdoll	US	A1/A1	A1/A1	A1/A1	A1/A1	A1/A1	A1/A1	A1/A1	A1/A1	A1/A1	A1/A1	A1/A1	A1/A1	A1/A1	A1/A1	A1/A1	A1/A1	A1/A1	A1/A1	A1/A1	A1/A1	A1/A1	A1/A1	A1/A1	A1/A1	A1/A1	A1/A1	A1/A1	A1/A1	A1/A1	A1/A1	A1/A1	A1/A1	A1/A1	A1/A1	A1/A1	A1/A1	A1/A1	A1/A1	A1/A1	A1/A1	A1/A1	A1/A1	A1/A1	A1/A1	A1/A1	A1/A1	A1/A1
CS01057	Ragdoll	US	A1/A1	A1/A1	A1/A1	A1/A1	A1/A1	A1/A1	A1/A1	A1/A1	A1/A1	A1/A1	A1/A1	A1/A1	A1/A1	A1/A1	A1/A1	A1/A1	A1/A1	A1/A1	A1/A1	A1/A1	A1/A1	A1/A1	A1/A1	A1/A1	A1/A1	A1/A1	A1/A1	A1/A1	A1/A1	A1/A1	A1/A1	A1/A1	A1/A1	A1/A1	A1/A1	A1/A1	A1/A1	A1/A1	A1/A1	A1/A1	A1/A1	A1/A1	A1/A1	A1/A1	A1/A1	A1/A1	A1/A1
CS01058	Ragdoll	US	A1/A1	A1/A1	A1/A1	A1/A1	A1/A1	A1/A1	A1/A1	A1/A1	A1/A1	A1/A1	A1/A1	A1/A1	A1/A1	A1/A1	A1/A1	A1/A1	A1/A1	A1/A1	A1/A1	A1/A1	A1/A1	A1/A1	A1/A1	A1/A1	A1/A1	A1/A1	A1/A1	A1/A1	A1/A1	A1/A1	A1/A1	A1/A1	A1/A1	A1/A1	A1/A1	A1/A1	A1/A1	A1/A1	A1/A1	A1/A1	A1/A1	A1/A1	A1/A1	A1/A1	A1/A1	A1/A1	A1/A1
CS01059	Ragdoll	US	A1/A1	A1/A1	A1/A1	A1/A1	A1/A1	A1/A1	A1/A1	A1/A1	A1/A1	A1/A1	A1/A1	A1/A1	A1/A1	A1/A1	A1/A1	A1/A1	A1/A1	A1/A1	A1/A1	A1/A1	A1/A1	A1/A1	A1/A1	A1/A1	A1/A1	A1/A1	A1/A1	A1/A1	A1/A1	A1/A1	A1/A1	A1/A1	A1/A1	A1/A1	A1/A1	A1/A1	A1/A1	A1/A1	A1/A1	A1/A1	A1/A1	A1/A1	A1/A1	A1/A1	A1/A1	A1/A1	A1/A1
CS01060	Ragdoll	US	A1/A1	A1/A1	A1/A1	A1/A1	A1/A1	A1/A1	A1/A1	A1/A1	A1/A1	A1/A1	A1/A1	A1/A1	A1/A1	A1/A1	A1/A1	A1/A1	A1/A1	A1/A1	A1/A1	A1/A1	A1/A1	A1/A1	A1/A1	A1/A1	A1/A1	A1/A1	A1/A1	A1/A1	A1/A1	A1/A1	A1/A1	A1/A1	A1/A1	A1/A1	A1/A1	A1/A1	A1/A1	A1/A1	A1/A1	A1/A1	A1/A1	A1/A1	A1/A1	A1/A1	A1/A1	A1/A1	A1/A1
CS01061	Ragdoll	US	A1/A1	A1/A1	A1/A1	A1/A1	A1/A1	A1/A1	A1/A1	A1/A1	A1/A1	A1/A1	A1/A1	A1/A1	A1/A1	A1/A1	A1/A1	A1/A1	A1/A1	A1/A1	A1/A1	A1/A1	A1/A1	A1/A1	A1/A1	A1/A1	A1/A1	A1/A1	A1/A1	A1/A1	A1/A1	A1/A1	A1/A1	A1/A1	A1/A1	A1/A1	A1/A1	A1/A1	A1/A1	A1/A1	A1/A1	A1/A1	A1/A1	A1/A1	A1/A1	A1/A1	A1/A1	A1/A1	A1/A1
CS01062	Ragdoll	US	A1/A1	A1/A1	A1/A1	A1/A1	A1/A1	A1/A1	A1/A1	A1/A1	A1/A1	A1/A1	A1/A1	A1/A1	A1/A1	A1/A1	A1/A1	A1/A1	A1/A1	A1/A1	A1/A1	A1/A1	A1/A2	A1/A1	A1/A1	A1/A1	A1/A1	A1/A1	A1/A1	A1/A1	A1/A1	A1/A1	A1/A1	A1/A1	A1/A1	A1/A1	A1/A1	A1/A1	A1/A1	A1/A1	A1/A1	A1/A1	A1/A1	A1/A1	A1/A1	A1/A1	A1/A1	A1/A1	A1/A1
CS01063	Ragdoll	US	A1/A1	A1/A1	A1/A1	A1/A1	A1/A1	A1/A1	A1/A1	A1/A1	A1/A1	A1/A1	A1/A1	A1/A1	A1/A1	A1/A1	A1/A1	A1/A1	A1/A1	A1/A1	A1/A1	A1/A1	A1/A1	A1/A1	A1/A1	A1/A1	A1/A1	A1/A1	A1/A1	A1/A1	A1/A1	A1/A1	A1/A1	A1/A1	A1/A1	A1/A1	A1/A1	A1/A1	A1/A1	A1/A1	A1/A1	A1/A1	A1/A1	A1/A1	A1/A1	A1/A1	A1/A1	A1/A1	A1/A1
CS01064	Ragdoll	NZ	A1/A1	A1/A1	A1/A1	A1/A1	A1/A1	A1/A1	A1/A1	A1/A1	A1/A1	A1/A1	A1/A1	A1/A1	A1/A1	A1/A1	A1/A1	A1/A1	A1/A1	A1/A1	A1/A1	A1/A1	A1/A1	A1/A1	A1/A1	A1/A1	A1/A1	A1/A1	A1/A1	A1/A1	A1/A1	A1/A1	A1/A1	A1/A1	A1/A1	A1/A1	A1/A1	A1/A1	A1/A1	A1/A1	A1/A1	A1/A1	A1/A1	A1/A1	A1/A1	A1/A1	A1/A1	A1/A1	A1/A1
CS01065	Ragdoll	US	A1/A1	A1/A1	A1/A1	A1/A1	A1/A1	A1/A1	A1/A1	A1/A1	A1/A1	A1/A1	A1/A1	A1/A1	A1/A1	A1/A1	A1/A1	A1/A1	A1/A1	A1/A1	A1/A1	A1/A1	A1/A1	A1/A1	A1/A1	A1/A1	A1/A1	A1/A1	A1/A1	A1/A1	A1/A1	A1/A1	A1/A1	A1/A1	A1/A1	A1/A1	A1/A1	A1/A1	A1/A1	A1/A1	A1/A1	A1/A1	A1/A1	A1/A1	A1/A1	A1/A1	A1/A1	A1/A1	A1/A1
CS01066	Ragdoll	PL	A1/A1	A1/A1	A1/A1	A1/A1	A1/A1	A1/A1	A1/A1	A1/A1	A1/A1	A1/A1	A1/A1	A1/A1	A1/A1	A1/A1	A1/A1	A1/A1	A1/A1	A1/A1	A1/A1	A1/A1	A1/A1	A1/A1	A1/A1	A1/A1	A1/A1	A1/A1	A1/A1	A1/A1	A1/A1	A1/A1	A1/A1	A1/A1	A1/A1	A1/A1	A1/A1	A1/A1	A1/A1	A1/A1	A1/A1	A1/A1	A1/A1	A1/A1	A1/A1	A1/A1	A1/A1	A1/A1	A1/A1
CS01067	Ragdoll	TW	A1/A1	A1/A1	A1/A1	A1/A1	A1/A1	A1/A1	A1/A1	A1/A1	A1/A1	A1/A1	A1/A1	A1/A1	A1/A1	A1/A1	A1/A1	A1/A1	A1/A1	A1/A1	A1/A1	A1/A1	A1/A1	A1/A1	A1/A1	A1/A1	A1/A2	A1/A1	A1/A1	A1/A1	A1/A1	A1/A1	A1/A1	A1/A1	A1/A1	A1/A1	A1/A1	A1/A1	A1/A1	A1/A1	A1/A1	A1/A1	A1/A1	A1/A1	A1/A1	A1/A1	A1/A1	A1/A1	A1/A1
CS01068	Ragdoll	US	A1/A1	A1/A1	A1/A1	A1/A1	A1/A1	A1/A1	A1/A1	A1/A1	A1/A1	A1/A1	A1/A1	A1/A1	A1/A1	A1/A1	A1/A1	A1/A1	A1/A1	A1/A1	A1/A1	A1/A1	A1/A1	A1/A1	A1/A1	A1/A1	A1/A1	A1/A1	A1/A1	A1/A1	A1/A1	A1/A1	A1/A1	A1/A1	A1/A1	A1/A1	A1/A1	A1/A1	A1/A1	A1/A1	A1/A1	A1/A1	A1/A1	A1/A1	A1/A1	A1/A1	A1/A1	A1/A1	A1/A1
CS01069	Ragdoll	US	A1/A1	A1/A1	A1/A1	A1/A1	A1/A1	A1/A1	A1/A1	A1/A1	A1/A1	A1/A1	A1/A1	A1/A1	A1/A1	A1/A1	A1/A1	A1/A1	A1/A1	A1/A1	A1/A1	A1/A1	A1/A1	A1/A1	A1/A1	A1/A1	A1/A1	A1/A1	A1/A1	A1/A1	A1/A1	A1/A1	A1/A1	A1/A1	A1/A1	A1/A1	A1/A2	A1/A1	A1/A1	A1/A1	A1/A1	A1/A1	A1/A1	A1/A1	A1/A1	A1/A1	A1/A1	A1/A1	A1/A1
CS01070	Ragdoll	US	A1/A1	A1/A1	A1/A1	A1/A1	A1/A1	A1/A1	A1/A1	A1/A1	A1/A1	A1/A1	A1/A1	A1/A1	A1/A1	A1/A1	A1/A1	A1/A1	A1/A1	A1/A1	A1/A1	A1/A1	A1/A1	A1/A1	A1/A1	A1/A1	A1/A1	A1/A1	A1/A1	A1/A1	A1/A1	A1/A1	A1/A1	A1/A1	A1/A1	A1/A1	A1/A1	A1/A1	A1/A1	A1/A1	A1/A1	A1/A1	A1/A1	A1/A1	A1/A1	A1/A1	A1/A1	A1/A1	A1/A1
CS01071	Ragdoll	US	A1/A1	A1/A1	A1/A1	A1/A1	A1/A1	A1/A1	A1/A1	A1/A1	A1/A1	A1/A1	A1/A1	A1/A1	A1/A1	A1/A1	A1/A1	A1/A1	A1/A1	A1/A1	A1/A1	A1/A1	A1/A1	A1/A1	A1/A1	A1/A1	A1/A1	A1/A1	A1/A1	A1/A1	A1/A1	A1/A1	A1/A1	A1/A1	A1/A1	A1/A1	A1/A1	A1/A1	A1/A1	A1/A1	A1/A1	A1/A1	A1/A1	A1/A1	A1/A1	A1/A1	A1/A1	A1/A1	A1/A1
CS01072	Ragdoll	NO	A1/A1	A1/A1	A1/A1	A1/A1	A1/A1	A1/A1	A1/A1	A1/A1	A1/A1	A1/A1	A1/A1	A1/A1	A1/A1	A1/A1	A1/A1	A1/A1	A1/A1	A1/A1	A1/A1	A1/A1	A1/A1	A1/A1	A1/A1	A1/A1	A1/A1	A1/A1	A1/A1	A1/A1	A1/A1	A1/A1	A1/A1	A1/A1	A1/A1	A1/A1	A1/A1	A1/A1	A1/A1	A1/A1	A1/A1	A1/A1	A1/A1	A1/A1	A1/A1	A1/A1	A1/A1	A1/A1	A1/A1
CS01073	Ragdoll	US	A1/A1	A1/A1	A1/A1	A1/A1	A1/A1	A1/A1	A1/A1	A1/A1	A1/A1	A1/A1	A1/A1	A1/A1	A1/A1	A1/A1	A1/A1	A1/A1	A1/A1	A1/A1	A1/A1	A1/A1	A1/A1	A1/A1	A1/A1	A1/A1	A1/A1	A1/A1	A1/A1	A1/A1	A1/A1	A1/A1	A1/A1	A1/A1	A1/A1	A1/A1	A1/A2	A1/A1	A1/A1	A1/A1	A1/A1	A1/A1	A1/A1	A1/A1	A1/A1	A1/A1	A1/A1	A1/A1	A1/A1
CS01074	Ragdoll	PL	A1/A1	A1/A1	A1/A1	A1/A1	A1/A1	A1/A1	A1/A1	A1/A1	A1/A1	A1/A1	A1/A1	A1/A1	A1/A1	A1/A1	A1/A1	A1/A1	A1/A1	A1/A1	A1/A1	A1/A1	A1/A1	A1/A1	A1/A1	A1/A1	A1/A1	A1/A1	A1/A1	A1/A1	A1/A1	A1/A1	A1/A1	A1/A1	A1/A1	A1/A1	A1/A1	A1/A1	A1/A1	A1/A1	A1/A1	A1/A1	A1/A1	A1/A1	A1/A1	A1/A1	A1/A1	A1/A1	A1/A1
CS01075	Ragdoll	US	A1/A1	A1/A1	A1/A1	A1/A1	A1/A1	A1/A1	A1/A1	A1/A1	A1/A1	A1/A1	A1/A1	A1/A1	A1/A1	A1/A1	A1/A1	A1/A1	A1/A1	A1/A1	A1/A1	A1/A1	A1/A1	A1/A1	A1/A1	A1/A1	A1/A1	A1/A1	A1/A1	A1/A1	A1/A1	A1/A1	A1/A1	A1/A1	A1/A1	A1/A1	A1/A1	A1/A1	A1/A1	A1/A1	A1/A1	A1/A1	A1/A1	A1/A1	A1/A1	A1/A1	A1/A1	A1/A1	A1/A1
CS01076	Ragdoll	NO	A1/A1	A1/A1	A1/A1	A1/A1	A1/A1	A1/A1	A1/A1	A1/A1	A1/A1	A1/A1	A1/A1	A1/A1	A1/A1	A1/A1	A1/A1	A1/A1	A1/A1	A1/A1	A1/A1	A1/A1	A1/A1	A1/A1	A1/A1	A1/A1	A1/A1	A1/A1	A1/A1	A1/A1	A1/A1	A1/A1	A1/A1	A1/A2	A1/A1	A1/A1	A1/A1	A1/A1	A1/A1	A1/A1	A1/A1	A1/A1	A1/A1	A1/A1	A1/A1	A1/A1	A1/A1	A1/A1	A1/A1
CS01077	Ragdoll	CA	A1/A1	A1/A1	A1/A1	A1/A1	A1/A1	A1/A1	A1/A1	A1/A1	A1/A1	A1/A1	A1/A1	A1/A1	A1/A1	A1/A1	A1/A1	A1/A1	A1/A1	A1/A1	A1/A1	A1/A1	A1/A2	A1/A1	A1/A1	A1/A1	A1/A1	A1/A1	A1/A1	A1/A1	A1/A1	A1/A1	A1/A1	A1/A1	A1/A1	A1/A1	A1/A1	A1/A1	A1/A1	A1/A1	A1/A1	A1/A1	A1/A1	A1/A1	A1/A1	A1/A1	A1/A1	A1/A1	A1/A1
CS01078	Ragdoll	US	A1/A1	A1/A1	A1/A1	A1/A1	A1/A1	A1/A1	A1/A1	A1/A1	A1/A1	A1/A1	A1/A1	A1/A1	A1/A1	A1/A1	A1/A1	A1/A1	A1/A1	A1/A1	A1/A1	A1/A1	A1/A2	A1/A1	A1/A1	A1/A1	A1/A1	A1/A1	A1/A1	A1/A1	A1/A1	A1/A1	A1/A1	A1/A1	A1/A1	A1/A1	A1/A1	A1/A1	A1/A1	A1/A1	A1/A1	A1/A1	A1/A1	A1/A1	A1/A1	A1/A1	A1/A1	A1/A1	A1/A1
CS01079	Ragdoll	US	A1/A1	A1/A1	A1/A1	A1/A1	A1/A1	A1/A1	A1/A1	A1/A1	A1/A1	A1/A1	A1/A1	A1/A1	A1/A1	A1/A1	A1/A1	A1/A1	A1/A1	A1/A1	A1/A1	A1/A1	A1/A1	A1/A1	A1/A1	A1/A1	A1/A1	A1/A1	A1/A1	A1/A1	A1/A1	A1/A1	A1/A1	A1/A1	A1/A1	A1/A1	A1/A1	A1/A1	A1/A1	A1/A1	A1/A1	A1/A1	A1/A1	A1/A1	A1/A1	A1/A1	A1/A1	A1/A1	A1/A1
CS01080	Ragdoll	US	A1/A1	A1/A1	A1/A1	A1/A1	A1/A1	A1/A1	A1/A1	A1/A1	A1/A1	A1/A1	A1/A1	A1/A1	A1/A1	A1/A1	A1/A1	A1/A1	A1/A1	A1/A1	A1/A1	A1/A1	A1/A1	A1/A1	A1/A1	A1/A1	A1/A1	A1/A1	A1/A1	A1/A1	A1/A1	A1/A1	A1/A1	A1/A1	A1/A1	A1/A1	A1/A1	A1/A1	A1/A1	A1/A1	A1/A1	A1/A1	A1/A1	A1/A1	A1/A1	A1/A1	A1/A1	A1/A1	A1/A1
CS01081	Ragdoll	US	A1/A1	A1/A1	A1/A1	A1/A1	A1/A1	A1/A1	A1/A1	A1/A1	A1/A1	A1/A1	A1/A1	A1/A1	A1/A1	A1/A1	A1/A1	A1/A1	A1/A1	A1/A1	A1/A1	A1/A1	A1/A1	A1/A1	A1/A1	A1/A1	A1/A1	A1/A1	A1/A1	A1/A1	A1/A1	A1/A1	A1/A1	A1/A1	A1/A1	A1/A1	A1/A1	A1/A1	A1/A1	A1/A1	A1/A1	A1/A1	A1/A1	A1/A1	A1/A1	A1/A1	A1/A1	A1/A1	A1/A1
CS01082	Ragdoll	PL	A1/A1	A1/A1	A1/A1	A1/A1	A1/A1	A1/A1	A1/A1	A1/A1	A1/A1	A1/A1	A1/A1	A1/A1	A1/A1	A1/A1	A1/A1	A1/A1	A1/A1	A1/A1	A1/A1	A1/A1	A1/A2	A1/A1	A1/A1	A1/A1	A1/A1	A1/A1	A1/A1	A1/A1	A1/A1	A1/A1	A1/A1	A1/A1	A1/A1	A1/A1	A1/A1	A1/A1	A1/A1	A1/A1	A1/A1	A1/A1	A1/A1	A1/A1	A1/A1	A1/A1	A1/A1	A1/A1	A1/A1
CS01083	Ragdoll	US	A1/A1	A1/A1	A1/A1	A1/A1	A1/A1	A1/A1	A1/A1	A1/A1	A1/A1	A1/A1	A1/A1	A1/A1	A1/A1	A1/A1	A1/A1	A1/A1	A1/A1	A1/A1	A1/A1	A1/A1	A1/A1	A1/A1	A1/A1	A1/A1	A1/A1	A1/A1	A1/A1	A1/A1	A1/A1	A1/A1	A1/A1	A1/A1	A1/A1	A1/A1	A1/A1	A1/A1	A1/A1	A1/A1	A1/A1	A1/A1	A1/A1	A1/A1	A1/A1	A1/A1	A1/A1	A1/A1	A1/A1
CS01084	Ragdoll	US	A1/A1	A1/A1	A1/A1	A1/A1	A1/A1	A1/A1	A1/A1	A1/A1	A1/A1	A1/A1	A1/A1	A1/A1	A1/A1	A1/A1	A1/A1	A1/A1	A1/A1	A1/A1	A1/A1	A1/A1	A1/A1	A1/A1	A1/A1	A1/A1	A1/A1	A1/A1	A1/A1	A1/A1	A1/A1	A1/A1	A1/A1	A1/A1	A1/A1	A1/A1	A1/A1	A1/A1	A1/A1	A1/A1	A1/A1	A1/A1	A1/A1	A1/A1	A1/A1	A1/A1	A1/A1	A1/A1	A1/A1
CS01085	Ragdoll	US	A1/A1	A1/A1	A1/A1	A1/A1	A1/A1	A1/A1	A1/A1	A1/A1	A1/A1	A1/A1	A1/A1	A1/A1	A1/A1	A1/A1	A1/A1	A1/A1	A1/A1	A1/A1	A1/A1	A1/A1	A1/A1	A1/A1	A1/A1	A1/A1	A1/A1	A1/A1	A1/A1	A1/A1	A1/A1	A1/A1	A1/A1	A1/A1	A1/A1	A1/A1	A1/A1	A1/A1	A1/A1	A1/A1	A1/A1	A1/A1	A1/A1	A1/A1	A1/A1	A1/A1	A1/A1	A1/A1	A1/A1
CS01086	Ragdoll	BE	A1/A1	A1/A1	A1/A1	A1/A1	A1/A1	A1/A1	A1/A1	A1/A1	A1/A1	A1/A1	A1/A1	A1/A1	A1/A1	A1/A1	A1/A1	A1/A1	A1/A1	A1/A1	A1/A1	A1/A1	A1/A1	A1/A1	A1/A1	A1/A1	A1/A1	A1/A1	A1/A1	A1/A1	A1/A1	A1/A1	A1/A1	A1/A1	A1/A1	A1/A1	A1/A1	A1/A1	A1/A1	A1/A1	A1/A1	A1/A1	A1/A1	A1/A1	A1/A1	A1/A1	A1/A1	A1/A1	A1/A1
CS01087	Ragdoll	US	A1/A1	A1/A1	A1/A1	A1/A1	A1/A1	A1/A1	A1/A1	A1/A1	A1/A1	A1/A1	A1/A1	A1/A1	A1/A1	A1/A1	A1/A1	A1/A1	A1/A1	A1/A1	A1/A1	A1/A1	A1/A2	A1/A1	A1/A1	A1/A1	A1/A1	A1/A1	A1/A1	A1/A1	A1/A1	A1/A1	A1/A1	A1/A1	A1/A1	A1/A1	A1/A1	A1/A1	A1/A1	A1/A1	A1/A1	A1/A1	A1/A1	A1/A1	A1/A1	A1/A1	A1/A1	A1/A1	A1/A1
CS01088	Ragdoll	US	A1/A1	A1/A1	A1/A1	A1/A1	A1/A1	A1/A1	A1/A1	A1/A1	A1/A1	A1/A1	A1/A1	A1/A1	A1/A1	A1/A1	A1/A1	A1/A1	A1/A1	A1/A1	A1/A1	A1/A1	A1/A1	A1/A1	A1/A1	A1/A1	A1/A1	A1/A1	A1/A1	A1/A1	A1/A1	A1/A1	A1/A1	A1/A1	A1/A1	A1/A1	A1/A1	A1/A1	A1/A1	A1/A1	A1/A1	A1/A1	A1/A1	A1/A1	A1/A1	A1/A1	A1/A1	A1/A1	A1/A1
CS01089	Ragdoll	US	A1/A1	A1/A1	A1/A1	A1/A1	A1/A1	A1/A1	A1/A1	A1/A1	A1/A1	A1/A1	A1/A1	A1/A1	A1/A1	A1/A1	A1/A1	A1/A1	A1/A1	A1/A1	A1/A1	A1/A1	A1/A1	A1/A1	A1/A1	A1/A1	A1/A1	A1/A1	A1/A1	A1/A1	A1/A1	A1/A1	A1/A1	A1/A1	A1/A1	A1/A1	A1/A2	A1/A1	A1/A1	A1/A1	A1/A1	A1/A1	A1/A1	A1/A1	A1/A1	A1/A1	A1/A1	A1/A1	A1/A1
CS01090	Ragdoll	CA	A1/A1	A1/A1	A1/A1	A1/A1	A1/A1	A1/A1	A1/A1	A1/A1	A1/A1	A1/A1	A1/A1	A1/A1	A1/A1	A1/A1	A1/A1	A1/A1	A1/A1	A1/A1	A1/A1	A1/A1	A1/A1	A1/A1	A1/A1	A1/A1	A1/A1	A1/A1	A1/A1	A1/A1	A1/A1	A1/A1	A1/A1	A1/A1	A1/A1	A1/A1	A1/A1	A1/A1	A1/A1	A1/A1	A1/A1	A1/A1	A1/A1	A1/A1	A1/A1	A1/A1	A1/A1	A1/A1	A1/A1
CS01091	Ragdoll	BE	A1/A1	A1/A1	A1/A1	A1/A1	A1/A1	A1/A1	A1/A1	A1/A1	A1/A1	A1/A1	A1/A1	A1/A1	A1/A1	A1/A1	A1/A1	A1/A1	A1/A1	A1/A1	A1/A1	A1/A1	A1/A1	A1/A1	A1/A1	A1/A1	A1/A1	A1/A1	A1/A1	A1/A1	A1/A1	A1/A1	A1/A1	A1/A1	A1/A1	A1/A1	A1/A1	A1/A1	A1/A1	A1/A1	A1/A1	A1/A1	A1/A1	A1/A1	A1/A1	A1/A1	A1/A1	A1/A1	A1/A1
CS01092	Ragdoll	US	A1/A1	A1/A1	A1/A1	A1/A1	A1/A1	A1/A1	A1/A1	A1/A1	A1/A1	A1/A1	A1/A1	A1/A1	A1/A1	A1/A1	A1/A1	A1/A1	A1/A1	A1/A1	A1/A1	A1/A1	A1/A1	A1/A1	A1/A1	A1/A1	A1/A1	A1/A1	A1/A1	A1/A1	A1/A1	A1/A1	A1/A1	A1/A1	A1/A1	A1/A1	A1/A1	A1/A1	A1/A1	A1/A1	A1/A1	A1/A1	A1/A1	A1/A1	A1/A1	A1/A1	A1/A1	A1/A1	A1/A1
CS01093	Ragdoll	US	A1/A1	A1/A1	A1/A1	A1/A1	A1/A1	A1/A1	A1/A1	A1/A1	A1/A1	A1/A1	A1/A1	A1/A1	A1/A1	A1/A1	A1/A1	A1/A1	A1/A1	A1/A1	A1/A1	A1/A1	A1/A1	A1/A1	A1/A1	A1/A1	A1/A1	A1/A1	A1/A1	A1/A1	A1/A1	A1/A1	A1/A1	A1/A1	A1/A1	A1/A1	A1/A1	A1/A1	A1/A1	A1/A1	A1/A1	A1/A1	A1/A1	A1/A1	A1/A1	A1/A1	A1/A1	A1/A1	A1/A1
CS01094	Ragdoll	US	A1/A1	A1/A1	A1/A1	A1/A1	A1/A1	A1/A1	A1/A1	A1/A1	A1/A1	A1/A1	A1/A1	A1/A1	A1/A1	A1/A1	A1/A1	A1/A1	A1/A1	A1/A1	A1/A1	A1/A1	A1/A1	A1/A1	A1/A1	A1/A1	A1/A1	A1/A1	A1/A1	A1/A1	A1/A1	A1/A1	A1/A1	A1/A1	A1/A1	A1/A1	A1/A1	A1/A1	A1/A1	A1/A1	A1/A1	A1/A1	A1/A1	A1/A1	A1/A1	A1/A1	A1/A1	A1/A1	A1/A1
CS01095	Ragdoll	US	A1/A1	A1/A1	A1/A1	A1/A1	A1/A1	A1/A1	A1/A1	A1/A1	A1/A1	A1/A1	A1/A1	A1/A1	A1/A1	A1/A1	A1/A1	A1/A1	A1/A1	A1/A1	A1/A1	A1/A1	A1/A1	A1/A1	A1/A1	A1/A1	A1/A1	A1/A1	A1/A1	A1/A1	A1/A1	A1/A1	A1/A1	A1/A1	A1/A1	A1/A1	A1/A1	A1/A1	A1/A1	A1/A1	A1/A1	A1/A1	A1/A1	A1/A1	A1/A1	A1/A1	A1/A1	A1/A1	A1/A1
CS01096	Ragdoll	US	A1/A1	A1/A1	A1/A1	A1/A1	A1/A1	A1/A1	A1/A1	A1/A1	A1/A1	A1/A1	A1/A1	A1/A1	A1/A1	A1/A1	A1/A1	A1/A1	A1/A1	A1/A1	A1/A1	A1/A1	A1/A1	A1/A1	A1/A1	A1/A1	A1/A1	A1/A1	A1/A1	A1/A1	A1/A1	A1/A1	A1/A1	A1/A1	A1/A1	A1/A1	A1/A1	A1/A1	A1/A1	A1/A1	A1/A1	A1/A1	A1/A1	A1/A1	A1/A1	A1/A1	A1/A1	A1/A1	A1/A1
CS01097	Ragdoll	US	A1/A1	A1/A1	A1/A1	A1/A1	A1/A1	A1/A1	A1/A1	A1/A1	A1/A1	A1/A1	A1/A1	A1/A1	A1/A1	A1/A1	A1/A1	A1/A1	A1/A1	A1/A1	A1/A1	A1/A1	A1/A1	A1/A1	A1/A1	A1/A1	A1/A1	A1/A1	A1/A1	A1/A1	A1/A1	A1/A1	A1/A1	A1/A1	A1/A1	A1/A1	A1/A1	A1/A1	A1/A1	A1/A1	A1/A1	A1/A1	A1/A1	A1/A1	A1/A1	A1/A1	A1/A1	A1/A1	A1/A1
CS01098	Ragdoll	CN	A1/A1	A1/A1	A1/A1	A1/A1	A1/A1	A1/A1	A1/A1	A1/A1	A1/A1	A1/A1	A1/A1	A1/A1	A1/A1	A1/A1	A1/A1	A1/A1	A1/A1	A1/A1	A1/A1	A1/A1	A1/A1	A1/A1	A1/A1	A1/A1	A1/A1	A1/A1	A1/A1	A1/A1	A1/A1	A1/A1	A1/A1	A1/A1	A1/A1	A1/A1	A1/A1	A1/A1	A1/A1	A1/A1	A1/A1	A1/A1	A1/A1	A1/A1	A1/A1	A1/A1	A1/A1	A1/A1	A1/A1
CS01099	Ragdoll	CH	A1/A1	A1/A1	A1/A1	A1/A1	A1/A1	A1/A1	A1/A1	A1/A1	A1/A1	A1/A1	A1/A1	A1/A1	A1/A1	A1/A1	A1/A1	A1/A1	A1/A1	A1/A1	A1/A1	A1/A1	A1/A2	A1/A1	A1/A1	A1/A1	A1/A1	A1/A1	A1/A1	A1/A1	A1/A1	A1/A1	A1/A1	A1/A1	A1/A1	A1/A1	A1/A1	A1/A1	A1/A1	A1/A1	A1/A1	A1/A1	A1/A1	A1/A1	A1/A1	A1/A1	A1/A1	A1/A1	A1/A1
CS01100	Ragdoll	SK	A1/A1	A1/A1	A1/A1	A1/A1	A1/A1	A1/A1	A1/A1	A1/A1	A1/A1	A1/A1	A1/A1	A1/A1	A1/A1	A1/A1	A1/A1	A1/A1	A1/A1	A1/A1	A1/A1	A1/A1	A1/A1	A1/A1	A1/A1	A1/A1	A1/A1	A1/A1	A1/A1	A1/A1	A1/A1	A1/A1	A1/A1	A1/A1	A1/A1	A1/A1	A1/A1	A1/A1	A1/A1	A1/A1	A1/A1	A1/A1	A1/A1	A1/A1	A1/A1	A1/A1	A1/A1	A1/A1	A1/A1
CS01101	Ragdoll	NO	A1/A1	A1/A1	A1/A1	A1/A1	A1/A1	A1/A1	A1/A1	A1/A1	A1/A1	A1/A1	A1/A1	A1/A1	A1/A1	A1/A1	A1/A1	A1/A1	A1/A1	A1/A1	A1/A1	A1/A1	A1/A1	A1/A1	A1/A1	A1/A1	A1/A1	A1/A1	A1/A1	A1/A1	A1/A1	A1/A1	A1/A1	A1/A1	A1/A1	A1/A1	A1/A1	A1/A1	A1/A1	A1/A1	A1/A1	A1/A1	A1/A1	A1/A1	A1/A1	A1/A1	A1/A1	A1/A1	A1/A1
CS01102	Ragdoll	US	A1/A1	A1/A1	A1/A1	A1/A1	A1/A1	A1/A1	A1/A1	A1/A1	A1/A1	A1/A1	A1/A1	A1/A1	A1/A1	A1/A1	A1/A1	A1/A1	A1/A1	A1/A1	A1/A1	A1/A1	A1/A1	A1/A1	A1/A1	A1/A1	A1/A1	A1/A1	A1/A1	A1/A1	A1/A1	A1/A1	A1/A1	A1/A1	A1/A1	A1/A1	A1/A1	A1/A1	A1/A1	A1/A1	A1/A1	A1/A1	A1/A1	A1/A1	A1/A1	A1/A1	A1/A1	A1/A1	A1/A1
CS01103	Ragdoll	FR	A1/A1	A1/A1	A1/A1	A1/A1	A1/A1	A1/A1	A1/A1	A1/A1	A1/A1	A1/A1	A1/A1	A1/A1	A1/A1	A1/A1	A1/A1	A1/A1	A1/A1	A1/A1	A1/A1	A1/A1	A1/A1	A1/A1	A1/A1	A1/A1	A1/A1	A1/A1	A1/A1	A1/A1	A1/A1	A1/A1	A1/A1	A1/A1	A1/A1	A1/A1	A1/A1	A1/A1	A1/A1	A1/A1	A1/A1	A1/A1	A1/A1	A1/A1	A1/A1	A1/A1	A1/A1	A1/A1	A1/A1
CS01104	Ragdoll	US	A1/A1	A1/A1	A1/A1	A1/A1	A1/A1	A1/A1	A1/A1	A1/A1	A1/A1	A1/A1	A1/A1	A1/A1	A1/A1	A1/A1	A1/A1	A1/A1	A1/A1	A1/A1	A1/A1	A1/A1	A1/A1	A1/A1	A1/A1	A1/A1	A1/A1	A1/A1	A1/A1	A1/A1	A1/A1	A1/A1	A1/A1	A1/A1	A1/A1	A1/A1	A1/A1	A1/A1	A1/A1	A1/A1	A1/A1	A1/A1	A1/A1	A1/A1	A1/A1	A1/A1	A1/A1	A1/A1	A1/A1
CS01105	Ragdoll	US	A1/A1	A1/A1	A1/A1	A1/A1	A1/A1	A1/A1	A1/A1	A1/A1	A1/A1	A1/A1	A1/A1	A1/A1	A1/A1	A1/A1	A1/A1	A1/A1	A1/A1	A1/A1	A1/A1	A1/A1	A1/A2	A1/A1	A1/A1	A1/A1	A1/A1	A1/A1	A1/A1	A1/A1	A1/A1	A1/A1	A1/A1	A1/A1	A1/A1	A1/A1	A1/A1	A1/A1	A1/A1	A1/A1	A1/A1	A1/A1	A1/A1	A1/A1	A1/A1	A1/A1	A1/A1	A1/A1	A1/A1
CS01106	Ragdoll	US	A1/A1	A1/A1	A1/A1	A1/A1	A1/A1	A1/A1	A1/A1	A1/A1	A1/A1	A1/A1	A1/A1	A1/A1	A1/A1	A1/A1	A1/A1	A1/A1	A1/A1	A1/A1	A1/A1	A1/A1	A1/A1	A1/A1	A1/A1	A1/A1	A1/A1	A1/A1	A1/A1	A1/A1	A1/A1	A1/A1	A1/A1	A1/A1	A1/A1	A1/A1	A1/A1	A1/A1	A1/A1	A1/A1	A1/A1	A1/A1	A1/A1	A1/A1	A1/A1	A1/A1	A1/A1	A1/A1	A1/A1
CS01107	Ragdoll	US	A1/A1	A1/A1	A1/A1	A1/A1	A1/A1	A1/A1	A1/A1	A1/A1	A1/A1	A1/A1	A1/A1	A1/A1	A1/A1	A1/A1	A1/A1	A1/A1	A1/A1	A1/A1	A1/A1	A1/A1	A1/A1	A1/A1	A1/A1	A1/A1	A1/A1	A1/A1	A1/A1	A1/A1	A1/A1	A1/A1	A1/A1	A1/A1	A1/A1	A1/A1	A1/A1	A1/A1	A1/A1	A1/A1	A1/A1	A1/A1	A1/A1	A1/A1	A1/A1	A1/A1	A1/A1	A1/A1	A1/A1
CS01108	Ragdoll	PL	A1/A1	A1/A1	A1/A1	A1/A1	A1/A1	A1/A1	A1/A1	A1/A1	A1/A1	A1/A1	A1/A1	A1/A1	A1/A1	A1/A1	A1/A1	A1/A1	A1/A1	A1/A1	A1/A1	A1/A1	A2/A2	A1/A1	A1/A1	A1/A1	A1/A1	A1/A1	A1/A1	A1/A1	A1/A1	A1/A1	A1/A1	A1/A1	A1/A1	A1/A1	A1/A1	A1/A1	A1/A1	A1/A1	A1/A1	A1/A1	A1/A1	A1/A1	A1/A1	A1/A1	A1/A1	A1/A1	A1/A1
CS01109	Ragdoll	US	A1/A1	A1/A1	A1/A1	A1/A1	A1/A1	A1/A1	A1/A1	A1/A1	A1/A1	A1/A1	A1/A1	A1/A1	A1/A1	A1/A1	A1/A1	A1/A1	A1/A1	A1/A1	A1/A1	A1/A1	A1/A1	A1/A1	A1/A1	A1/A1	A1/A1	A1/A1	A1/A1	A1/A1	A1/A1	A1/A1	A1/A1	A1/A1	A1/A1	A1/A1	A1/A1	A1/A1	A1/A1	A1/A1	A1/A1	A1/A1	A1/A1	A1/A1	A1/A1	A1/A1	A1/A1	A1/A1	A1/A1
CS01110	Ragdoll	US	A1/A1	A1/A1	A1/A1	A1/A1	A1/A1	A1/A1	A1/A1	A1/A1	A1/A1	A1/A1	A1/A1	A1/A1	A1/A1	A1/A1	A1/A1	A1/A1	A1/A1	A1/A1	A1/A1	A1/A1	A1/A1	A1/A1	A1/A1	A1/A1	A1/A1	A1/A1	A1/A1	A1/A1	A1/A1	A1/A1	A1/A1	A1/A2	A1/A1	A1/A1	A1/A1	A1/A1	A1/A1	A1/A1	A1/A1	A1/A1	A1/A1	A1/A1	A1/A1	A1/A1	A1/A1	A1/A1	A1/A1
CS01111	Ragdoll	CH	A1/A1	A1/A1	A1/A1	A1/A1	A1/A1	A1/A1	A1/A1	A1/A1	A1/A1	A1/A1	A1/A1	A1/A1	A1/A1	A1/A1	A1/A1	A1/A1	A1/A1	A1/A1	A1/A1	A1/A1	A1/A1	A1/A1	A1/A1	A1/A1	A1/A1	A1/A1	A1/A1	A1/A1	A1/A1	A1/A1	A1/A1	A1/A1	A1/A1	A1/A1	A1/A1	A1/A1	A1/A1	A1/A1	A1/A1	A1/A1	A1/A1	A1/A1	A1/A1	A1/A1	A1/A1	A1/A1	A1/A1
CS01112	Ragdoll	PL	A1/A1	A1/A1	A1/A1	A1/A1	A1/A1	A1/A1	A1/A1	A1/A1	A1/A1	A1/A1	A1/A1	A1/A1	A1/A1	A1/A1	A1/A1	A1/A1	A1/A1	A1/A1	A1/A1	A1/A1	A1/A1	A1/A1	A1/A1	A1/A1	A1/A1	A1/A1	A1/A1	A1/A1	A1/A1	A1/A1	A1/A1	A1/A1	A1/A1	A1/A1	A1/A1	A1/A1	A1/A1	A1/A1	A1/A1	A1/A1	A1/A1	A1/A1	A1/A1	A1/A1	A1/A1	A1/A1	A1/A1
CS01113	Ragdoll	NL	A1/A1	A1/A1	A1/A1	A1/A1	A1/A1	A1/A1	A1/A1	A1/A1	A1/A1	A1/A1	A1/A1	A1/A1	A1/A1	A1/A1	A1/A1	A1/A1	A1/A1	A1/A1	A1/A1	A1/A1	A1/A1	A1/A1	A1/A1	A1/A1	A1/A1	A1/A1	A1/A1	A1/A1	A1/A1	A1/A1	A1/A1	A1/A1	A1/A1	A1/A1	A1/A1	A1/A1	A1/A1	A1/A1	A1/A1	A1/A1	A1/A1	A1/A1	A1/A1	A1/A1	A1/A1	A1/A1	A1/A1
CS01114	Ragdoll	US	A1/A1	A1/A1	A1/A1	A1/A1	A1/A1	A1/A1	A1/A1	A1/A1	A1/A1	A1/A1	A1/A1	A1/A1	A1/A1	A1/A1	A1/A1	A1/A1	A1/A1	A1/A1	A1/A1	A1/A1	A1/A1	A1/A1	A1/A1	A1/A1	A1/A1	A1/A1	A1/A1	A1/A1	A1/A1	A1/A1	A1/A1	A1/A1	A1/A1	A1/A1	A1/A1	A1/A1	A1/A1	A1/A1	A1/A1	A1/A1	A1/A1	A1/A1	A1/A1	A1/A1	A1/A1	A1/A1	A1/A1
CS01115	Ragdoll	US	A1/A1	A1/A1	A1/A1	A1/A1	A1/A1	A1/A1	A1/A1	A1/A1	A1/A1	A1/A1	A1/A1	A1/A1	A1/A1	A1/A1	A1/A1	A1/A1	A1/A1	A1/A1	A1/A1	A1/A1	A1/A1	A1/A1	A1/A1	A1/A1	A1/A1	A1/A1	A1/A1	A1/A1	A1/A1	A1/A1	A1/A1	A1/A1	A1/A1	A1/A1	A1/A1	A1/A1	A1/A1	A1/A1	A1/A1	A1/A1	A1/A1	A1/A1	A1/A1	A1/A1	A1/A1	A1/A1	A1/A1
CS01116	Ragdoll	US	A1/A1	A1/A1	A1/A1	A1/A1	A1/A1	A1/A1	A1/A1	A1/A1	A1/A1	A1/A1	A1/A1	A1/A1	A1/A1	A1/A1	A1/A1	A1/A1	A1/A1	A1/A1	A1/A1	A1/A1	A1/A1	A1/A1	A1/A1	A1/A1	A1/A1	A1/A1	A1/A1	A1/A1	A1/A1	A1/A1	A1/A1	A1/A1	A1/A1	A1/A1	A1/A1	A1/A1	A1/A1	A1/A1	A1/A1	A1/A1	A1/A1	A1/A1	A1/A1	A1/A1	A1/A1	A1/A1	A1/A1
CS01117	Ragdoll	US	A1/A1	A1/A1	A1/A1	A1/A1	A1/A1	A1/A1	A1/A1	A1/A1	A1/A1	A1/A1	A1/A1	A1/A1	A1/A1	A1/A1	A1/A1	A1/A1	A1/A1	A1/A1	A1/A1	A1/A1	A1/A1	A1/A1	A1/A1	A1/A1	A1/A1	A1/A1	A1/A1	A1/A1	A1/A1	A1/A1	A1/A1	A1/A1	A1/A1	A1/A1	A1/A1	A1/A1	A1/A1	A1/A1	A1/A1	A1/A1	A1/A1	A1/A1	A1/A1	A1/A1	A1/A1	A1/A1	A1/A1
CS01118	Ragdoll	CA	A1/A1	A1/A1	A1/A1	A1/A1	A1/A1	A1/A1	A1/A1	A1/A1	A1/A1	A1/A1	A1/A1	A1/A1	A1/A1	A1/A1	A1/A1	A1/A1	A1/A1	A1/A1	A1/A1	A1/A1	A1/A1	A1/A1	A1/A1	A1/A1	A1/A1	A1/A1	A1/A1	A1/A1	A1/A1	A1/A1	A1/A1	A1/A1	A1/A1	A1/A1	A1/A1	A1/A1	A1/A1	A1/A1	A1/A1	A1/A1	A1/A1	A1/A1	A1/A1	A1/A1	A1/A1	A1/A1	A1/A1
CS01119	Ragdoll	US	A1/A1	A1/A1	A1/A1	A1/A1	A1/A1	A1/A1	A1/A1	A1/A1	A1/A1	A1/A1	A1/A1	A1/A1	A1/A1	A1/A1	A1/A1	A1/A1	A1/A1	A1/A1	A1/A1	A1/A1	A1/A1	A1/A1	A1/A1	A1/A1	A1/A1	A1/A1	A1/A1	A1/A1	A1/A1	A1/A1	A1/A1	A1/A1	A1/A1	A1/A1	A1/A1	A1/A1	A1/A1	A1/A1	A1/A1	A1/A1	A1/A1	A1/A1	A1/A1	A1/A1	A1/A1	A1/A1	A1/A1
CS01120	Ragdoll	PL	A1/A1	A1/A1	A1/A1	A1/A1	A1/A1	A1/A1	A1/A1	A1/A1	A1/A1	A1/A1	A1/A1	A1/A1	A1/A1	A1/A1	A1/A1	A1/A1	A1/A1	A1/A1	A1/A1	A1/A1	A1/A2	A1/A1	A1/A1	A1/A1	A1/A1	A1/A1	A1/A1	A1/A1	A1/A1	A1/A1	A1/A1	A1/A1	A1/A1	A1/A1	A1/A1	A1/A1	A1/A1	A1/A1	A1/A1	A1/A1	A1/A1	A1/A1	A1/A1	A1/A1	A1/A1	A1/A1	A1/A1
CS01121	Ragdoll	NZ	A1/A1	A1/A1	A1/A1	A1/A1	A1/A1	A1/A1	A1/A1	A1/A1	A1/A1	A1/A1	A1/A1	A1/A1	A1/A1	A1/A1	A1/A1	A1/A1	A1/A1	A1/A1	A1/A1	A1/A1	A1/A1	A1/A1	A1/A1	A1/A1	A1/A1	A1/A1	A1/A1	A1/A1	A1/A1	A1/A1	A1/A1	A1/A1	A1/A1	A1/A1	A1/A1	A1/A1	A1/A1	A1/A1	A1/A1	A1/A1	A1/A1	A1/A1	A1/A1	A1/A1	A1/A1	A1/A1	A1/A1
CS01122	Ragdoll	FI	A1/A1	A1/A1	A1/A1	A1/A1	A1/A1	A1/A1	A1/A1	A1/A1	A1/A1	A1/A1	A1/A1	A1/A1	A1/A1	A1/A1	A1/A1	A1/A1	A1/A1	A1/A1	A1/A1	A1/A1	A1/A1	A1/A1	A1/A1	A1/A1	A1/A1	A1/A1	A1/A1	A1/A1	A1/A1	A1/A1	A1/A1	A1/A1	A1/A1	A1/A1	A1/A1	A1/A1	A1/A1	A1/A1	A1/A1	A1/A1	A1/A1	A1/A1	A1/A1	A1/A1	A1/A1	A1/A1	A1/A1
CS01123	Ragdoll	US	A1/A1	A1/A1	A1/A1	A1/A1	A1/A1	A1/A1	A1/A1	A1/A1	A1/A1	A1/A1	A1/A1	A1/A1	A1/A1	A1/A1	A1/A1	A1/A1	A1/A1	A1/A1	A1/A1	A1/A1	A1/A1	A1/A1	A1/A1	A1/A1	A1/A1	A1/A1	A1/A1	A1/A1	A1/A1	A1/A1	A1/A1	A1/A1	A1/A1	A1/A1	A1/A1	A1/A1	A1/A1	A1/A1	A1/A1	A1/A1	A1/A1	A1/A1	A1/A1	A1/A1	A1/A1	A1/A1	A1/A1
CS01124	Ragdoll	US	A1/A1	A1/A1	A1/A1	A1/A1	A1/A1	A1/A1	A1/A1	A1/A1	A1/A1	A1/A1	A1/A1	A1/A1	A1/A1	A1/A1	A1/A1	A1/A1	A1/A1	A1/A1	A1/A1	A1/A1	A1/A1	A1/A1	A1/A1	A1/A1	A1/A1	A1/A1	A1/A1	A1/A1	A1/A1	A1/A1	A1/A1	A1/A1	A1/A1	A1/A1	A1/A1	A1/A1	A1/A1	A1/A1	A1/A1	A1/A1	A1/A1	A1/A1	A1/A1	A1/A1	A1/A1	A1/A1	A1/A1
CS01125	Ragdoll	US	A1/A1	A1/A1	A1/A1	A1/A1	A1/A1	A1/A1	A1/A1	A1/A1	A1/A1	A1/A1	A1/A1	A1/A1	A1/A1	A1/A1	A1/A1	A1/A1	A1/A1	A1/A1	A1/A1	A1/A1	A1/A1	A1/A1	A1/A1	A1/A1	A1/A1	A1/A1	A1/A1	A1/A1	A1/A1	A1/A1	A1/A1	A1/A1	A1/A1	A1/A1	A1/A1	A1/A1	A1/A1	A1/A1	A1/A1	A1/A1	A1/A1	A1/A1	A1/A1	A1/A1	A1/A1	A1/A1	A1/A1
CS01126	Ragdoll	PL	A1/A1	A1/A1	A1/A1	A1/A1	A1/A1	A1/A1	A1/A1	A1/A1	A1/A1	A1/A1	A1/A1	A1/A1	A1/A1	A1/A1	A1/A1	A1/A1	A1/A1	A1/A1	A1/A1	A1/A1	A1/A1	A1/A1	A1/A1	A1/A1	A1/A1	A1/A1	A1/A1	A1/A1	A1/A1	A1/A1	A1/A1	A1/A1	A1/A1	A1/A1	A1/A1	A1/A1	A1/A1	A1/A1	A1/A1	A1/A1	A1/A1	A1/A1	A1/A1	A1/A1	A1/A1	A1/A1	A1/A1
CS01127	Ragdoll	US	A1/A1	A1/A1	A1/A1	A1/A1	A1/A1	A1/A1	A1/A1	A1/A1	A1/A1	A1/A1	A1/A1	A1/A1	A1/A1	A1/A1	A1/A1	A1/A1	A1/A1	A1/A1	A1/A1	A1/A1	A1/A1	A1/A1	A1/A1	A1/A1	A1/A1	A1/A1	A1/A1	A1/A1	A1/A1	A1/A1	A1/A1	A1/A1	A1/A1	A1/A1	A1/A1	A1/A1	A1/A1	A1/A1	A1/A1	A1/A1	A1/A1	A1/A1	A1/A1	A1/A1	A1/A1	A1/A1	A1/A1
CS01128	Ragdoll	US	A1/A1	A1/A1	A1/A1	A1/A1	A1/A1	A1/A1	A1/A1	A1/A1	A1/A1	A1/A1	A1/A1	A1/A1	A1/A1	A1/A1	A1/A1	A1/A1	A1/A1	A1/A1	A1/A1	A1/A1	A1/A1	A1/A1	A1/A1	A1/A1	A1/A1	A1/A1	A1/A1	A1/A1	A1/A1	A1/A1	A1/A1	A1/A1	A1/A1	A1/A1	A1/A1	A1/A1	A1/A1	A1/A1	A1/A1	A1/A1	A1/A1	A1/A1	A1/A1	A1/A1	A1/A1	A1/A1	A1/A1
CS01129	Ragdoll	CA	A1/A1	A1/A1	A1/A1	A1/A1	A1/A1	A1/A1	A1/A1	A1/A1	A1/A1	A1/A1	A1/A1	A1/A1	A1/A1	A1/A1	A1/A1	A1/A1	A1/A1	A1/A1	A1/A1	A1/A1	A1/A1	A1/A1	A1/A1	A1/A1	A1/A1	A1/A1	A1/A1	A1/A1	A1/A1	A1/A1	A1/A1	A1/A1	A1/A1	A1/A1	A1/A1	A1/A1	A1/A1	A1/A1	A1/A1	A1/A1	A1/A1	A1/A1	A1/A1	A1/A1	A1/A1	A1/A1	A1/A1
CS01130	Ragdoll	US	A1/A1	A1/A1	A1/A1	A1/A1	A1/A1	A1/A1	A1/A1	A1/A1	A1/A1	A1/A1	A1/A1	A1/A1	A1/A1	A1/A1	A1/A1	A1/A1	A1/A1	A1/A1	A1/A1	A1/A1	A1/A1	A1/A1	A1/A1	A1/A1	A1/A1	A1/A1	A1/A1	A1/A1	A1/A1	A1/A1	A1/A1	A1/A1	A1/A1	A1/A1	A1/A1	A1/A1	A1/A1	A1/A1	A1/A1	A1/A1	A1/A1	A1/A1	A1/A1	A1/A1	A1/A1	A1/A1	A1/A1
CS01131	Ragdoll	US	A1/A1	A1/A1	A1/A1	A1/A1	A1/A1	A1/A1	A1/A1	A1/A1	A1/A1	A1/A1	A1/A1	A1/A1	A1/A1	A1/A1	A1/A1	A1/A1	A1/A1	A1/A1	A1/A1	A1/A1	A1/A1	A1/A1	A1/A1	A1/A1	A1/A1	A1/A1	A1/A1	A1/A1	A1/A1	A1/A1	A1/A1	A1/A1	A1/A1	A1/A1	A1/A1	A1/A1	A1/A1	A1/A1	A1/A1	A1/A1	A1/A1	A1/A1	A1/A1	A1/A1	A1/A1	A1/A1	A1/A1
CS01132	Ragdoll	US	A1/A1	A1/A1	A1/A1	A1/A1	A1/A1	A1/A1	A1/A1	A1/A1	A1/A1	A1/A1	A1/A1	A1/A1	A1/A1	A1/A1	A1/A1	A1/A1	A1/A1	A1/A1	A1/A1	A1/A1	A1/A1	A1/A1	A1/A1	A1/A1	A1/A1	A1/A1	A1/A1	A1/A1	A1/A1	A1/A1	A1/A1	A1/A1	A1/A1	A1/A1	A1/A1	A1/A1	A1/A1	A1/A1	A1/A1	A1/A1	A1/A1	A1/A1	A1/A1	A1/A1	A1/A1	A1/A1	A1/A1
CS01133	Ragdoll	US	A1/A1	A1/A1	A1/A1	A1/A1	A1/A1	A1/A1	A1/A1	A1/A1	A1/A1	A1/A1	A1/A1	A1/A1	A1/A1	A1/A1	A1/A1	A1/A1	A1/A1	A1/A1	A1/A1	A1/A1	A1/A1	A1/A1	A1/A1	A1/A1	A1/A1	A1/A1	A1/A1	A1/A1	A1/A1	A1/A1	A1/A1	A1/A1	A1/A1	A1/A1	A1/A1	A1/A1	A1/A1	A1/A1	A1/A1	A1/A1	A1/A1	A1/A1	A1/A1	A1/A1	A1/A1	A1/A1	A1/A1
CS01134	Ragdoll	US	A1/A1	A1/A1	A1/A1	A1/A1	A1/A1	A1/A1	A1/A1	A1/A1	A1/A1	A1/A1	A1/A1	A1/A1	A1/A1	A1/A1	A1/A1	A1/A1	A1/A1	A1/A1	A1/A1	A1/A1	A1/A1	A1/A1	A1/A1	A1/A1	A1/A1	A1/A1	A1/A1	A1/A1	A1/A1	A1/A1	A1/A1	A1/A1	A1/A1	A1/A1	A1/A1	A1/A1	A1/A1	A1/A1	A1/A1	A1/A1	A1/A1	A1/A1	A1/A1	A1/A1	A1/A1	A1/A1	A1/A1
CS01135	Ragdoll	NZ	A1/A1	A1/A1	A1/A1	A1/A1	A1/A1	A1/A1	A1/A1	A1/A1	A1/A1	A1/A1	A1/A1	A1/A1	A1/A1	A1/A1	A1/A1	A1/A1	A1/A1	A1/A1	A1/A1	A1/A1	A1/A1	A1/A1	A1/A1	A1/A1	A1/A1	A1/A1	A1/A1	A1/A1	A1/A1	A1/A1	A1/A1	A1/A1	A1/A1	A1/A1	A1/A1	A1/A1	A1/A1	A1/A1	A1/A1	A1/A1	A1/A1	A1/A1	A1/A1	A1/A1	A1/A1	A1/A1	A1/A1
CS01136	Ragdoll	US	A1/A1	A1/A1	A1/A1	A1/A1	A1/A1	A1/A1	A1/A1	A1/A1	A1/A1	A1/A1	A1/A1	A1/A1	A1/A1	A1/A1	A1/A1	A1/A1	A1/A1	A1/A1	A1/A1	A1/A1	A1/A1	A1/A1	A1/A1	A1/A1	A1/A1	A1/A1	A1/A1	A1/A1	A1/A1	A1/A1	A1/A1	A1/A1	A1/A1	A1/A1	A1/A1	A1/A1	A1/A1	A1/A1	A1/A1	A1/A1	A1/A1	A1/A1	A1/A1	A1/A1	A1/A1	A1/A1	A1/A1
CS01137	Ragdoll	US	A1/A1	A1/A1	A1/A1	A1/A1	A1/A1	A1/A1	A1/A1	A1/A1	A1/A1	A1/A1	A1/A1	A1/A1	A1/A1	A1/A1	A1/A1	A1/A1	A1/A1	A1/A1	A1/A1	A1/A1	A1/A2	A1/A1	A1/A1	A1/A1	A1/A1	A1/A1	A1/A1	A1/A1	A1/A1	A1/A1	A1/A1	A1/A1	A1/A1	A1/A1	A1/A1	A1/A1	A1/A1	A1/A1	A1/A1	A1/A1	A1/A1	A1/A1	A1/A1	A1/A1	A1/A1	A1/A1	A1/A1
CS01138	Ragdoll	ES	A1/A1	A1/A1	A1/A1	A1/A1	A1/A1	A1/A1	A1/A1	A1/A1	A1/A1	A1/A1	A1/A1	A1/A1	A1/A1	A1/A1	A1/A1	A1/A1	A1/A1	A1/A1	A1/A1	A1/A1	A1/A2	A1/A1	A1/A1	A1/A1	A1/A1	A1/A1	A1/A1	A1/A1	A1/A1	A1/A1	A1/A1	A1/A1	A1/A1	A1/A1	A1/A1	A1/A1	A1/A1	A1/A1	A1/A1	A1/A1	A1/A1	A1/A1	A1/A1	A1/A1	A1/A1	A1/A1	A1/A1
CS01139	Ragdoll	US	A1/A1	A1/A1	A1/A1	A1/A1	A1/A1	A1/A1	A1/A1	A1/A1	A1/A1	A1/A1	A1/A1	A1/A1	A1/A1	A1/A1	A1/A1	A1/A1	A1/A1	A1/A1	A1/A1	A1/A1	A1/A1	A1/A1	A1/A1	A1/A1	A1/A1	A1/A1	A1/A1	A1/A1	A1/A1	A1/A1	A1/A1	A1/A1	A1/A1	A1/A1	A1/A1	A1/A1	A1/A1	A1/A1	A1/A1	A1/A1	A1/A1	A1/A1	A1/A1	A1/A1	A1/A1	A1/A1	A1/A1
CS01140	Ragdoll	US	A1/A1	A1/A1	A1/A1	A1/A1	A1/A1	A1/A1	A1/A1	A1/A1	A1/A1	A1/A1	A1/A1	A1/A1	A1/A1	A1/A1	A1/A1	A1/A1	A1/A1	A1/A1	A1/A1	A1/A1	A1/A1	A1/A1	A1/A1	A1/A1	A1/A1	A1/A1	A1/A1	A1/A1	A1/A1	A1/A1	A1/A1	A1/A1	A1/A1	A1/A1	A1/A1	A1/A1	A1/A1	A1/A1	A1/A1	A1/A1	A1/A1	A1/A1	A1/A1	A1/A1	A1/A1	A1/A1	A1/A1
CS01141	Ragdoll	US	A1/A1	A1/A1	A1/A1	A1/A1	A1/A1	A1/A1	A1/A1	A1/A1	A1/A1	A1/A1	A1/A1	A1/A1	A1/A1	A1/A1	A1/A1	A1/A1	A1/A1	A1/A1	A1/A1	A1/A1	A1/A2	A1/A1	A1/A1	A1/A1	A1/A1	A1/A1	A1/A1	A1/A1	A1/A1	A1/A1	A1/A1	A1/A1	A1/A1	A1/A1	A1/A1	A1/A1	A1/A1	A1/A1	A1/A1	A1/A1	A1/A1	A1/A1	A1/A1	A1/A1	A1/A1	A1/A1	A1/A1
CS01142	Ragdoll	PL	A1/A1	A1/A1	A1/A1	A1/A1	A1/A1	A1/A1	A1/A1	A1/A1	A1/A1	A1/A1	A1/A1	A1/A1	A1/A1	A1/A1	A1/A1	A1/A1	A1/A1	A1/A1	A1/A1	A1/A1	A1/A1	A1/A1	A1/A1	A1/A1	A1/A1	A1/A1	A1/A1	A1/A1	A1/A1	A1/A1	A1/A1	A1/A1	A1/A1	A1/A1	A1/A1	A1/A1	A1/A1	A1/A1	A1/A1	A1/A1	A1/A1	A1/A1	A1/A1	A1/A1	A1/A1	A1/A1	A1/A1
CS01143	Ragdoll	US	A1/A1	A1/A1	A1/A1	A1/A1	A1/A1	A1/A1		A1/A1	A1/A1	A1/A1	A1/A1	A1/A1	A1/A1	A1/A1	A1/A1	A1/A1	A1/A1	A1/A1	A1/A1	A1/A1	A1/A2	A1/A1	A1/A1	A1/A1	A1/A1	A1/A1	A1/A1	A1/A1	A1/A1	A1/A1	A1/A1	A1/A1	A1/A1	A1/A1	A1/A1	A1/A1	A1/A1	A1/A1	A1/A1	A1/A1	A1/A1	A1/A1	A1/A1	A1/A1	A1/A1	A1/A1	A1/A1
CS01144	Ragdoll	US	A1/A1	A1/A1	A1/A1	A1/A1	A1/A1	A1/A1	A1/A1	A1/A1	A1/A1	A1/A1	A1/A1	A1/A1	A1/A1	A1/A1	A1/A1	A1/A1	A1/A1	A1/A1	A1/A1	A1/A1	A1/A1	A1/A1	A1/A1		A1/A1	A1/A1	A1/A1	A1/A1	A1/A1	A1/A1	A1/A1	A1/A1	A1/A1	A1/A1	A1/A1	A1/A1	A1/A1	A1/A1	A1/A1	A1/A1	A1/A1	A1/A1	A1/A1	A1/A1	A1/A1	A1/A1	A1/A1
CS01145	Russian Blue	PL	A1/A1	A1/A1	A1/A1	A1/A1	A1/A1	A1/A1	A1/A1	A1/A1	A1/A1	A1/A1	A1/A1	A1/A1	A1/A1	A1/A1	A1/A1	A1/A1	A1/A1	A1/A1	A1/A1	A1/A1	A1/A1	A1/A1	A1/A1	A1/A1	A1/A1	A1/A1	A1/A1	A1/A1	A1/A1	A1/A1	A1/A1	A1/A1	A1/A1	A1/A1	A1/A1	A1/A1	A1/A1	A1/A1	A1/A1	A1/A1	A1/A1	A1/A1	A1/A1	A1/A1	A1/A1	A1/A1	A1/A1
CS01146	Russian Blue	PL	A1/A1	A1/A1	A1/A1	A1/A1	A1/A1	A1/A1	A1/A1	A1/A1	A1/A1	A1/A1	A1/A1	A1/A1	A1/A1	A1/A1	A1/A1	A1/A1	A1/A1	A1/A1	A1/A1	A1/A1	A1/A1	A1/A1	A1/A1	A1/A1	A1/A1	A1/A1	A1/A1	A1/A1	A1/A1	A1/A1	A1/A1	A1/A1	A1/A1	A1/A1	A1/A1	A1/A1	A1/A1	A1/A1	A1/A1	A1/A1	A1/A1	A1/A1	A1/A1	A1/A1	A1/A1	A1/A1	A1/A1
CS01147	Russian Blue	PL	A1/A1	A1/A1	A1/A1	A1/A1	A1/A1	A1/A1	A1/A1	A1/A1	A1/A1	A1/A1	A1/A1	A1/A1	A1/A1	A1/A1	A1/A1	A1/A1	A1/A1	A1/A1	A1/A1	A1/A1	A1/A1	A1/A1	A1/A1	A1/A1	A1/A1	A1/A1	A1/A1	A1/A1	A1/A1	A1/A1	A1/A1	A1/A1	A1/A1	A1/A1	A1/A1	A1/A1	A1/A1	A1/A1	A1/A1	A1/A1	A1/A1	A1/A1	A1/A1	A1/A1	A1/A1	A1/A1	A1/A1
CS01148	Birman	FI	A1/A1	A1/A1	A1/A1	A1/A1	A1/A1	A1/A1	A1/A1	A1/A1	A1/A1	A1/A1	A1/A1	A1/A1	A1/A1	A1/A1	A1/A1	A1/A1	A1/A1	A1/A1	A1/A1	A1/A1	A1/A2	A1/A1	A1/A1	A1/A1	A1/A1	A1/A1	A1/A1	A1/A1	A1/A1	A1/A1	A1/A1	A1/A1	A1/A1	A1/A1	A1/A1	A1/A1	A1/A1	A1/A1	A1/A1	A1/A1	A1/A1	A1/A1	A1/A1	A1/A1	A1/A1	A1/A1	A1/A1
CS01149	Savannah	CA	A1/A1	A1/A1	A1/A1	A1/A1	A1/A1	A1/A1		A1/A1	A1/A1	A1/A1	A1/A1	A1/A1	A1/A1	A1/A1	A1/A1	A1/A1	A1/A1	A1/A1	A1/A1	A1/A1	A1/A1	A1/A1	A1/A1	A1/A1	A1/A1	A1/A1	A1/A1	A1/A1	A1/A1	A1/A1	A1/A1	A1/A1	A1/A1	A1/A1	A1/A1	A1/A1	A1/A1	A1/A1	A1/A1	A1/A1	A1/A1	A1/A1	A1/A1	A1/A1	A1/A1	A1/A1	A1/A1
CS01150	Savannah	CA	A1/A1	A1/A1	A1/A1	A1/A1	A1/A1	A1/A1		A1/A1	A1/A1	A1/A1	A1/A1	A1/A1	A1/A1	A1/A1	A1/A1	A1/A1	A1/A1	A1/A1	A1/A1	A1/A1	A1/A1	A1/A1	A1/A1	A1/A1	A1/A1	A1/A1	A1/A1	A1/A1	A1/A1	A1/A1	A1/A1	A1/A1	A1/A1	A1/A2	A1/A1	A1/A1	A1/A1	A1/A1	A1/A1	A1/A1	A1/A1	A1/A1	A1/A1	A1/A1	A1/A1	A1/A1	A1/A1
CS01151	Savannah	CA	A1/A1	A1/A1	A1/A1	A1/A1	A1/A1	A1/A1	A1/A1	A1/A1	A1/A1	A1/A1	A1/A1	A1/A1	A1/A1	A1/A1	A1/A1	A1/A1	A1/A1	A1/A1	A1/A1	A1/A1	A1/A1	A1/A1	A1/A1	A1/A1	A1/A1	A1/A1	A1/A1	A1/A1	A1/A1	A1/A1	A1/A1	A1/A1	A1/A1	A1/A1	A1/A1	A1/A1	A1/A1	A1/A1	A1/A1	A1/A1	A1/A1	A1/A1	A1/A1	A1/A1	A1/A1	A1/A1	A1/A1
CS01152	Savannah	US	A1/A1	A1/A1	A1/A1	A1/A1	A1/A1	A1/A1	A1/A1	A1/A1	A1/A1	A1/A1	A1/A1	A1/A1	A1/A1	A1/A1	A1/A1	A1/A1	A1/A1	A1/A1	A1/A1	A1/A1	A1/A1	A1/A1	A1/A1	A1/A1	A1/A1	A1/A1	A1/A1	A1/A1	A1/A1	A1/A1	A1/A1	A1/A1	A1/A1	A1/A1	A1/A1	A1/A1	A1/A1	A1/A1	A1/A1	A1/A1	A1/A1	A1/A1	A1/A1	A1/A1	A1/A1	A1/A1	A1/A1
CS01153	Savannah	CA	A1/A1	A1/A1	A1/A1	A1/A1	A1/A1	A1/A1	A1/A1	A1/A1	A1/A1	A1/A1	A1/A1	A1/A1	A1/A1	A1/A1	A1/A1	A1/A1	A1/A1	A1/A1	A1/A1	A1/A1	A1/A1	A1/A1	A1/A1	A1/A1	A1/A1	A1/A1	A1/A1	A1/A1	A1/A1	A1/A1	A1/A1	A1/A1	A1/A1	A1/A1	A1/A1	A1/A1	A1/A1	A1/A1	A1/A1	A1/A1	A1/A1	A1/A1	A1/A1	A1/A1	A1/A1	A1/A1	A1/A1
CS01154	Savannah		A1/A1	A1/A1	A1/A1	A1/A1	A1/A1	A1/A1	A1/A1	A1/A1	A1/A1	A1/A1	A1/A1	A1/A1	A1/A1	A1/A1	A1/A1	A1/A1	A1/A1	A1/A1	A1/A1	A1/A1	A1/A1	A1/A1	A1/A1	A1/A1	A1/A1	A1/A1	A1/A1	A1/A1	A1/A1	A1/A1	A1/A1	A1/A1	A1/A1	A1/A1	A1/A1	A1/A1	A1/A1	A1/A1	A1/A1	A1/A1	A1/A1	A1/A1	A1/A1	A1/A1	A1/A1	A1/A1	A1/A1
CS01155	Scottish Fold Longhair	UA	A1/A1	A1/A1	A1/A1	A1/A1	A1/A1	A1/A1	A1/A1	A1/A1	A1/A1	A1/A1	A1/A1	A1/A1	A1/A1	A1/A1	A1/A1	A1/A1	A1/A1	A1/A1	A1/A1	A1/A1	A1/A1	A1/A1	A1/A1	A1/A1	A1/A1	A1/A1	A1/A1	A1/A1	A1/A1	A1/A1	A1/A1	A1/A1	A1/A1	A1/A1	A1/A1	A1/A1	A1/A1	A1/A1	A1/A1	A1/A1	A1/A1	A1/A1	A1/A1	A1/A1	A1/A1	A1/A1	A1/A1
CS01156	Scottish Fold Longhair	US	A1/A1	A1/A1	A1/A1	A1/A1	A1/A1	A1/A1	A1/A1	A1/A1	A1/A1	A1/A1	A1/A1	A1/A1	A1/A1	A1/A1	A1/A1	A1/A1	A1/A1	A1/A1	A1/A1	A1/A1	A1/A1	A1/A1	A1/A1	A1/A1	A1/A1	A1/A1	A1/A1	A1/A1	A1/A1	A1/A1	A1/A1	A1/A1	A1/A1	A1/A1	A1/A1	A1/A1	A1/A1	A1/A1	A1/A1	A1/A1	A1/A1	A1/A1	A1/A1	A1/A1	A1/A1	A1/A1	A1/A1
CS01157	Scottish Fold Shorthair	UA	A1/A1	A1/A1	A1/A1	A1/A1	A1/A1	A1/A1	A1/A1	A1/A1	A1/A1	A1/A1	A1/A1	A1/A1	A1/A1	A1/A1	A1/A1	A1/A1	A1/A1	A1/A1	A1/A1	A1/A1	A1/A1	A1/A1	A1/A1	A1/A1	A1/A1	A1/A1	A1/A1	A1/A1	A1/A1	A1/A1	A1/A1	A1/A1	A1/A1	A1/A1	A1/A1	A1/A1	A1/A1	A1/A1	A1/A1	A1/A1	A1/A1	A1/A1	A1/A1	A1/A1	A1/A1	A1/A1	A1/A1
CS01158	Scottish Fold Shorthair	RU	A1/A1	A1/A1	A1/A1	A1/A1	A1/A1	A1/A1	A1/A1	A1/A1	A1/A1	A1/A1	A1/A1	A1/A1	A1/A1	A1/A1	A1/A1	A1/A1	A1/A1	A1/A1	A1/A1	A1/A1	A1/A1	A1/A1	A1/A1	A1/A1	A1/A1	A1/A1	A1/A1	A1/A1	A1/A1	A1/A1	A1/A1	A1/A1	A1/A1	A1/A1	A1/A1	A1/A1	A1/A1	A1/A1	A1/A1	A1/A1	A1/A1	A1/A1	A1/A1	A1/A1	A1/A1	A1/A1	A1/A1
CS01159	Scottish Fold Shorthair	CA	A1/A1	A1/A1	A1/A1	A1/A1	A1/A1	A1/A1	A1/A1	A1/A1	A1/A1	A1/A1	A1/A1	A1/A1	A1/A1	A1/A1	A1/A1	A1/A1	A1/A1	A1/A1	A1/A1	A1/A1	A1/A1	A1/A1	A1/A1	A1/A1	A1/A1	A1/A1	A1/A1	A1/A1	A1/A1	A1/A1	A1/A1	A1/A1	A1/A1	A1/A1	A1/A1	A1/A1	A1/A1	A1/A1	A1/A1	A1/A1	A1/A1	A1/A1	A1/A1	A1/A1	A1/A1	A1/A1	A1/A1
CS01160	Scottish Fold Shorthair	RU	A1/A1	A1/A1	A1/A1	A1/A1	A1/A1	A1/A1	A1/A1	A1/A1	A1/A1	A1/A1	A1/A1	A1/A1	A1/A1	A1/A1	A1/A1	A1/A1	A1/A1	A1/A1	A1/A1	A1/A1	A1/A1	A1/A1	A1/A1	A1/A1	A1/A1	A1/A1	A1/A1	A1/A1	A1/A1	A1/A1	A1/A1	A1/A1	A1/A1	A1/A1	A1/A1	A1/A1	A1/A1	A1/A1	A1/A1	A1/A1	A1/A1	A1/A1	A1/A1	A1/A1	A1/A1	A1/A1	A1/A1
CS01161	Scottish Fold Shorthair	RU	A1/A1	A1/A1	A1/A1	A1/A1	A1/A1	A1/A1	A1/A1	A1/A1	A1/A1	A1/A1	A1/A1	A1/A1	A1/A1	A1/A1	A1/A1	A1/A1	A1/A1	A1/A1	A1/A1	A1/A1	A1/A1	A1/A1	A1/A1	A1/A1	A1/A1	A1/A1	A1/A1	A1/A1	A1/A1	A1/A1	A1/A1	A1/A1	A1/A1	A1/A1	A1/A1	A1/A1	A1/A1	A1/A1	A1/A1	A1/A1	A1/A1	A1/A1	A1/A1	A1/A1	A1/A1	A1/A1	A1/A1
CS01162	Scottish Fold Shorthair	RU	A1/A1	A1/A1	A1/A1	A1/A1	A1/A1	A1/A1	A1/A1	A1/A1	A1/A1	A1/A1	A1/A1	A1/A1	A1/A1	A1/A1	A1/A1	A1/A1	A1/A1	A1/A1	A1/A1	A1/A1	A1/A1	A1/A1	A1/A1	A1/A1	A1/A1	A1/A1	A1/A1	A1/A1	A1/A1	A1/A1	A1/A1	A1/A1	A1/A1	A1/A1	A1/A1	A1/A1	A1/A1	A1/A1	A1/A1	A1/A1	A1/A1	A1/A1	A1/A1	A1/A1	A1/A1	A1/A1	A1/A1
CS01163	Scottish Fold Shorthair	US	A1/A1	A1/A1	A1/A1	A1/A1	A1/A1	A1/A1	A1/A1	A1/A1	A1/A1	A1/A1	A1/A1	A1/A1	A1/A1	A1/A1	A1/A1	A1/A1	A1/A1	A1/A1	A1/A1	A1/A1	A1/A1	A1/A1	A1/A1	A1/A1	A1/A1	A1/A1	A1/A1	A1/A1	A1/A1	A1/A1	A1/A1	A1/A1	A1/A1	A1/A1	A1/A1	A1/A1	A1/A1	A1/A1	A1/A1	A1/A1	A1/A1	A1/A1	A1/A1	A1/A1	A1/A1	A1/A1	A1/A1
CS01164	Scottish Fold Shorthair	CA	A1/A1	A1/A1	A1/A1	A1/A1	A1/A1	A1/A1	A1/A1	A1/A1	A1/A1	A1/A1	A1/A1	A1/A1	A1/A1	A1/A1	A1/A1	A1/A1	A1/A1	A1/A1	A1/A1	A1/A1	A1/A1	A1/A1	A1/A1	A1/A1	A1/A1	A1/A1	A1/A1	A1/A1	A1/A1	A1/A1	A1/A1	A1/A1	A1/A1	A1/A1	A1/A1	A1/A1	A1/A1	A1/A1	A1/A1	A1/A1	A1/A1	A1/A1	A1/A1	A1/A1	A1/A1	A1/A1	A1/A1
CS01165	Scottish Fold Shorthair	UA	A1/A1	A1/A1	A1/A1	A1/A1	A1/A1	A1/A1	A1/A1	A1/A1	A1/A1	A1/A1	A1/A1	A1/A1	A1/A1	A1/A1	A1/A1	A1/A1	A1/A1	A1/A1	A1/A1	A1/A1	A1/A1	A1/A1	A1/A1	A1/A1	A1/A1	A1/A1	A1/A1	A1/A1	A1/A1	A1/A1	A1/A1	A1/A1	A1/A1	A1/A1	A1/A1	A1/A1	A1/A1	A1/A1	A1/A1	A1/A1	A1/A1	A1/A1	A1/A1	A1/A1	A1/A1	A1/A1	A1/A1
CS01166	Scottish Fold Shorthair	RU	A1/A1	A1/A1	A1/A1	A1/A1	A1/A1	A1/A1	A1/A1	A1/A1	A1/A1	A1/A1	A1/A1	A1/A1	A1/A1	A1/A1	A1/A1	A1/A1	A1/A1	A1/A1	A1/A1	A1/A1	A1/A1	A1/A1	A1/A1	A1/A1	A1/A1	A1/A1	A1/A1	A1/A1	A1/A1	A1/A1	A1/A1	A1/A1	A1/A1	A1/A1	A1/A1	A1/A1	A1/A1	A1/A1	A1/A1	A1/A1	A1/A1	A1/A1	A1/A1	A1/A1	A1/A1	A1/A1	A1/A1
CS01167	Scottish Fold Shorthair	US	A1/A1	A1/A1	A1/A1	A1/A1	A1/A1	A1/A1	A1/A1	A1/A1	A1/A1	A1/A1	A1/A1	A1/A1	A1/A1	A1/A1	A1/A1	A1/A1	A1/A1	A1/A1	A1/A1	A1/A1	A1/A1	A1/A1	A1/A1	A1/A1	A1/A1	A1/A1	A1/A1	A1/A1	A1/A1	A1/A1	A1/A1	A1/A1	A1/A1	A1/A1	A1/A1	A1/A1	A1/A1	A1/A1	A1/A1	A1/A1	A1/A1	A1/A1	A1/A1	A1/A1	A1/A1	A1/A1	A1/A1
CS01168	Scottish Fold Shorthair	US	A1/A1	A1/A1	A1/A1	A1/A1	A1/A1	A1/A1	A1/A1	A1/A1	A1/A1	A1/A1	A1/A1	A1/A1	A1/A1	A1/A1	A1/A1	A1/A1	A1/A1	A1/A1	A1/A1	A1/A1	A1/A1	A1/A1	A1/A1	A1/A1	A1/A1	A1/A1	A1/A1	A1/A1	A1/A1	A1/A1	A1/A1	A1/A1	A1/A1	A1/A1	A1/A1	A1/A1	A1/A1	A1/A1	A1/A1	A1/A1	A1/A1	A1/A1	A1/A1	A1/A1	A1/A1	A1/A1	A1/A1
CS01169	Scottish Fold Shorthair	US	A1/A1	A1/A1	A1/A1	A1/A1	A1/A1	A1/A1	A1/A1	A1/A1	A1/A1	A1/A1	A1/A1	A1/A1	A1/A1	A1/A1	A1/A1	A1/A1	A1/A1	A1/A1	A1/A1	A1/A1	A1/A1	A1/A1	A1/A1	A1/A1	A1/A1	A1/A1	A1/A1	A1/A1	A1/A1	A1/A1	A1/A1	A1/A1	A1/A1	A1/A1	A1/A1	A1/A1	A1/A1	A1/A1	A1/A1	A1/A1	A1/A1	A1/A1	A1/A1	A1/A1	A1/A1	A1/A1	A1/A1
CS01170	Scottish Straight	CA	A1/A1	A1/A1	A1/A1	A1/A1	A1/A1	A1/A1	A1/A1	A1/A1	A1/A1	A1/A1	A1/A1	A1/A1	A1/A1	A1/A1	A1/A1	A1/A1	A1/A1	A1/A1	A1/A1	A1/A1	A1/A1	A1/A1	A1/A1	A1/A1	A1/A1	A1/A1	A1/A1	A1/A1	A1/A1	A1/A1	A1/A1	A1/A1	A1/A1		A1/A1	A1/A1	A1/A1	A1/A1	A1/A1	A1/A1	A1/A1	A1/A1	A1/A1	A1/A1	A1/A1	A1/A1	A1/A1
CS01171	Scottish Straight	CA	A1/A1	A1/A1	A1/A1	A1/A1	A1/A1	A1/A1	A1/A1	A1/A1	A1/A1	A1/A1	A1/A1	A1/A1	A1/A1	A1/A1	A1/A1	A1/A1	A1/A1	A1/A1	A1/A1	A1/A1	A1/A1	A1/A1	A1/A1	A1/A1	A1/A1	A1/A1	A1/A1	A1/A1	A1/A1	A1/A1	A1/A1	A1/A1	A1/A1	A1/A1	A1/A1	A1/A1	A1/A1	A1/A1	A1/A1	A1/A1	A1/A1	A1/A1	A1/A1	A1/A1	A1/A1	A1/A1	A1/A1
CS01172	Scottish Straight	US	A1/A1	A1/A1	A1/A1	A1/A1	A1/A1	A1/A1	A1/A1	A1/A1	A1/A1	A1/A1	A1/A1	A1/A1	A1/A1	A1/A1	A1/A1	A1/A1	A1/A1	A1/A1	A1/A1	A1/A1	A1/A1	A1/A1	A1/A1	A1/A1	A1/A1	A1/A1	A1/A1	A1/A1	A1/A1	A1/A1	A1/A1	A1/A1	A1/A1	A1/A1	A1/A1	A1/A1	A1/A1	A1/A1	A1/A1	A1/A1	A1/A1	A1/A1	A1/A1	A1/A1	A1/A1	A1/A1	A1/A1
CS01173	Scottish Straight	RU	A1/A1	A1/A1	A1/A1	A1/A1	A1/A1	A1/A1	A1/A1	A1/A1	A1/A1	A1/A1	A1/A1	A1/A1	A1/A1	A1/A1	A1/A1	A1/A1	A1/A1	A1/A1	A1/A1	A1/A1	A1/A1	A1/A1	A1/A1	A1/A1	A1/A1	A1/A1	A1/A1	A1/A1	A1/A1	A1/A1	A1/A1	A1/A1	A1/A1	A1/A1	A1/A1	A1/A1	A1/A1	A1/A1	A1/A1	A1/A1	A1/A1	A1/A1	A1/A1	A1/A1	A1/A1	A1/A1	A1/A1
CS01174	Scottish Straight	CA	A1/A1	A1/A1	A1/A1	A1/A1	A1/A1	A1/A1	A1/A1	A1/A1	A1/A1	A1/A1	A1/A1	A1/A1	A1/A1	A1/A1	A1/A1	A1/A1	A1/A1	A1/A1	A1/A1	A1/A1	A1/A1	A1/A1	A1/A1	A1/A1	A1/A1	A1/A1	A1/A1	A1/A1	A1/A1	A1/A1	A1/A1	A1/A1	A1/A1	A1/A1	A1/A1	A1/A1	A1/A1	A1/A1	A1/A1	A1/A1	A1/A1	A1/A1	A1/A1	A1/A1	A1/A1	A1/A1	A1/A1
CS01175	Scottish Straight	US	A1/A1	A1/A1	A1/A1	A1/A1	A1/A1	A1/A1	A1/A1	A1/A1	A1/A1	A1/A1	A1/A1	A1/A1	A1/A1	A1/A1	A1/A1	A1/A1	A1/A1	A1/A1	A1/A1	A1/A1	A1/A1	A1/A1	A1/A1	A1/A1	A1/A1	A1/A1	A1/A1	A1/A1	A1/A1	A1/A1	A1/A1	A1/A1	A1/A1	A1/A1	A1/A1	A1/A1	A1/A1	A1/A1	A1/A1	A1/A1	A1/A1	A1/A1	A1/A1	A1/A1	A1/A1	A1/A1	A1/A1
CS01176	Scottish Straight	US	A1/A1	A1/A1	A1/A1	A1/A1	A1/A1	A1/A1	A1/A1	A1/A1	A1/A1	A1/A1	A1/A1	A1/A1	A1/A1	A1/A1	A1/A1	A1/A1	A1/A1	A1/A1	A1/A1	A1/A1	A1/A1	A1/A1	A1/A1	A1/A1	A1/A1	A1/A1	A1/A1	A1/A1	A1/A1	A1/A1	A1/A1	A1/A1	A1/A1	A1/A1	A1/A1	A1/A1	A1/A1	A1/A1	A1/A1	A1/A1	A1/A1	A1/A1	A1/A1	A1/A1	A1/A1	A1/A1	A1/A1
CS01177	Scottish Straight Longhair	US	A1/A1	A1/A1	A1/A1	A1/A1	A1/A1	A1/A1	A1/A1	A1/A1	A1/A1	A1/A1	A1/A1	A1/A1	A1/A1	A1/A1	A1/A1	A1/A1	A1/A1	A1/A1	A1/A1	A1/A1	A1/A1	A1/A1	A1/A1	A1/A1	A1/A1	A1/A1	A1/A1	A1/A1	A1/A1	A1/A1	A1/A1	A1/A1	A1/A1	A1/A1	A1/A1	A1/A1	A1/A1	A1/A1	A1/A1	A1/A1	A1/A1	A1/A1	A1/A1	A1/A1	A1/A1	A1/A1	A1/A1
CS01178	Selkirk Rex	RU	A1/A1	A1/A1	A1/A1	A1/A1	A1/A1	A1/A1	A1/A1	A1/A1	A1/A1	A1/A1	A1/A1	A1/A1	A1/A1	A1/A1	A1/A1	A1/A1	A1/A1	A1/A1	A1/A1	A1/A1	A1/A1	A1/A1	A1/A1	A1/A1	A1/A1	A1/A1	A1/A1	A1/A1	A1/A1	A1/A1	A1/A1	A1/A1	A1/A1	A1/A1	A1/A1	A1/A1	A1/A1	A1/A1	A1/A1	A1/A1	A1/A1	A1/A1	A1/A1	A1/A1	A1/A1	A1/A1	A1/A1
CS01179	Selkirk Rex	JP	A1/A1	A1/A1	A1/A1	A1/A1	A1/A1	A1/A1	A1/A1	A1/A1	A1/A1	A1/A1	A1/A1	A1/A1	A1/A1	A1/A1	A1/A1	A1/A1	A1/A1	A1/A1	A1/A1	A1/A1	A1/A1	A1/A1	A1/A1	A1/A1	A1/A1	A1/A1	A1/A1	A1/A1	A1/A1	A1/A1	A1/A1	A1/A1	A1/A1	A1/A1	A1/A1	A1/A1	A1/A1	A1/A1	A1/A1	A1/A1	A1/A1	A1/A1	A1/A1	A1/A1	A1/A1	A1/A1	A1/A1
CS01180	Selkirk Rex Longhair	US	A1/A1	A1/A1	A1/A1	A1/A1	A1/A1	A1/A1	A1/A1	A1/A1	A1/A1	A1/A1	A1/A1	A1/A1	A1/A1	A1/A1	A1/A1	A1/A1	A1/A1	A1/A1	A1/A1	A1/A1	A1/A1	A1/A1	A1/A1	A1/A1	A1/A1	A1/A1	A1/A1	A1/A1	A1/A1	A1/A1	A1/A1	A1/A1	A1/A1	A1/A1	A1/A1	A1/A1	A1/A1	A1/A1	A1/A1	A1/A1	A1/A1	A1/A1	A1/A1	A1/A1	A1/A1	A1/A1	A1/A1
CS01181	Selkirk Rex Longhair	NO	A1/A1	A1/A1	A1/A1	A1/A1	A1/A1	A1/A1	A1/A1	A1/A1	A1/A1	A1/A1	A1/A1	A1/A1	A1/A1	A1/A1	A1/A1	A1/A1	A1/A1	A1/A1	A1/A1	A1/A1	A1/A1	A1/A1	A1/A1	A1/A1	A1/A1	A1/A1	A1/A1	A1/A1	A1/A1	A1/A1	A1/A1	A1/A1	A1/A1	A1/A1	A1/A1	A1/A1	A1/A1	A1/A1	A1/A1	A1/A1	A1/A1	A1/A1	A1/A1	A1/A1	A1/A1	A1/A1	A1/A1
CS01182	Selkirk Rex Shorthair		A1/A1	A1/A1	A1/A1	A1/A1	A1/A1	A1/A1	A1/A1	A1/A1	A1/A1	A1/A1	A1/A1	A1/A1	A1/A1	A1/A1	A1/A1	A1/A1	A1/A1	A1/A1	A1/A1	A1/A1	A1/A1	A1/A1	A1/A1	A1/A1	A1/A1	A1/A1	A1/A1	A1/A1	A1/A1	A1/A1	A1/A1	A1/A1	A1/A1	A1/A1	A1/A1	A1/A1	A1/A1	A1/A1	A1/A1	A1/A1	A1/A1	A1/A1	A1/A1	A1/A1	A1/A1	A1/A1	A1/A1
CS01183	Selkirk Rex Shorthair	RU	A1/A1	A1/A1	A1/A1	A1/A1	A1/A1	A1/A1	A1/A1	A1/A1	A1/A1	A1/A1	A1/A1	A1/A1	A1/A1	A1/A1	A1/A1	A1/A1	A1/A1	A1/A1	A1/A1	A1/A1	A1/A1	A1/A1	A1/A1	A1/A1	A1/A1	A1/A1	A1/A1	A1/A1	A1/A1	A1/A1	A1/A1	A1/A1	A1/A1	A1/A1	A1/A1	A1/A1	A1/A1	A1/A1	A1/A1	A1/A1	A1/A1	A1/A1	A1/A1	A1/A1	A1/A1	A1/A1	A1/A1
CS01184	Siamese	CA	A1/A1	A1/A1	A1/A1	A1/A1	A1/A1	A1/A1	A1/A1	A1/A1	A1/A1	A1/A1	A1/A1	A1/A1	A1/A1	A1/A1	A1/A1	A1/A1	A1/A1	A1/A1	A1/A1	A1/A1	A1/A1	A1/A1	A1/A1	A1/A1	A1/A1	A1/A1	A1/A1	A1/A1	A1/A1	A1/A1	A1/A1	A1/A1	A1/A1	A1/A1	A1/A1	A1/A1	A1/A1	A1/A1	A1/A1	A1/A1	A1/A1	A1/A1	A1/A1	A1/A1	A1/A1	A1/A1	A1/A1
CS01185	Siamese	US	A1/A1	A1/A1	A1/A1	A1/A1	A1/A1	A1/A1	A1/A1	A1/A1	A1/A1	A1/A1	A1/A1	A1/A1	A1/A1	A1/A1	A1/A1	A1/A1	A1/A1	A1/A1	A1/A1	A1/A1	A1/A1	A1/A1	A1/A1	A1/A1	A1/A1	A1/A1	A1/A1	A1/A1	A1/A1	A1/A1	A1/A1	A1/A1	A1/A1	A1/A1	A1/A1	A1/A1	A1/A1	A1/A1	A1/A1	A1/A1	A1/A1	A1/A1	A1/A1	A1/A1	A1/A1	A1/A1	A1/A1
CS01186	Siamese	US	A1/A1	A1/A1	A1/A1	A1/A1	A1/A1	A1/A1	A1/A1	A1/A1	A1/A1	A1/A1	A1/A1	A1/A1	A1/A1	A1/A1	A1/A1	A1/A1	A1/A1	A1/A1	A1/A1	A1/A1	A1/A1	A1/A1	A1/A1	A1/A1	A1/A1	A1/A1	A1/A1	A1/A1	A1/A1	A1/A1	A1/A1	A1/A1	A1/A1	A1/A1	A1/A1	A1/A1	A1/A1	A1/A1	A1/A1	A1/A1	A1/A1	A1/A1	A1/A1	A1/A1	A1/A1	A1/A1	A1/A1
CS01187	Siamese		A1/A1	A1/A1	A1/A1	A1/A1	A1/A1	A1/A1	A1/A1	A1/A1	A1/A1	A1/A1	A1/A1	A1/A1	A1/A1	A1/A1	A1/A1	A1/A1	A1/A1	A1/A1	A1/A1	A1/A1	A1/A1	A1/A1	A1/A1	A1/A1	A1/A1	A1/A1	A1/A1	A1/A1	A1/A1	A1/A1	A1/A1	A1/A1	A1/A1	A1/A1	A1/A1	A1/A1	A1/A1	A1/A1	A1/A1	A1/A1	A1/A1	A1/A1	A1/A1	A1/A1	A1/A1	A1/A1	A1/A1
CS01188	Siamese	US	A1/A1	A1/A1	A1/A1	A1/A1	A1/A1	A1/A1	A1/A1	A1/A1	A1/A1	A1/A1	A1/A1	A1/A1	A1/A1	A1/A1	A1/A1	A1/A1	A1/A1	A1/A1	A1/A1	A1/A1	A1/A2	A1/A1	A1/A1	A1/A1	A1/A1	A1/A1	A1/A1	A1/A1	A1/A1	A1/A1	A1/A1	A1/A1	A1/A1	A1/A1	A1/A1	A1/A1	A1/A1	A1/A1	A1/A1	A1/A1	A1/A1	A1/A1	A1/A1	A1/A1	A1/A1	A1/A1	A1/A1
CS01189	Siamese	US	A1/A1	A1/A1	A1/A1	A1/A1	A1/A1	A1/A1	A1/A1	A1/A1	A1/A1	A1/A1	A1/A1	A1/A1	A1/A1	A1/A1	A1/A1	A1/A1	A1/A1	A1/A1	A1/A1	A1/A1	A1/A1	A1/A1	A1/A1	A1/A1	A1/A1	A1/A1	A1/A1	A1/A1	A1/A1	A1/A1	A1/A1	A1/A1	A1/A1	A1/A1	A1/A1	A1/A1	A1/A1	A1/A1	A1/A1	A1/A1	A1/A1	A1/A1	A1/A1	A1/A1	A1/A1	A1/A1	A1/A1
CS01190	Siamese	US	A1/A1	A1/A1	A1/A1	A1/A1	A1/A1	A1/A1	A1/A1	A1/A1	A1/A1	A1/A1	A1/A1	A1/A1	A1/A1	A1/A1	A1/A1	A1/A1	A1/A1	A1/A1	A1/A1	A1/A1	A1/A1	A1/A1	A1/A1	A1/A1	A1/A1	A1/A1	A1/A1	A1/A1	A1/A1	A1/A1	A1/A1	A1/A1	A1/A1	A1/A1	A1/A1	A1/A1	A1/A1	A1/A2	A1/A1	A1/A1	A1/A1	A1/A1	A1/A1	A1/A1	A1/A1	A1/A1	A1/A1
CS01191	Siamese	NO	A1/A1	A1/A1	A1/A1	A1/A1	A1/A1	A1/A1	A1/A1	A1/A1	A1/A1	A1/A1	A1/A1	A1/A1	A1/A1	A1/A1	A1/A1	A1/A1	A1/A1	A1/A1	A1/A1	A1/A1	A1/A2	A1/A1	A1/A1	A1/A1	A1/A1	A1/A1	A1/A1	A1/A1	A1/A1	A1/A1	A1/A1	A1/A1	A1/A1	A1/A1	A1/A1	A1/A1	A1/A1	A1/A1	A1/A1	A1/A1	A1/A1	A1/A1	A1/A1	A1/A1	A1/A1	A1/A1	A1/A1
CS01192	Siamese		A1/A1	A1/A1	A1/A1	A1/A1	A1/A1	A1/A1	A1/A1	A1/A1	A1/A1	A1/A1	A1/A1	A1/A1	A1/A1	A1/A1	A1/A1	A1/A1	A1/A1	A1/A1	A1/A1	A1/A1	A1/A2	A1/A1	A1/A1	A1/A1	A1/A1	A1/A1	A1/A1	A1/A1	A1/A1	A1/A1	A1/A1	A1/A1	A1/A1	A1/A1	A1/A1	A1/A1	A1/A1	A1/A1	A1/A1	A1/A1	A1/A1	A1/A1	A1/A1	A1/A1	A1/A1	A1/A1	A1/A1
CS01193	Siamese		A1/A1	A1/A1	A1/A1	A1/A1	A1/A1	A1/A1	A1/A1	A1/A1	A1/A1	A1/A1	A1/A1	A1/A1	A1/A1	A1/A1	A1/A1	A1/A1	A1/A1	A1/A1	A1/A1	A1/A1	A1/A1	A1/A1	A1/A1	A1/A1	A1/A1	A1/A1	A1/A1	A1/A1	A1/A1	A1/A1	A1/A1	A1/A1	A1/A1	A1/A1	A1/A1	A1/A1	A1/A1	A1/A1	A1/A1	A1/A1	A1/A1	A1/A1	A1/A1	A1/A1	A1/A1	A1/A1	A1/A1
CS01194	Siamese		A1/A1	A1/A1	A1/A1	A1/A1	A1/A1	A1/A1	A1/A1	A1/A1	A1/A1	A1/A1	A1/A1	A1/A1	A1/A1	A1/A1	A1/A1	A1/A1	A1/A1	A1/A1	A1/A1	A1/A1	A1/A1	A1/A1	A1/A1	A1/A1	A1/A1	A1/A1	A1/A1	A1/A1	A1/A1	A1/A1	A1/A1	A1/A1	A1/A1	A1/A1	A1/A1	A1/A1	A1/A1	A1/A1	A1/A1	A1/A1	A1/A1	A1/A1	A1/A1	A1/A1	A1/A1	A1/A1	A1/A1
CS01195	Siamese	US	A1/A1	A1/A1	A1/A1	A1/A1	A1/A1	A1/A1	A1/A1	A1/A1	A1/A1	A1/A1	A1/A1	A1/A1	A1/A1	A1/A1	A1/A1	A1/A1	A1/A1	A1/A1	A1/A1	A1/A1	A1/A2	A1/A1	A1/A1	A1/A1	A1/A1	A1/A1	A1/A1	A1/A1	A1/A1	A1/A1	A1/A1	A1/A1	A1/A1	A1/A1	A1/A1	A1/A1	A1/A1	A1/A1	A1/A1	A1/A1	A1/A1	A1/A1	A1/A1	A1/A1	A1/A1	A1/A1	A1/A1
CS01196	Siamese		A1/A1	A1/A1	A1/A1	A1/A1	A1/A1	A1/A1	A1/A1	A1/A1	A1/A1	A1/A1	A1/A1	A1/A1	A1/A1	A1/A1	A1/A1	A1/A1	A1/A1	A1/A1	A1/A1	A1/A1	A1/A1	A1/A1	A1/A1	A1/A1	A1/A1	A1/A1	A1/A1	A1/A1	A1/A1	A1/A1	A1/A1	A1/A1	A1/A1	A1/A1	A1/A1	A1/A1	A1/A1	A1/A1	A1/A1	A1/A1	A1/A1	A1/A1	A1/A1	A1/A1	A1/A1	A1/A1	A1/A1
CS01197	Siamese	US	A1/A1	A1/A1	A1/A1	A1/A1	A1/A1	A1/A1	A1/A1	A1/A1	A1/A1	A1/A1	A1/A1	A1/A1	A1/A1	A1/A1	A1/A1	A1/A1	A1/A1	A1/A1	A1/A1	A1/A1	A1/A1	A1/A1	A1/A1	A1/A1	A1/A1	A1/A1	A1/A1	A1/A1	A1/A1	A1/A1	A1/A1	A1/A1	A1/A1	A1/A1	A1/A2	A1/A1	A1/A1	A1/A1	A1/A1	A1/A1	A1/A1	A1/A1	A1/A1	A1/A1	A1/A1	A1/A1	A1/A1
CS01198	Siamese	US	A1/A1	A1/A1	A1/A1	A1/A1	A1/A1	A1/A1	A1/A1	A1/A1	A1/A1	A1/A1	A1/A1	A1/A1	A1/A1	A1/A1	A1/A1	A1/A1	A1/A1	A1/A1	A1/A1	A1/A1	A1/A2	A1/A1	A1/A1	A1/A1	A1/A1	A1/A1	A1/A1	A1/A1	A1/A1	A1/A1	A1/A1	A1/A1	A1/A1	A1/A1	A1/A1	A1/A1	A1/A1	A1/A1	A1/A1	A1/A1	A1/A1	A1/A1	A1/A1	A1/A1	A1/A1	A1/A1	A1/A1
CS01199	Siamese		A1/A1	A1/A1	A1/A1	A1/A1	A1/A1	A1/A1	A1/A1	A1/A1	A1/A1	A1/A1	A1/A1	A1/A1	A1/A1	A1/A1	A1/A1	A1/A1	A1/A1	A1/A1	A1/A1	A1/A1	A1/A1	A1/A1	A1/A1	A1/A1	A1/A1	A1/A1	A1/A1	A1/A1	A1/A1	A1/A1	A1/A1	A1/A1	A1/A1	A1/A1	A1/A1	A1/A1	A1/A1	A1/A1	A1/A1	A1/A1	A1/A1	A1/A1	A1/A1	A1/A1	A1/A1	A1/A1	A1/A1
CS01200	Siberian	FR	A1/A1	A1/A1	A1/A1	A1/A1	A1/A1	A1/A1	A1/A1	A1/A1	A1/A1	A1/A1	A1/A1	A1/A1	A1/A1	A1/A1	A1/A1	A1/A1	A1/A1	A1/A1	A1/A1	A1/A1	A1/A1	A1/A1	A1/A1	A1/A1	A1/A1	A1/A1	A1/A1	A1/A1	A1/A1	A1/A1	A1/A1	A1/A1	A1/A1	A1/A1	A1/A1	A1/A1	A1/A1	A1/A1	A1/A1	A1/A1	A1/A1	A1/A1	A1/A1	A1/A1	A1/A1	A1/A1	A1/A1
CS01201	Siberian	RU	A1/A1	A1/A1	A1/A1	A1/A1	A1/A1	A1/A1	A1/A1	A1/A1	A1/A1	A1/A1	A1/A1	A1/A1	A1/A1	A1/A1	A1/A1	A1/A1	A1/A1	A1/A1	A1/A1	A1/A1	A1/A1	A1/A1	A1/A1	A1/A1	A1/A1	A1/A1	A1/A1	A1/A1	A1/A1	A1/A1	A1/A1	A1/A1	A1/A1	A1/A1	A1/A1	A1/A1	A1/A1	A1/A1	A1/A1	A1/A1	A1/A1	A1/A1	A1/A1	A1/A1	A1/A1	A1/A1	A1/A1
CS01202	Siberian	RU	A1/A1	A1/A1	A1/A1	A1/A1	A1/A1	A1/A1	A1/A1	A1/A1	A1/A1	A1/A1	A1/A1	A1/A1	A1/A1	A1/A1	A1/A1	A1/A1	A1/A1	A1/A1	A1/A1	A1/A1	A1/A1	A1/A1	A1/A1	A1/A1	A1/A1	A1/A1	A1/A1	A1/A1	A1/A1	A1/A1	A1/A1	A1/A2	A1/A1	A1/A1	A1/A1	A1/A1	A1/A1	A1/A1	A1/A1	A1/A1	A1/A1	A1/A1	A1/A1	A1/A1	A1/A1	A1/A1	A1/A1
CS01203	Siberian	US	A1/A1	A1/A1	A1/A1	A1/A1	A1/A1	A1/A1	A1/A1	A1/A1	A1/A1	A1/A1	A1/A1	A1/A1	A1/A1	A1/A1	A1/A1	A1/A1	A1/A1	A1/A1	A1/A1	A1/A1	A1/A1	A1/A1	A1/A1	A1/A1	A1/A1	A1/A1	A1/A1	A1/A1	A1/A1	A1/A1	A1/A1	A1/A1	A1/A1	A1/A1	A1/A1	A1/A1	A1/A1	A1/A1	A1/A1	A1/A1	A1/A1	A1/A1	A1/A1	A1/A1	A1/A1	A1/A1	A1/A1
CS01204	Siberian	US	A1/A1	A1/A1	A1/A1	A1/A1	A1/A1	A1/A1	A1/A1	A1/A1	A1/A1	A1/A1	A1/A1	A1/A1	A1/A1	A1/A1	A1/A1	A1/A1	A1/A1	A1/A1	A1/A1	A1/A1	A1/A1	A1/A1	A1/A1	A1/A1	A1/A1	A1/A1	A1/A1	A1/A1	A1/A1	A1/A1	A1/A1	A1/A1	A1/A1	A1/A1	A1/A1	A1/A1	A1/A1	A1/A1	A1/A1	A1/A1	A1/A1	A1/A1	A1/A1	A1/A1	A1/A1	A1/A1	A1/A1
CS01205	Siberian	FI	A1/A1	A1/A1	A1/A1	A1/A1	A1/A1	A1/A1	A1/A1	A1/A1	A1/A1	A1/A1	A1/A1	A1/A1	A1/A1	A1/A1	A1/A1	A1/A1	A1/A1	A1/A1	A1/A1	A1/A1	A1/A1	A1/A1	A1/A1	A1/A1	A1/A1	A1/A1	A1/A1	A1/A1	A1/A1	A1/A1	A1/A1	A1/A1	A1/A1	A1/A1	A1/A1	A1/A1	A1/A1	A1/A1	A1/A1	A1/A1	A1/A1	A1/A1	A1/A1	A1/A1	A1/A1	A1/A1	A1/A1
CS01206	Siberian	RU	A1/A1	A1/A1	A1/A1	A1/A1	A1/A1	A1/A1	A1/A1	A1/A1	A1/A1	A1/A1	A1/A1	A1/A1	A1/A1	A1/A1	A1/A1	A1/A1	A1/A1	A1/A1	A1/A1	A1/A1	A1/A1	A1/A1	A1/A1	A1/A1	A1/A1	A1/A1	A1/A1	A1/A1	A1/A1	A1/A1	A1/A1	A1/A1	A1/A1	A1/A1	A1/A1	A1/A1	A1/A1	A1/A1	A1/A1	A1/A1	A1/A1	A1/A1	A1/A1	A1/A1	A1/A1	A1/A1	A1/A1
CS01207	Siberian	NO	A1/A1	A1/A1	A1/A1	A1/A1	A1/A1	A1/A1	A1/A1	A1/A1	A1/A1	A1/A1	A1/A1	A1/A1	A1/A1	A1/A1	A1/A1	A1/A1	A1/A1	A1/A1	A1/A1	A1/A1	A1/A1	A1/A1	A1/A1	A1/A1	A1/A1	A1/A1	A1/A1	A1/A1	A1/A1	A1/A1	A1/A1	A1/A1	A1/A1	A1/A1	A1/A1	A1/A1	A1/A1	A1/A1	A1/A1	A1/A1	A1/A1	A1/A1	A1/A1	A1/A1	A1/A1	A1/A1	A1/A1
CS01208	Siberian	FI	A1/A1	A1/A1	A1/A1	A1/A1	A1/A1	A1/A1	A1/A1	A1/A1	A1/A1	A1/A1	A1/A1	A1/A1	A1/A1	A1/A1	A1/A1	A1/A1	A1/A1	A1/A1	A1/A1	A1/A1	A1/A1	A1/A1	A1/A1	A1/A1	A1/A1	A1/A1	A1/A1	A1/A1	A1/A1	A1/A1	A1/A1	A1/A1	A1/A1	A1/A1	A1/A1	A1/A1	A1/A1	A1/A1	A1/A1	A1/A1	A1/A1	A1/A1	A1/A1	A1/A1	A1/A1	A1/A1	A1/A1
CS01209	Siberian	IT	A1/A1	A1/A1	A1/A1	A1/A1	A1/A1	A1/A1	A1/A1	A1/A1	A1/A1	A1/A1	A1/A1	A1/A1	A1/A1	A1/A1	A1/A1	A1/A1	A1/A1	A1/A1	A1/A1	A1/A1	A1/A1	A1/A1	A1/A1	A1/A1	A1/A1	A1/A1	A1/A1	A1/A1	A1/A1	A1/A1	A1/A1	A1/A1	A1/A1	A1/A1	A1/A1	A1/A1	A1/A1	A1/A1	A1/A1	A1/A1	A1/A1	A1/A1	A1/A1	A1/A1	A1/A1	A1/A1	A1/A1
CS01210	Siberian	RU	A1/A1	A1/A1	A1/A1	A1/A1	A1/A1	A1/A1	A1/A1	A1/A1	A1/A1	A1/A1	A1/A1	A1/A1	A1/A1	A1/A1	A1/A1	A1/A1	A1/A1	A1/A1	A1/A1	A1/A1	A1/A1	A1/A1	A1/A1	A1/A1	A1/A1	A1/A1	A1/A1	A1/A1	A1/A1	A1/A1	A1/A1	A1/A1	A1/A1	A1/A1	A1/A1	A1/A1	A1/A1	A1/A1	A1/A1	A1/A1	A1/A1	A1/A1	A1/A1	A1/A1	A1/A1	A1/A1	A1/A1
CS01211	Siberian	US	A1/A1	A1/A1	A1/A1	A1/A1	A1/A1	A1/A1	A1/A1	A1/A1	A1/A1	A1/A1	A1/A1	A1/A1	A1/A1	A1/A1	A1/A1	A1/A1	A1/A1	A1/A1	A1/A1	A1/A1	A1/A1	A1/A1	A1/A1	A1/A1	A1/A1	A1/A1	A1/A1	A1/A1	A1/A1	A1/A1	A1/A1	A1/A1	A1/A1	A1/A1	A1/A1	A1/A1	A1/A1	A1/A1	A1/A1	A1/A1	A1/A1	A1/A1	A1/A1	A1/A1	A1/A1	A1/A1	A1/A1
CS01212	Siberian	SG	A1/A1	A1/A1	A1/A1	A1/A1	A1/A1	A1/A1	A1/A1	A1/A1	A1/A1	A1/A1	A1/A1	A1/A1	A1/A1	A1/A1	A1/A1	A1/A1	A1/A1	A1/A1	A1/A1	A1/A1	A1/A1	A1/A1	A1/A1	A1/A1	A1/A1	A1/A1	A1/A1	A1/A1	A1/A1	A1/A1	A1/A1	A1/A1	A1/A1	A1/A1	A1/A1	A1/A1	A1/A1	A1/A1	A1/A1	A1/A1	A1/A1	A1/A1	A1/A1	A1/A1	A1/A1	A1/A1	A1/A1
CS01213	Siberian	PL	A1/A1	A1/A1	A1/A1	A1/A1	A1/A1	A1/A1	A1/A1	A1/A1	A1/A1	A1/A1	A1/A1	A1/A1	A1/A1	A1/A1	A1/A1	A1/A1	A1/A1	A1/A1	A1/A1	A1/A1	A1/A1	A1/A1	A1/A1	A1/A1	A1/A1	A1/A1	A1/A1	A1/A1	A1/A1	A1/A1	A1/A1	A1/A1	A1/A1	A1/A1	A1/A1	A1/A1	A1/A1	A1/A1	A1/A1	A1/A1	A1/A1	A1/A1	A1/A1	A1/A1	A1/A1	A1/A1	A1/A1
CS01214	Siberian	SE	A1/A1	A1/A1	A1/A1	A1/A1	A1/A1	A1/A1	A1/A1	A1/A1	A1/A1	A1/A1	A1/A1	A1/A1	A1/A1	A1/A1	A1/A1	A1/A1	A1/A1	A1/A1	A1/A1	A1/A1	A1/A1	A1/A1	A1/A1	A1/A1	A1/A1	A1/A1	A1/A1	A1/A1	A1/A1	A1/A1	A1/A1	A1/A1	A1/A1	A1/A1	A1/A1	A1/A1	A1/A1	A1/A1	A1/A1	A1/A1	A1/A1	A1/A1	A1/A1	A1/A1	A1/A1	A1/A1	A1/A1
CS01215	Siberian	SG	A1/A1	A1/A1	A1/A1	A1/A1	A1/A1	A1/A1	A1/A1	A1/A1	A1/A1	A1/A1	A1/A1	A1/A1	A1/A1	A1/A1	A1/A1	A1/A1	A1/A1	A1/A1	A1/A1	A1/A1	A1/A1	A1/A1	A1/A1	A1/A1	A1/A1	A1/A1	A1/A1	A1/A1	A1/A1	A1/A1	A1/A1	A1/A1	A1/A1	A1/A1	A1/A1	A1/A1	A1/A1	A1/A1	A1/A1	A1/A1	A1/A1	A1/A1	A1/A1	A1/A1	A1/A1	A1/A1	A1/A1
CS01216	Siberian	SE	A1/A1	A1/A1	A1/A1	A1/A1	A1/A1	A1/A1	A1/A1	A1/A1	A1/A1	A1/A1	A1/A1	A1/A1	A1/A1	A1/A1	A1/A1	A1/A1	A1/A1	A1/A1	A1/A1	A1/A1	A1/A1	A1/A1	A1/A1	A1/A1	A1/A1	A1/A1	A1/A1	A1/A1	A1/A1	A1/A1	A1/A1	A1/A1	A1/A1	A1/A1	A1/A1	A1/A1	A1/A1	A1/A1	A1/A1	A1/A1	A1/A1	A1/A1	A1/A1	A1/A1	A1/A1	A1/A1	A1/A1
CS01217	Siberian	RU	A1/A1	A1/A1	A1/A1	A1/A1	A1/A1	A1/A1	A1/A1	A1/A1	A1/A1	A1/A1	A1/A1	A1/A1	A1/A1	A1/A1	A1/A1	A1/A1	A1/A1	A1/A1	A1/A1	A1/A1	A1/A1	A1/A1	A1/A1	A1/A1	A1/A1	A1/A1	A1/A1	A1/A1	A1/A1	A1/A1	A1/A1	A1/A1	A1/A1	A1/A1	A1/A1	A1/A1	A1/A1	A1/A1	A1/A1	A1/A1	A1/A1	A1/A1	A1/A1	A1/A1	A1/A1	A1/A1	A1/A1
CS01218	Siberian	CA	A1/A1	A1/A1	A1/A1	A1/A1	A1/A1	A1/A1	A1/A1	A1/A1	A1/A1	A1/A1	A1/A1	A1/A1	A1/A1	A1/A1	A1/A1	A1/A1	A1/A1	A1/A1	A1/A1	A1/A1	A1/A1	A1/A1	A1/A1	A1/A1	A1/A1	A1/A1	A1/A1	A1/A1	A1/A1	A1/A1	A1/A1	A1/A1	A1/A1	A1/A1	A1/A1	A1/A1	A1/A1	A1/A1	A1/A1	A1/A1	A1/A1	A1/A1	A1/A1	A1/A1	A1/A1	A1/A1	A1/A1
CS01219	Siberian	CZ	A1/A1	A1/A1	A1/A1	A1/A1	A1/A1	A1/A1	A1/A1	A1/A1	A1/A1	A1/A1	A1/A1	A1/A1	A1/A1	A1/A1	A1/A1	A1/A1	A1/A1	A1/A1	A1/A1	A1/A1	A1/A1	A1/A1	A1/A1	A1/A1	A1/A1	A1/A1	A1/A1	A1/A1	A1/A1	A1/A1	A1/A1	A1/A1	A1/A1	A1/A1	A1/A1	A1/A1	A1/A1	A1/A1	A1/A1	A1/A1	A1/A1	A1/A1	A1/A1	A1/A1	A1/A1	A1/A1	A1/A1
CS01220	Siberian	SE	A1/A1	A1/A1	A1/A1	A1/A1	A1/A1	A1/A1	A1/A1	A1/A1	A1/A1	A1/A1	A1/A1	A1/A1	A1/A1	A1/A1	A1/A1	A1/A1	A1/A1	A1/A1	A1/A1	A1/A1	A1/A1	A1/A1	A1/A1	A1/A1	A1/A1	A1/A1	A1/A1	A1/A1	A1/A1	A1/A1	A1/A1	A1/A1	A1/A1	A1/A1	A1/A1	A1/A1	A1/A1	A1/A1	A1/A1	A1/A1	A1/A1	A1/A1	A1/A1	A1/A1	A1/A1	A1/A1	A1/A1
CS01221	Siberian	RU	A1/A1	A1/A1	A1/A1	A1/A1	A1/A1	A1/A1	A1/A1	A1/A1	A1/A1	A1/A1	A1/A1	A1/A1	A1/A1	A1/A1	A1/A1	A1/A1	A1/A1	A1/A1	A1/A1	A1/A1	A1/A1	A1/A1	A1/A1	A1/A1	A1/A1	A1/A1	A1/A1	A1/A1	A1/A1	A1/A1	A1/A1	A1/A1	A1/A1	A1/A1	A1/A1	A1/A1	A1/A1	A1/A1	A1/A1	A1/A1	A1/A1	A1/A1	A1/A1	A1/A1	A1/A1	A1/A1	A1/A1
CS01222	Siberian	RU	A1/A1	A1/A1	A1/A1	A1/A1	A1/A1	A1/A1	A1/A1	A1/A1	A1/A1	A1/A1	A1/A1	A1/A1	A1/A1	A1/A1	A1/A1	A1/A1	A1/A1	A1/A1	A1/A1	A1/A1	A1/A1	A1/A1	A1/A1	A1/A1	A1/A1	A1/A1	A1/A1	A1/A1	A1/A1	A1/A1	A1/A1	A1/A1	A1/A1	A1/A1	A1/A1	A1/A1	A1/A1	A1/A1	A1/A1	A1/A1	A1/A1	A1/A1	A1/A1	A1/A1	A1/A1	A1/A1	A1/A1
CS01223	Siberian	SE	A1/A1	A1/A1	A1/A1	A1/A1	A1/A1	A1/A1	A1/A1	A1/A1	A1/A1	A1/A1	A1/A1	A1/A1	A1/A1	A1/A1	A1/A1	A1/A1	A1/A1	A1/A1	A1/A1	A1/A1	A1/A1	A1/A1	A1/A1	A1/A1	A1/A1	A1/A1	A1/A1	A1/A1	A1/A1	A1/A1	A1/A1	A1/A1	A1/A1	A1/A1	A1/A1	A1/A1	A1/A1	A1/A1	A1/A1	A1/A1	A1/A1	A1/A1	A1/A1	A1/A1	A1/A1	A1/A1	A1/A1
CS01224	Siberian	RU	A1/A1	A1/A1	A1/A1	A1/A1	A1/A1	A1/A1	A1/A1	A1/A1	A1/A1	A1/A1	A1/A1	A1/A1	A1/A1	A1/A1	A1/A1	A1/A1	A1/A1	A1/A1	A1/A1	A1/A1	A1/A1	A1/A1	A1/A1	A1/A1	A1/A1	A1/A1	A1/A1	A1/A1	A1/A1	A1/A1	A1/A1	A1/A1	A1/A1	A1/A1	A1/A1	A1/A1	A1/A1	A1/A1	A1/A1	A1/A1	A1/A1	A1/A1	A1/A1	A1/A1	A1/A1	A1/A1	A1/A1
CS01225	Siberian	RU	A1/A1	A1/A1	A1/A1	A1/A1	A1/A1	A1/A1	A1/A1	A1/A1	A1/A1	A1/A1	A1/A1	A1/A1	A1/A1	A1/A1	A1/A1	A1/A1	A1/A1	A1/A1	A1/A1	A1/A1	A1/A1	A1/A1	A1/A1	A1/A1	A1/A2	A1/A1	A1/A1	A1/A1	A1/A1	A1/A1	A1/A1	A1/A1	A1/A1	A1/A1	A1/A1	A1/A1	A1/A1	A1/A1	A1/A1	A1/A1	A1/A1	A1/A1	A1/A1	A1/A1	A1/A1	A1/A1	A1/A1
CS01226	Siberian	RU	A1/A1	A1/A1	A1/A1	A1/A1	A1/A1	A1/A1	A1/A1	A1/A1	A1/A1	A1/A1	A1/A1	A1/A1	A1/A1	A1/A1	A1/A1	A1/A1	A1/A1	A1/A1	A1/A1	A1/A1	A1/A1	A1/A1	A1/A1	A1/A1	A1/A1	A1/A1	A1/A1	A1/A1	A1/A1	A1/A1	A1/A1	A1/A1	A1/A1	A1/A1	A1/A1	A1/A1	A1/A1	A1/A1	A1/A1	A1/A1	A1/A1	A1/A1	A1/A1	A1/A1	A1/A1	A1/A1	A1/A1
CS01227	Siberian	PL	A1/A1	A1/A1	A1/A1	A1/A1	A1/A1	A1/A1	A1/A1	A1/A1	A1/A1	A1/A1	A1/A1	A1/A1	A1/A1	A1/A1	A1/A1	A1/A1	A1/A1	A1/A1	A1/A1	A1/A1	A1/A1	A1/A1	A1/A1	A1/A1	A1/A1	A1/A1	A1/A1	A1/A1	A1/A1	A1/A1	A1/A1	A1/A1	A1/A1	A1/A1	A1/A1	A1/A1	A1/A1	A1/A1	A1/A1	A1/A1	A1/A1	A1/A1	A1/A1	A1/A1	A1/A1	A1/A1	A1/A1
CS01228	Siberian	UA	A1/A1	A1/A1	A1/A1	A1/A1	A1/A1	A1/A1		A1/A1	A1/A1	A1/A1	A1/A1	A1/A1	A1/A1	A1/A1	A1/A1	A1/A1	A1/A1	A1/A1	A1/A1	A1/A1	A1/A1	A1/A1	A1/A1	A1/A1	A1/A1	A1/A1	A1/A1	A1/A1	A1/A1	A1/A1	A1/A1	A1/A1	A1/A1	A1/A1	A1/A1	A1/A1	A1/A1	A1/A1	A1/A1	A1/A1	A1/A1	A1/A1	A1/A1	A1/A1	A1/A1	A1/A1	A1/A1
CS01229	Siberian	US	A1/A1	A1/A1	A1/A1	A1/A1	A1/A1	A1/A1	A1/A1	A1/A1	A1/A1	A1/A1	A1/A1	A1/A1	A1/A1	A1/A1	A1/A1	A1/A1	A1/A1	A1/A1	A1/A1	A1/A1	A1/A1	A1/A1	A1/A1	A1/A1	A1/A1	A1/A1	A1/A1	A1/A1	A1/A1	A1/A1	A1/A1	A1/A1	A1/A1	A1/A1	A1/A1	A1/A1	A1/A1	A1/A1	A1/A1	A1/A1	A1/A1	A1/A1	A1/A1	A1/A1	A1/A1	A1/A1	A1/A1
CS01230	Siberian	PL	A1/A1	A1/A1	A1/A1	A1/A1	A1/A1	A1/A1	A1/A1	A1/A1	A1/A1	A1/A1	A1/A1	A1/A1	A1/A1	A1/A1	A1/A1	A1/A1	A1/A1	A1/A1	A1/A1	A1/A1	A1/A1	A1/A1	A1/A1	A1/A1	A1/A1	A1/A1	A1/A1	A1/A1	A1/A1	A1/A1	A1/A1	A1/A2	A1/A1	A1/A1	A1/A1	A1/A1	A1/A1	A1/A1	A1/A1	A1/A1	A1/A1	A1/A1	A1/A1	A1/A1	A1/A1	A1/A1	A1/A1
CS01231	Siberian	UA	A1/A1	A1/A1	A1/A1	A1/A1	A1/A1	A1/A1	A1/A1	A1/A1	A1/A1	A1/A1	A1/A1	A1/A1	A1/A1	A1/A1	A1/A1	A1/A1	A1/A1	A1/A1	A1/A1	A1/A1	A1/A1	A1/A1	A1/A1	A1/A1	A1/A1	A1/A1	A1/A1	A1/A1	A1/A1	A1/A1	A1/A1	A1/A1	A1/A1	A1/A1	A1/A1	A1/A1	A1/A1	A1/A1	A1/A1	A1/A1	A1/A1	A1/A1	A1/A1	A1/A1	A1/A1	A1/A1	A1/A1
CS01232	Siberian	NO	A1/A1	A1/A1	A1/A1	A1/A1	A1/A1	A1/A1	A1/A1	A1/A1	A1/A1	A1/A1	A1/A1	A1/A1	A1/A1	A1/A1	A1/A1	A1/A1	A1/A1	A1/A1	A1/A1	A1/A1	A1/A1	A1/A1	A1/A1	A1/A1	A1/A1	A1/A1	A1/A1	A1/A1	A1/A1	A1/A1	A1/A1	A1/A1	A1/A1	A1/A1	A1/A1	A1/A1	A1/A1	A1/A1	A1/A1	A1/A1	A1/A1	A1/A1	A1/A1	A1/A1	A1/A1	A1/A1	A1/A1
CS01233	Siberian	FI	A1/A1	A1/A1	A1/A1	A1/A1	A1/A1	A1/A1	A1/A1	A1/A1	A1/A1	A1/A1	A1/A1	A1/A1	A1/A1	A1/A1	A1/A1	A1/A1	A1/A1	A1/A1	A1/A1	A1/A1	A1/A1	A1/A1	A1/A1	A1/A1	A1/A1	A1/A1	A1/A1	A1/A1	A1/A1	A1/A1	A1/A1	A1/A1	A1/A1	A1/A1	A1/A1	A1/A1	A1/A1	A1/A1	A1/A1	A1/A1	A1/A1	A1/A1	A1/A1	A1/A1	A1/A1	A1/A1	A1/A1
CS01234	Siberian	UA	A1/A1	A1/A1	A1/A1	A1/A1	A1/A1	A1/A1	A1/A1	A1/A1	A1/A1	A1/A1	A1/A1	A1/A1	A1/A1	A1/A1	A1/A1	A1/A1	A1/A1	A1/A1	A1/A1	A1/A1	A1/A1	A1/A1	A1/A1	A1/A1	A1/A1	A1/A1	A1/A1	A1/A1	A1/A1	A1/A1	A1/A1	A1/A1	A1/A1	A1/A1	A1/A1	A1/A1	A1/A1	A1/A1	A1/A1	A1/A1	A1/A1	A1/A1	A1/A1	A1/A1	A1/A1	A1/A1	A1/A1
CS01235	Siberian	US	A1/A1	A1/A1	A1/A1	A1/A1	A1/A1	A1/A1	A1/A1	A1/A1	A1/A1	A1/A1	A1/A1	A1/A1	A1/A1	A1/A1	A1/A1	A1/A1	A1/A1	A1/A1	A1/A1	A1/A1	A1/A1	A1/A1	A1/A1	A1/A1	A1/A1	A1/A1	A1/A1	A1/A1	A1/A1	A1/A1	A1/A1	A1/A1	A1/A1	A1/A1	A1/A1	A1/A1	A1/A1	A1/A1	A1/A1	A1/A1	A1/A1	A1/A1	A1/A1	A1/A1	A1/A1	A1/A1	A1/A1
CS01236	Siberian	US	A1/A1	A1/A1	A1/A1	A1/A1	A1/A1	A1/A1	A1/A1	A1/A1	A1/A1	A1/A1	A1/A1	A1/A1	A1/A1	A1/A1	A1/A1	A1/A1	A1/A1	A1/A1	A1/A1	A1/A1	A1/A1	A1/A1	A1/A1	A1/A1	A1/A1	A1/A1	A1/A1	A1/A1	A1/A1	A1/A1	A1/A1	A1/A1	A1/A1	A1/A1	A1/A1	A1/A1	A1/A1	A1/A1	A1/A1	A1/A1	A1/A1	A1/A1	A1/A1	A1/A1	A1/A1	A1/A1	A1/A1
CS01237	Siberian	BY	A1/A1	A1/A1	A1/A1	A1/A1	A1/A1	A1/A1	A1/A1	A1/A1	A1/A1	A1/A1	A1/A1	A1/A1	A1/A1	A1/A1	A1/A1	A1/A1	A1/A1	A1/A1	A1/A1	A1/A1	A1/A1	A1/A1	A1/A1	A1/A1	A1/A1	A1/A1	A1/A1	A1/A1	A1/A1	A1/A1	A1/A1	A1/A1	A1/A1	A1/A1	A1/A1	A1/A1	A1/A1	A1/A1	A1/A1	A1/A1	A1/A1	A1/A1	A1/A1	A1/A1	A1/A1	A1/A1	A1/A1
CS01238	Siberian	RU	A1/A1	A1/A1	A1/A1	A1/A1	A1/A1	A1/A1	A1/A1	A1/A1	A1/A1	A1/A1	A1/A1	A1/A1	A1/A1	A1/A1	A1/A1	A1/A1	A1/A1	A1/A1	A1/A1	A1/A1	A1/A1	A1/A1	A1/A1	A1/A1	A1/A1	A1/A1	A1/A1	A1/A1	A1/A1	A1/A1	A1/A1	A1/A2	A1/A1	A1/A1	A1/A1	A1/A1	A1/A1	A1/A1	A1/A1	A1/A1	A1/A1	A1/A1	A1/A1	A1/A1	A1/A1	A1/A1	A1/A1
CS01239	Siberian	BY	A1/A1	A1/A1	A1/A1	A1/A1	A1/A1	A1/A1	A1/A1	A1/A1	A1/A1	A1/A1	A1/A1	A1/A1	A1/A1	A1/A1	A1/A1	A1/A1	A1/A1	A1/A1	A1/A1	A1/A1	A1/A1	A1/A1	A1/A1	A1/A1	A1/A1	A1/A1	A1/A1	A1/A1	A1/A1	A1/A1	A1/A1	A1/A1	A1/A1	A1/A1	A1/A1	A1/A1	A1/A1	A1/A1	A1/A1	A1/A1	A1/A1	A1/A1	A1/A1	A1/A1	A1/A1	A1/A1	A1/A1
CS01240	Siberian	DE	A1/A1	A1/A1	A1/A1	A1/A1	A1/A1	A1/A1	A1/A1	A1/A1	A1/A1	A1/A1	A1/A1	A1/A1	A1/A1	A1/A1	A1/A1	A1/A1	A1/A1	A1/A1	A1/A1	A1/A1	A1/A1	A1/A1	A1/A1	A1/A1	A1/A1	A1/A1	A1/A1	A1/A1	A1/A1	A1/A1	A1/A1	A1/A1	A1/A1	A1/A1	A1/A1	A1/A1	A1/A1	A1/A1	A1/A1	A1/A1	A1/A1	A1/A1	A1/A1	A1/A1	A1/A1	A1/A1	A1/A1
CS01241	Siberian	RU	A1/A1	A1/A1	A1/A1	A1/A1	A1/A1	A1/A1	A1/A1	A1/A1	A1/A1	A1/A1	A1/A1	A1/A1	A1/A1	A1/A1	A1/A1	A1/A1	A1/A1	A1/A1	A1/A1	A1/A1	A1/A1	A1/A1	A1/A1	A1/A1	A1/A1	A1/A1	A1/A1	A1/A1	A1/A1	A1/A1	A1/A1	A1/A1	A1/A1	A1/A1	A1/A1	A1/A1	A1/A1	A1/A1	A1/A1	A1/A1	A1/A1	A1/A1	A1/A1	A1/A1	A1/A1	A1/A1	A1/A1
CS01242	Siberian	RU	A1/A1	A1/A1	A1/A1	A1/A1	A1/A1	A1/A1	A1/A1	A1/A1	A1/A1	A1/A1	A1/A1	A1/A1	A1/A1	A1/A1	A1/A1	A1/A1	A1/A1	A1/A1	A1/A1	A1/A1	A1/A1	A1/A1	A1/A1	A1/A1	A1/A1	A1/A1	A1/A1	A1/A1	A1/A1	A1/A1	A1/A1	A1/A1	A1/A1	A1/A1	A1/A1	A1/A1	A1/A1	A1/A1	A1/A1	A1/A1	A1/A1	A1/A1	A1/A1	A1/A1	A1/A1	A1/A1	A1/A1
CS01243	Siberian	RU	A1/A1	A1/A1	A1/A1	A1/A1	A1/A1	A1/A1	A1/A1	A1/A1	A1/A1	A1/A1	A1/A1	A1/A1	A1/A1	A1/A1	A1/A1	A1/A1	A1/A1	A1/A1	A1/A1	A1/A1	A1/A1	A1/A1	A1/A1	A1/A1	A1/A1	A1/A1	A1/A1	A1/A1	A1/A1	A1/A1	A1/A1	A1/A1	A1/A1	A1/A1	A1/A1	A1/A1	A1/A1	A1/A1	A1/A1	A1/A1	A1/A1	A1/A1	A1/A1	A1/A1	A1/A1	A1/A1	A1/A1
CS01244	Siberian	US	A1/A1	A1/A1	A1/A1	A1/A1	A1/A1	A1/A1	A1/A1	A1/A1	A1/A1	A1/A1	A1/A1	A1/A1	A1/A1	A1/A1	A1/A1	A1/A1	A1/A1	A1/A1	A1/A1	A1/A1	A1/A1	A1/A1	A1/A1	A1/A1	A1/A1	A1/A1	A1/A1	A1/A1	A1/A1	A1/A1	A1/A1	A1/A1	A1/A1	A1/A1	A1/A1	A1/A1	A1/A1	A1/A1	A1/A1	A1/A1	A1/A1	A1/A1	A1/A1	A1/A1	A1/A1	A1/A1	A1/A1
CS01245	Siberian	RU	A1/A1	A1/A1	A1/A1	A1/A1	A1/A1	A1/A1	A1/A1	A1/A1	A1/A1	A1/A1	A1/A1	A1/A1	A1/A1	A1/A1	A1/A1	A1/A1	A1/A1	A1/A1	A1/A1	A1/A1	A1/A1	A1/A1	A1/A1	A1/A1	A1/A1	A1/A1	A1/A1	A1/A1	A1/A1	A1/A1	A1/A1	A1/A1	A1/A1	A1/A1	A1/A1	A1/A1	A1/A1	A1/A1	A1/A1	A1/A1	A1/A1	A1/A1	A1/A1	A1/A1	A1/A1	A1/A1	A1/A1
CS01246	Siberian	US	A1/A1	A1/A1	A1/A1	A1/A1	A1/A1	A1/A1	A1/A1	A1/A1	A1/A1	A1/A1	A1/A1	A1/A1	A1/A1	A1/A1	A1/A1	A1/A1	A1/A1	A1/A1	A1/A1	A1/A1	A1/A1	A1/A1	A1/A1	A1/A1	A1/A1	A1/A1	A1/A1	A1/A1	A1/A1	A1/A1	A1/A1	A1/A1	A1/A1	A1/A1	A1/A1	A1/A1	A1/A1	A1/A1	A1/A1	A1/A1	A1/A1	A1/A1	A1/A1	A1/A1	A1/A1	A1/A1	A1/A1
CS01247	Siberian	US	A1/A1	A1/A1	A1/A1	A1/A1	A1/A1	A1/A1	A1/A1	A1/A1	A1/A1	A1/A1	A1/A1	A1/A1	A1/A1	A1/A1	A1/A1	A1/A1	A1/A1	A1/A1	A1/A1	A1/A1	A1/A1	A1/A1	A1/A1	A1/A1	A1/A1	A1/A1	A1/A1	A1/A1	A1/A1	A1/A1	A1/A1	A1/A1	A1/A1	A1/A1	A1/A1	A1/A1	A1/A1	A1/A1	A1/A1	A1/A1	A1/A1	A1/A1	A1/A1	A1/A1	A1/A1	A1/A1	A1/A1
CS01248	Siberian	GB	A1/A1	A1/A1	A1/A1	A1/A1	A1/A1	A1/A1	A1/A1	A1/A1	A1/A1	A1/A1	A1/A1	A1/A1	A1/A1	A1/A1	A1/A1	A1/A1	A1/A1	A1/A1	A1/A1	A1/A1	A1/A1	A1/A1	A1/A1	A1/A1	A1/A1	A1/A1	A1/A1	A1/A1	A1/A1	A1/A1	A1/A1	A1/A1	A1/A1	A1/A1	A1/A1	A1/A1	A1/A1	A1/A1	A1/A1	A1/A1	A1/A1	A1/A1	A1/A1	A1/A1	A1/A1	A1/A1	A1/A1
CS01249	Siberian	US	A1/A1	A1/A1	A1/A1	A1/A1	A1/A1	A1/A1	A1/A1	A1/A1	A1/A1	A1/A1	A1/A1	A1/A1	A1/A1	A1/A1	A1/A1	A1/A1	A1/A1	A1/A1	A1/A1	A1/A1	A1/A1	A1/A1	A1/A1	A1/A1	A1/A1	A1/A1	A1/A1	A1/A1	A1/A1	A1/A1	A1/A1	A1/A1	A1/A1	A1/A1	A1/A1	A1/A1	A1/A1	A1/A1	A1/A1	A1/A1	A1/A1	A1/A1	A1/A1	A1/A1	A1/A1	A1/A1	A1/A1
CS01250	Siberian	PL	A1/A1	A1/A1	A1/A1	A1/A1	A1/A1	A1/A1	A1/A1	A1/A1	A1/A1	A1/A1	A1/A1	A1/A1	A1/A1	A1/A1	A1/A1	A1/A1	A1/A1	A1/A1	A1/A1	A1/A1	A1/A1	A1/A1	A1/A1	A1/A1	A1/A1	A1/A1	A1/A1	A1/A1	A1/A1	A1/A1	A1/A1	A1/A1	A1/A1	A1/A2	A1/A1	A1/A1	A1/A1	A1/A1	A1/A1	A1/A1	A1/A1	A1/A1	A1/A1	A1/A1	A1/A1	A1/A1	A1/A1
CS01251	Siberian	CZ	A1/A1	A1/A1	A1/A1	A1/A1	A1/A1	A1/A1	A1/A1	A1/A1	A1/A1	A1/A1	A1/A1	A1/A1	A1/A1	A1/A1	A1/A1	A1/A1	A1/A1	A1/A1	A1/A1	A1/A1	A1/A1	A1/A1	A1/A1	A1/A1	A1/A1	A1/A1	A1/A1	A1/A1	A1/A1	A1/A1	A1/A1	A1/A1	A1/A1	A1/A1	A1/A1	A1/A1	A1/A1	A1/A1	A1/A1	A1/A1	A1/A1	A1/A1	A1/A1	A1/A1	A1/A1	A1/A1	A1/A1
CS01252	Siberian	CZ	A1/A1	A1/A1	A1/A1	A1/A1	A1/A1	A1/A1	A1/A1	A1/A1	A1/A1	A1/A1	A1/A1	A1/A1	A1/A1	A1/A1	A1/A1	A1/A1	A1/A1	A1/A1	A1/A1	A1/A1	A1/A1	A1/A1	A1/A1	A1/A1	A1/A1	A1/A1	A1/A1	A1/A1	A1/A1	A1/A1	A1/A1	A1/A1	A1/A1	A1/A1	A1/A1	A1/A1	A1/A1	A1/A1	A1/A1	A1/A1	A1/A1	A1/A1	A1/A1	A1/A1	A1/A1	A1/A1	A1/A1
CS01253	Siberian	US	A1/A1	A1/A1	A1/A1	A1/A1	A1/A1	A1/A1	A1/A1	A1/A1	A1/A1	A1/A1	A1/A1	A1/A1	A1/A1	A1/A1	A1/A1	A1/A1	A1/A1	A1/A1	A1/A1	A1/A1	A1/A1	A1/A1	A1/A1	A1/A1	A1/A1	A1/A1	A1/A1	A1/A1	A1/A1	A1/A1	A1/A1	A1/A1	A1/A1	A1/A1	A1/A1	A1/A1	A1/A1	A1/A1	A1/A1	A1/A1	A1/A1	A1/A1	A1/A1	A1/A1	A1/A1	A1/A1	A1/A1
CS01254	Siberian	CZ	A1/A1	A1/A1	A1/A1	A1/A1	A1/A1	A1/A1	A1/A1	A1/A1	A1/A1	A1/A1	A1/A1	A1/A1	A1/A1	A1/A1	A1/A1	A1/A1	A1/A1	A1/A1	A1/A1	A1/A1	A1/A1	A1/A1	A1/A1	A1/A1	A1/A1	A1/A1	A1/A1	A1/A1	A1/A1	A1/A1	A1/A1	A1/A1	A1/A1	A1/A1	A1/A1	A1/A1	A1/A1	A1/A1	A1/A1	A1/A1	A1/A1	A1/A1	A1/A1	A1/A1	A1/A1	A1/A1	A1/A1
CS01255	Siberian	NO	A1/A1	A1/A1	A1/A1	A1/A1	A1/A1	A1/A1	A1/A1	A1/A1	A1/A1	A1/A1	A1/A1	A1/A1	A1/A1	A1/A1	A1/A1	A1/A1	A1/A1	A1/A1	A1/A1	A1/A1	A1/A1	A1/A1	A1/A1	A1/A1	A1/A1	A1/A1	A1/A1	A1/A1	A1/A1	A1/A1	A1/A1	A1/A1	A1/A1	A1/A1	A1/A1	A1/A1	A1/A1	A1/A1	A1/A1	A1/A1	A1/A1	A1/A1	A1/A1	A1/A1	A1/A1	A1/A1	A1/A1
CS01256	Siberian	NO	A1/A1	A1/A1	A1/A1	A1/A1	A1/A1	A1/A1	A1/A1	A1/A1	A1/A1	A1/A1	A1/A1	A1/A1	A1/A1	A1/A1	A1/A1	A1/A1	A1/A1	A1/A1	A1/A1	A1/A1	A1/A1	A1/A1	A1/A1	A1/A1	A1/A1	A1/A1	A1/A1	A1/A1	A1/A1	A1/A1	A1/A1	A1/A1	A1/A1	A1/A1	A1/A1	A1/A1	A1/A1	A1/A1	A1/A1	A1/A1	A1/A1	A1/A1	A1/A1	A1/A1	A1/A1	A1/A1	A1/A1
CS01257	Siberian	RU	A1/A1	A1/A1	A1/A1	A1/A1	A1/A1	A1/A1	A1/A1	A1/A1	A1/A1	A1/A1	A1/A1	A1/A1	A1/A1	A1/A1	A1/A1	A1/A1	A1/A1	A1/A1	A1/A1	A1/A1	A1/A1	A1/A1	A1/A1	A1/A1	A1/A1	A1/A1	A1/A1	A1/A1	A1/A1	A1/A1	A1/A1	A1/A1	A1/A1	A1/A1	A1/A1	A1/A1	A1/A1	A1/A1	A1/A1	A1/A1	A1/A1	A1/A1	A1/A1	A1/A1	A1/A1	A1/A1	A1/A1
CS01258	Siberian	UA	A1/A1	A1/A1	A1/A1	A1/A1	A1/A1	A1/A1	A1/A1	A1/A1	A1/A1	A1/A1	A1/A1	A1/A1	A1/A1	A1/A1	A1/A1	A1/A1	A1/A1	A1/A1	A1/A1	A1/A1	A1/A1	A1/A1	A1/A1	A1/A1	A1/A1	A1/A1	A1/A1	A1/A1	A1/A1	A1/A1	A1/A1	A1/A1	A1/A1	A1/A1	A1/A1	A1/A1	A1/A1	A1/A1	A1/A1	A1/A1	A1/A1	A1/A1	A1/A1	A1/A1	A1/A1	A1/A1	A1/A1
CS01259	Siberian	IT	A1/A1	A1/A1	A1/A1	A1/A1	A1/A1	A1/A1	A1/A1	A1/A1	A1/A1	A1/A1	A1/A1	A1/A1	A1/A1	A1/A1	A1/A1	A1/A1	A1/A1	A1/A1	A1/A1	A1/A1	A1/A1	A1/A1	A1/A1	A1/A1	A1/A1	A1/A1	A1/A1	A1/A1	A1/A1	A1/A1	A1/A1	A1/A1	A1/A1	A1/A1	A1/A1	A1/A1	A1/A1	A1/A1	A1/A1	A1/A1	A1/A1	A1/A1	A1/A1	A1/A1	A1/A1	A1/A1	A1/A1
CS01260	Siberian	PL	A1/A1	A1/A1	A1/A1	A1/A1	A1/A1	A1/A1	A1/A1	A1/A1	A1/A1	A1/A1	A1/A1	A1/A1	A1/A1	A1/A1	A1/A1	A1/A1	A1/A1	A1/A1	A1/A1	A1/A1	A1/A1	A1/A1	A1/A1	A1/A1	A1/A1	A1/A1	A1/A1	A1/A1	A1/A1	A1/A1	A1/A1	A1/A1	A1/A1	A1/A1	A1/A1	A1/A1	A1/A1	A1/A1	A1/A1	A1/A1	A1/A1	A1/A1	A1/A1	A1/A1	A1/A1	A1/A1	A1/A1
CS01261	Siberian	NO	A1/A1	A1/A1	A1/A1	A1/A1	A1/A1	A1/A1	A1/A1	A1/A1	A1/A1	A1/A1	A1/A1	A1/A1	A1/A1	A1/A1	A1/A1	A1/A1	A1/A1	A1/A1	A1/A1	A1/A1	A1/A1	A1/A1	A1/A1	A1/A1	A1/A1	A1/A1	A1/A1	A1/A1	A1/A1	A1/A1	A1/A1	A1/A1	A1/A1	A1/A1	A1/A1	A1/A1	A1/A1	A1/A1	A1/A1	A1/A1	A1/A1	A1/A1	A1/A1	A1/A1	A1/A1	A1/A1	A1/A1
CS01262	Siberian	CZ	A1/A1	A1/A1	A1/A1	A1/A1	A1/A1	A1/A1	A1/A1	A1/A1	A1/A1	A1/A1	A1/A1	A1/A1	A1/A1	A1/A1	A1/A1	A1/A1	A1/A1	A1/A1	A1/A1	A1/A1	A1/A1	A1/A1	A1/A1	A1/A1	A1/A1	A1/A1	A1/A1	A1/A1	A1/A1	A1/A1	A1/A1	A1/A1	A1/A1	A1/A1	A1/A1	A1/A1	A1/A1	A1/A1	A1/A1	A1/A1	A1/A1	A1/A1	A1/A1	A1/A1	A1/A1	A1/A1	A1/A1
CS01263	Siberian	US	A1/A1	A1/A1	A1/A1	A1/A1	A1/A1	A1/A1	A1/A1	A1/A1	A1/A1	A1/A1	A1/A1	A1/A1	A1/A1	A1/A1	A1/A1	A1/A1	A1/A1	A1/A1	A1/A1	A1/A1	A1/A1	A1/A1	A1/A1	A1/A1	A1/A1	A1/A1	A1/A1	A1/A1	A1/A1	A1/A1	A1/A1	A1/A1	A1/A1	A1/A1	A1/A1	A1/A1	A1/A1	A1/A1	A1/A1	A1/A1	A1/A1	A1/A1	A1/A1	A1/A1	A1/A1	A1/A1	A1/A1
CS01264	Siberian	US	A1/A1	A1/A1	A1/A1	A1/A1	A1/A1	A1/A1	A1/A1	A1/A1	A1/A1	A1/A1	A1/A1	A1/A1	A1/A1	A1/A1	A1/A1	A1/A1	A1/A1	A1/A1	A1/A1	A1/A1	A1/A1	A1/A1	A1/A1	A1/A1	A1/A1	A1/A1	A1/A1	A1/A1	A1/A1	A1/A1	A1/A1	A1/A1	A1/A1	A1/A1	A1/A1	A1/A1	A1/A1	A1/A1	A1/A1	A1/A1	A1/A1	A1/A1	A1/A1	A1/A1	A1/A1	A1/A1	A1/A1
CS01265	Siberian	NO	A1/A1	A1/A1	A1/A1	A1/A1	A1/A1	A1/A1	A1/A1	A1/A1	A1/A1	A1/A1	A1/A1	A1/A1	A1/A1	A1/A1	A1/A1	A1/A1	A1/A1	A1/A1	A1/A1	A1/A1	A1/A1	A1/A1	A1/A1	A1/A1	A1/A1	A1/A1	A1/A1	A1/A1	A1/A1	A1/A1	A1/A1	A1/A1	A1/A1	A1/A1	A1/A1	A1/A1	A1/A1	A1/A1	A1/A1	A1/A1	A1/A1	A1/A1	A1/A1	A1/A1	A1/A1	A1/A1	A1/A1
CS01266	Siberian	US	A1/A1	A1/A1	A1/A1	A1/A1	A1/A1	A1/A1	A1/A1	A1/A1	A1/A1	A1/A1	A1/A1	A1/A1	A1/A1	A1/A1	A1/A1	A1/A1	A1/A1	A1/A1	A1/A1	A1/A1	A1/A1	A1/A1	A1/A1	A1/A1	A1/A1	A1/A1	A1/A1	A1/A1	A1/A1	A1/A1	A1/A1	A1/A1	A1/A1	A1/A1	A1/A1	A1/A1	A1/A1	A1/A1	A1/A1	A1/A1	A1/A1	A1/A1	A1/A1	A1/A1	A1/A1	A1/A1	A1/A1
CS01267	Siberian	PL	A1/A1	A1/A1	A1/A1	A1/A1	A1/A1	A1/A1	A1/A1	A1/A1	A1/A1	A1/A1	A1/A1	A1/A1	A1/A1	A1/A1	A1/A1	A1/A1	A1/A1	A1/A1	A1/A1	A1/A1	A1/A1	A1/A1	A1/A1	A1/A1	A1/A1	A1/A1	A1/A1	A1/A1	A1/A1	A1/A1	A1/A1	A1/A1	A1/A1	A1/A1	A1/A1	A1/A1	A1/A1	A1/A1	A1/A1	A1/A1	A1/A1	A1/A1	A1/A1	A1/A1	A1/A1	A1/A1	A1/A1
CS01268	Siberian		A1/A1	A1/A1	A1/A1	A1/A1	A1/A1	A1/A1	A1/A1	A1/A1	A1/A1	A1/A1	A1/A1	A1/A1	A1/A1	A1/A1	A1/A1	A1/A1	A1/A1	A1/A1	A1/A1	A1/A1	A1/A1	A1/A1	A1/A1	A1/A1	A1/A1	A1/A1	A1/A1	A1/A1	A1/A1	A1/A1	A1/A1	A1/A1	A1/A1	A1/A1	A1/A1	A1/A1	A1/A1	A1/A1	A1/A1	A1/A1	A1/A1	A1/A1	A1/A1	A1/A1	A1/A1	A1/A1	A1/A1
CS01269	Siberian	NO	A1/A1	A1/A1	A1/A1	A1/A1	A1/A1	A1/A1	A1/A1	A1/A1	A1/A1	A1/A1	A1/A1	A1/A1	A1/A1	A1/A1	A1/A1	A1/A1	A1/A1	A1/A1	A1/A1	A1/A1	A1/A1	A1/A1	A1/A1	A1/A1	A1/A1	A1/A1	A1/A1	A1/A1	A1/A1	A1/A1	A1/A1	A1/A1	A1/A1	A1/A1	A1/A1	A1/A1	A1/A1	A1/A1	A1/A1	A1/A1	A1/A1	A1/A1	A1/A1	A1/A1	A1/A1	A1/A1	A1/A1
CS01270	Siberian	SE	A1/A1	A1/A1	A1/A1	A1/A1	A1/A1	A1/A1	A1/A1	A1/A1	A1/A1	A1/A1	A1/A1	A1/A1	A1/A1	A1/A1	A1/A1	A1/A1	A1/A1	A1/A1	A1/A1	A1/A1	A1/A1	A1/A1	A1/A1	A1/A1	A1/A1	A1/A1	A1/A1	A1/A1	A1/A1	A1/A1	A1/A1	A1/A1	A1/A1	A1/A1	A1/A1	A1/A1	A1/A1	A1/A1	A1/A1	A1/A1	A1/A1	A1/A1	A1/A1	A1/A1	A1/A1	A1/A1	A1/A1
CS01271	Siberian	GB	A1/A1	A1/A1	A1/A1	A1/A1	A1/A1	A1/A1	A1/A1	A1/A1	A1/A1	A1/A1	A1/A1	A1/A1	A1/A1	A1/A1	A1/A1	A1/A1	A1/A1	A1/A1	A1/A1	A1/A1	A1/A1	A1/A1	A1/A1	A1/A1	A1/A1	A1/A1	A1/A1	A1/A1	A1/A1	A1/A1	A1/A1	A1/A1	A1/A1	A1/A1	A1/A1	A1/A1	A1/A1	A1/A1	A1/A1	A1/A1	A1/A1	A1/A1	A1/A1	A1/A1	A1/A1	A1/A1	A1/A1
CS01272	Siberian	US	A1/A1	A1/A1	A1/A1	A1/A1	A1/A1	A1/A1	A1/A1	A1/A1	A1/A1	A1/A1	A1/A1	A1/A1	A1/A1	A1/A1	A1/A1	A1/A1	A1/A1	A1/A1	A1/A1	A1/A1	A1/A1	A1/A1	A1/A1	A1/A1	A1/A1	A1/A1	A1/A1	A1/A1	A1/A1	A1/A1	A1/A1	A1/A1	A1/A1	A1/A2	A1/A1	A1/A1	A1/A1	A1/A1	A1/A1	A1/A1	A1/A1	A1/A1	A1/A1	A1/A1	A1/A1	A1/A1	A1/A1
CS01273	Siberian	US	A1/A1	A1/A1	A1/A1	A1/A1	A1/A1	A1/A1		A1/A1	A1/A1	A1/A1	A1/A1	A1/A1	A1/A1	A1/A1	A1/A1	A1/A1	A1/A1	A1/A1	A1/A1	A1/A1	A1/A1	A1/A1	A1/A1	A1/A1	A1/A1	A1/A1	A1/A1	A1/A1	A1/A1	A1/A1	A1/A1	A1/A1	A1/A1	A1/A1	A1/A1	A1/A1	A1/A1	A1/A1	A1/A1	A1/A1	A1/A1	A1/A1	A1/A1	A1/A1	A1/A1	A1/A1	A1/A1
CS01274	Siberian	ES	A1/A1	A1/A1	A1/A1	A1/A1	A1/A1	A1/A1	A1/A1	A1/A1	A1/A1	A1/A1	A1/A1	A1/A1	A1/A1	A1/A1	A1/A1	A1/A1	A1/A1	A1/A1	A1/A1	A1/A1	A1/A1	A1/A1	A1/A1		A1/A1	A1/A1	A1/A1	A1/A1	A1/A1	A1/A1	A1/A1	A1/A1	A1/A1	A1/A1	A1/A1	A1/A1	A1/A1	A1/A1	A1/A1	A1/A1	A1/A1	A1/A1	A1/A1	A1/A1	A1/A1	A1/A1	A1/A1
CS01275	Singapura	CA	A1/A1	A1/A1	A1/A1	A1/A1	A1/A1	A1/A1	A1/A1	A1/A1	A1/A1	A1/A1	A1/A1	A1/A1	A1/A1	A1/A1	A1/A1	A1/A1	A1/A1	A1/A1	A1/A1	A1/A1	A1/A1	A1/A1	A1/A1	A1/A1	A1/A1	A1/A1	A1/A1	A1/A1	A1/A1	A1/A1	A1/A1	A1/A2	A1/A1	A1/A1	A1/A1	A1/A1	A1/A1	A1/A1	A1/A1	A1/A1	A1/A1	A1/A1	A1/A1	A1/A1	A1/A1	A1/A1	A1/A1
CS01276	Singapura	HK	A1/A1	A1/A1	A1/A1	A1/A1	A1/A1	A1/A1	A1/A1	A1/A1	A1/A1	A1/A1	A1/A1	A1/A1	A1/A1	A1/A1	A1/A1	A1/A1	A1/A1	A1/A1	A1/A1	A1/A1	A1/A1	A1/A1	A1/A1	A1/A1	A1/A1	A1/A1	A1/A1	A1/A1	A1/A1	A1/A1	A1/A1	A1/A1	A1/A1	A1/A1	A1/A1	A1/A1	A1/A1	A1/A1	A1/A1	A1/A1	A1/A1	A1/A1	A1/A1	A1/A1	A1/A1	A1/A1	A1/A1
CS01277	Snowshoe	US	A1/A1	A1/A1	A1/A1	A1/A1	A1/A1	A1/A1	A1/A1	A1/A1	A1/A1	A1/A1	A1/A1	A1/A1	A1/A1	A1/A1	A1/A1	A1/A1	A1/A1	A1/A1	A1/A1	A1/A1	A1/A1	A1/A1	A1/A1	A1/A1	A1/A1	A1/A1	A1/A1	A1/A1	A1/A1	A1/A1	A1/A1	A1/A1	A1/A1	A1/A1	A1/A1	A1/A1	A1/A1	A1/A1	A1/A1	A1/A1	A1/A1	A1/A1	A1/A1	A1/A1	A1/A1	A1/A1	A1/A1
CS01278	Somali	SE	A1/A1	A1/A1	A1/A1	A1/A1	A1/A1	A1/A1	A1/A1	A1/A1	A1/A1	A1/A1	A1/A1	A1/A1	A1/A1	A1/A1	A1/A1	A1/A1	A1/A1	A1/A1	A1/A1	A1/A1	A1/A1	A1/A1	A1/A1	A1/A1	A1/A1	A1/A1	A1/A1	A1/A1	A1/A1	A1/A1	A1/A1	A1/A1	A1/A1	A1/A1	A1/A1	A1/A1	A1/A1	A1/A1	A1/A1	A1/A1	A1/A1	A1/A1	A1/A1	A1/A1	A1/A1	A1/A1	A1/A1
CS01279	Somali	RU	A1/A1	A1/A1	A1/A1	A1/A1	A1/A1	A1/A1	A1/A1	A1/A1	A1/A1	A1/A1	A1/A1	A1/A1	A1/A1	A1/A1	A1/A1	A1/A1	A1/A1	A1/A1	A1/A1	A1/A1	A1/A1	A1/A1	A1/A1	A1/A1	A1/A1	A1/A1	A1/A1	A1/A1	A1/A1	A1/A1	A1/A1	A1/A1	A1/A1	A1/A1	A1/A1	A1/A1	A1/A1	A1/A1	A1/A1	A1/A1	A1/A1	A1/A1	A1/A1	A1/A1	A1/A1	A1/A1	A1/A1
CS01280	Sphynx	US	A1/A1	A1/A1	A1/A1	A1/A1	A1/A1	A1/A1	A1/A1	A1/A1	A1/A1	A1/A1	A1/A1	A1/A1	A1/A1	A1/A1	A1/A1	A1/A1	A1/A1	A1/A1	A1/A1	A1/A1	A1/A1	A1/A1	A1/A1	A1/A1	A1/A1	A1/A1	A1/A1	A1/A1	A1/A1	A1/A1	A1/A1	A1/A1	A1/A1	A1/A1	A1/A1	A1/A1	A1/A1	A1/A1	A1/A1	A1/A1	A1/A1	A1/A1	A1/A1	A1/A1	A1/A1	A1/A1	A1/A1
CS01281	Sphynx	US	A1/A1	A1/A1	A1/A1	A1/A1	A1/A1	A1/A1	A1/A1	A1/A1	A1/A1	A1/A1	A1/A1	A1/A1	A1/A1	A1/A1	A1/A1	A1/A1	A1/A1	A1/A1	A1/A1	A1/A1	A1/A1	A1/A1	A1/A1	A1/A1	A1/A1	A1/A1	A1/A1	A1/A1	A1/A1	A1/A1	A1/A1	A1/A1	A1/A1	A1/A1	A1/A1	A1/A1	A1/A1	A1/A1	A1/A1	A1/A1	A1/A1	A1/A1	A1/A1	A1/A1	A1/A1	A1/A1	A1/A1
CS01282	Sphynx	US	A1/A1	A1/A1	A1/A1	A1/A1	A1/A1	A1/A1	A1/A1	A1/A1	A1/A1	A1/A1	A1/A1	A1/A1	A1/A1	A1/A1	A1/A1	A1/A1	A1/A1	A1/A1	A1/A1	A1/A1	A1/A1	A1/A1	A1/A1	A1/A1	A1/A1	A1/A1	A1/A1	A1/A1	A1/A1	A1/A1	A1/A1	A1/A1	A1/A1	A1/A1	A1/A1	A1/A1	A1/A1	A1/A1	A1/A1	A1/A1	A1/A1	A1/A1	A1/A1	A1/A1	A1/A1	A1/A1	A1/A1
CS01283	Sphynx	US	A1/A1	A1/A1	A1/A1	A1/A1	A1/A1	A1/A1	A1/A1	A1/A1	A1/A1	A1/A1	A1/A1	A1/A1	A1/A1	A1/A1	A1/A1	A1/A1	A1/A1	A1/A1	A1/A1	A1/A1	A1/A1	A1/A1	A1/A1	A1/A1	A1/A1	A1/A1	A1/A1	A1/A1	A1/A1	A1/A1	A1/A1	A1/A1	A1/A1	A1/A1	A1/A1	A1/A1	A1/A1	A1/A1	A1/A1	A1/A1	A1/A1	A1/A1	A1/A1	A1/A1	A1/A1	A1/A1	A1/A1
CS01284	Sphynx	US	A1/A1	A1/A1	A1/A1	A1/A1	A1/A1	A1/A1	A1/A1	A1/A1	A1/A1	A1/A1	A1/A1	A1/A1	A1/A1	A1/A1	A1/A1	A1/A1	A1/A1	A1/A1	A1/A1	A1/A1	A1/A1	A1/A1	A1/A1	A1/A1	A1/A1	A1/A1	A1/A1	A1/A1	A1/A1	A1/A1	A1/A1	A1/A1	A1/A1	A1/A1	A1/A1	A1/A1	A1/A1	A1/A1	A1/A1	A1/A1	A1/A1	A1/A1	A1/A1	A1/A1	A1/A1	A1/A1	A1/A1
CS01285	Sphynx		A1/A1	A1/A1	A1/A1	A1/A1	A1/A1	A1/A1	A1/A1	A1/A1	A1/A1	A1/A1	A1/A1	A1/A1	A1/A1	A1/A1	A1/A1	A1/A1	A1/A1	A1/A1	A1/A1	A1/A1	A1/A1	A1/A1	A1/A1	A1/A1	A1/A1	A1/A1	A1/A1	A1/A1	A1/A1	A1/A1	A1/A1	A1/A1	A1/A1	A1/A1	A1/A1	A1/A1	A1/A1	A1/A1	A1/A1	A1/A1	A1/A1	A1/A1	A1/A1	A1/A1	A1/A1	A1/A1	A1/A1
CS01286	Sphynx	US	A1/A1	A1/A1	A1/A1	A1/A1	A1/A1	A1/A1	A1/A1	A1/A1	A1/A1	A1/A1	A1/A1	A1/A1	A1/A1	A1/A1	A1/A1	A1/A1	A1/A1	A1/A1	A1/A1	A1/A1	A1/A1	A1/A1	A1/A1	A1/A1	A1/A1	A1/A1	A1/A1	A1/A1	A1/A1	A1/A1	A1/A1	A1/A1	A1/A1	A1/A1	A1/A1	A1/A1	A1/A1	A1/A1	A1/A1	A1/A1	A1/A1	A1/A1	A1/A1	A1/A1	A1/A1	A1/A1	A1/A1
CS01287	Sphynx	US	A1/A1	A1/A1	A1/A1	A1/A1	A1/A1	A1/A1	A1/A1	A1/A1	A1/A1	A1/A1	A1/A1	A1/A1	A1/A1	A1/A1	A1/A1	A1/A1	A1/A1	A1/A1	A1/A1	A1/A1	A1/A1	A1/A1	A1/A1	A1/A1	A1/A1	A1/A1	A1/A1	A1/A1	A1/A1	A1/A1	A1/A1	A1/A1	A1/A1	A1/A1	A1/A1	A1/A1	A1/A1	A1/A1	A1/A1	A1/A1	A1/A1	A1/A1	A1/A1	A1/A1	A1/A1	A1/A1	A1/A1
CS01288	Sphynx		A1/A1	A1/A1	A1/A1	A1/A1	A1/A1	A1/A1	A1/A1	A1/A1	A1/A1	A1/A1	A1/A1	A1/A1	A1/A1	A1/A1	A1/A1	A1/A1	A1/A1	A1/A1	A1/A1	A1/A1	A1/A1	A1/A1	A1/A1	A1/A1	A1/A1	A1/A1	A1/A1	A1/A1	A1/A1	A1/A1	A1/A1	A1/A1	A1/A1	A1/A1	A1/A1	A1/A1	A1/A1	A1/A1	A1/A1	A1/A1	A1/A1	A1/A1	A1/A1	A1/A1	A1/A1	A1/A1	A1/A1
CS01289	Sphynx	US	A1/A1	A1/A1	A1/A1	A1/A1	A1/A1	A1/A1	A1/A1	A1/A1	A1/A1	A1/A1	A1/A1	A1/A1	A1/A1	A1/A1	A1/A1	A1/A1	A1/A1	A1/A1	A1/A1	A1/A1	A1/A1	A1/A1	A1/A1	A1/A1	A1/A1	A1/A1	A1/A1	A1/A1	A1/A1	A1/A1	A1/A1	A1/A1	A1/A1	A1/A1	A1/A1	A1/A1	A1/A1	A1/A1	A1/A1	A1/A1	A1/A1	A1/A1	A1/A1	A1/A1	A1/A1	A1/A1	A1/A1
CS01290	Sphynx	CA	A1/A1	A1/A1	A1/A1	A1/A1	A1/A1	A1/A1	A1/A1	A1/A1	A1/A1	A1/A1	A1/A1	A1/A1	A1/A1	A1/A1	A1/A1	A1/A1	A1/A1	A1/A1	A1/A1	A1/A1	A1/A1	A1/A1	A1/A1	A1/A1	A1/A1	A1/A1	A1/A1	A1/A1	A1/A1	A1/A1	A1/A1	A1/A1	A1/A1	A1/A1	A1/A1	A1/A1	A1/A1	A1/A1	A1/A1	A1/A1	A1/A1	A1/A1	A1/A1	A1/A1	A1/A1	A1/A1	A1/A1
CS01291	Sphynx	US	A1/A1	A1/A1	A1/A1	A1/A1	A1/A1	A1/A1	A1/A1	A1/A1	A1/A1	A1/A1	A1/A1	A1/A1	A1/A1	A1/A1	A1/A1	A1/A1	A1/A1	A1/A1	A1/A1	A1/A1	A1/A1	A1/A1	A1/A1	A1/A1	A1/A1	A1/A1	A1/A1	A1/A1	A1/A1	A1/A1	A1/A1	A1/A1	A1/A1	A1/A1	A1/A1	A1/A1	A1/A1	A1/A1	A1/A1	A1/A1	A1/A1	A1/A1	A1/A1	A1/A1	A1/A1	A1/A1	A1/A1
CS01292	Sphynx	SE	A1/A1	A1/A1	A1/A1	A1/A1	A1/A1	A1/A1	A1/A1	A1/A1	A1/A1	A1/A1	A1/A1	A1/A1	A1/A1	A1/A1	A1/A1	A1/A1	A1/A1	A1/A1	A1/A1	A1/A1	A1/A1	A1/A1	A1/A1	A1/A1	A1/A1	A1/A1	A1/A1	A1/A1	A1/A1	A1/A1	A1/A1	A1/A1	A1/A1	A1/A1	A1/A1	A1/A1	A1/A1	A1/A1	A1/A1	A1/A1	A1/A1	A1/A1	A1/A1	A1/A1	A1/A1	A1/A1	A1/A1
CS01293	Sphynx		A1/A1	A1/A1	A1/A1	A1/A1	A1/A1	A1/A1	A1/A1	A1/A1	A1/A1	A1/A1	A1/A1	A1/A1	A1/A1	A1/A1	A1/A1	A1/A1	A1/A1	A1/A1	A1/A1	A1/A1	A1/A1	A1/A1	A1/A1	A1/A1	A1/A1	A1/A1	A1/A1	A1/A1	A1/A1	A1/A1	A1/A1	A1/A1	A1/A1	A1/A1	A1/A1	A1/A1	A1/A1	A1/A1	A1/A1	A1/A1	A1/A1	A1/A1	A1/A1	A1/A1	A1/A1	A1/A1	A1/A1
CS01294	Sphynx	US	A1/A1	A1/A1	A1/A1	A1/A1	A1/A1	A1/A1	A1/A1	A1/A1	A1/A1	A1/A1	A1/A1	A1/A1	A1/A1	A1/A1	A1/A1	A1/A1	A1/A1	A1/A1	A1/A1	A1/A1	A1/A1	A1/A1	A1/A1	A1/A1	A1/A1	A1/A1	A1/A1	A1/A1	A1/A1	A1/A1	A1/A1	A1/A1	A1/A1	A1/A1	A1/A1	A1/A1	A1/A1	A1/A1	A1/A1	A1/A1	A1/A1	A1/A1	A1/A1	A1/A1	A1/A1	A1/A1	A1/A1
CS01295	Sphynx	US	A1/A1	A1/A1	A1/A1	A1/A1	A1/A1	A1/A1	A1/A1	A1/A1	A1/A1	A1/A1	A1/A1	A1/A1	A1/A1	A1/A1	A1/A1	A1/A1	A1/A1	A1/A1	A1/A1	A1/A1	A1/A1	A1/A1	A1/A1	A1/A1	A1/A1	A1/A1	A1/A1	A1/A1	A1/A1	A1/A1	A1/A1	A1/A1	A1/A1	A1/A1	A1/A1	A1/A1	A1/A1	A1/A1	A1/A1	A1/A1	A1/A1	A1/A1	A1/A1	A1/A1	A1/A1	A1/A1	A1/A1
CS01296	Sphynx	RU	A1/A1	A1/A1	A1/A1	A1/A1	A1/A1	A1/A1	A1/A1	A1/A1	A1/A1	A1/A1	A1/A1	A1/A1	A1/A1	A1/A1	A1/A1	A1/A1	A1/A1	A1/A1	A1/A1	A1/A1	A1/A1	A1/A1	A1/A1	A1/A1	A1/A1	A1/A1	A1/A1	A1/A1	A1/A1	A1/A1	A1/A1	A1/A1	A1/A1	A1/A1	A1/A1	A1/A1	A1/A1	A1/A1	A1/A1	A1/A1	A1/A1	A1/A1	A1/A1	A1/A1	A1/A1	A1/A1	A1/A1
CS01297	Sphynx	BY	A1/A1	A1/A1	A1/A1	A1/A1	A1/A1	A1/A1	A1/A1	A1/A1	A1/A1	A1/A1	A1/A1	A1/A1	A1/A1	A1/A1	A1/A1	A1/A1	A1/A1	A1/A1	A1/A1	A1/A1	A1/A1	A1/A1	A1/A1	A1/A1	A1/A1	A1/A1	A1/A1	A1/A1	A1/A1	A1/A1	A1/A1	A1/A1	A1/A1	A1/A1	A1/A1	A1/A1	A1/A1	A1/A1	A1/A1	A1/A1	A1/A1	A1/A1	A1/A1	A1/A1	A1/A1	A1/A1	A1/A1
[truncated: 9,739 more rows]
[truncated: 41 more columns]
