# Supplementary material for: Genetic epidemiology of blood type, disease and trait variants, and genome-wide genetic diversity in over 11,000 domestic cats
Source: PLoS Genet. 2022 Jun 16;18(6):e1009804. doi: 10.1371/journal.pgen.1009804 (PMC9202916; doi:10.1371/journal.pgen.1009804)
Supplement: S4 Table — (XLSX) [file pgen.1009804.s004.xlsx]

## Sheet: Sheet1
S4 Table. All tested disease and trait variant frequencies for 11,036 tested cats.
			Mucopolysaccharidosis Type VII (Variant 1)	Mucopolysaccharidosis Type VII (Variant 2)	Congenital Adrenal Hyperplasia	Hypertrophic Cardiomyopathy (A31P; Discovered in Maine Coon)	Hypertrophic Cardiomyopathy (Discovered in Ragdoll)	Dihydropyrimidinase Deficiency	Factor XII Deficiency (Variant 1)	Factor XII Deficiency (Variant 2)	GM1 Gangliosidosis	GM2 Gangliosidosis	GM2 Gangliosidosis Type II (Discovered in the Burmese)	GM2 Gangliosidosis Type II (Discovered in Domestic Shorthair cats)	GM2 Gangliosidosis Type II (Discovered in Japanese domestic cats)	Glycogen Storage Disease (Discovered in the Norwegian Forest Cat)	Hemophilia B (Variant 1)	Hemophilia B (Variant 2)	Lipoprotein Lipase Deficiency	Familial Episodic Hypokalemic Polymyopathy (Discovered in the Burmese)	Hypotrichosis (Discovered in the Birman)	Mucopolysaccharidosis Type I	Mucopolysaccharidosis Type VI Modifier	Mucopolysaccharidosis Type VI	Sphingomyelinosis (Variant 1)	Sphingomyelinosis (Variant 2)	Polycystic Kidney Disease (PKD)	Acute Intermittent Porphyria (Variant 1)	Acute Intermittent Porphyria (Variant 2)	Acute Intermittent Porphyria (Variant 3)	Acute Intermittent Porphyria (Variant 4)	Acute Intermittent Porphyria (Variant 5)	Congenital Erythropoietic Porphyria c.331G>A	Congenital Erythropoietic Porphyria c.140C>T	Hyperoxaluria Type II	Pyruvate Kinase Deficiency	Progressive Retinal Atrophy (Discovered in the Abyssinian)	Spinal Muscular Atrophy (Discovered in the Maine Coon)	Vitamin D-Dependent Rickets	MDR1 Medication Sensitivity	Congenital Myasthenic Syndrome (Discovered in the Devon Rex and Sphynx)	Progressive Retinal Atrophy (Discovered in the Persian)	Myotonia Congenita	Cystinuria Type 1A	Cystinuria Type B (Variant 1)	Cystinuria Type B (Variant 2)	Cystinuria Type B (Variant 3)	Glutaric Aciduria Type II	Burmese Head Defect (Discovered in the Burmese)
All cats Total	0 copies of the tested variant	A1/A1	11036	11036	10990	10858	10991	11036	10640	1894	11036	11001	11034	11036	11036	11035	11036	11036	11032	11031	11018	10952	10537	11036	11036	10969	10965	11036	11036	11036	11036	11035	11036	10880	11028	10286	10792	11016	11025	10910	11025	2178	11035	11036	11036	11036	11025	11036	11032
All cats Total	1 copy of the tested variant	A1/A2	0	0	0	169	42	0	264	261	0	0	2	0	0	1	0	0	4	5	0	0	443	0	0	0	11	0	0	0	0	0	0	148	8	588	227	13	0	123	11	0	0	0	0	0	10	0	4
All cats Total	2 copies of the tested variant	A2/A2	0	0	0	9	1	0	12	22	0	0	0	0	0	0	0	0	0	0	0	0	56	0	0	0	0	0	0	0	0	0	0	8	0	18	17	0	0	3	0	0	1	0	0	0	0	0	0
All cats Total	missing values		0	0	46	0	2	0	120	8859	0	35	0	0	0	0	0	0	0	0	18	84	0	0	0	67	60	0	0	0	0	1	0	0	0	144	0	7	11	0	0	8858	0	0	0	0	1	0	0
All cats Total	present		11036	11036	10990	11036	11034	11036	10916	2177	11036	11001	11036	11036	11036	11036	11036	11036	11036	11036	11018	10952	11036	11036	11036	10969	10976	11036	11036	11036	11036	11035	11036	11036	11036	10892	11036	11029	11025	11036	11036	2178	11036	11036	11036	11036	11035	11036	11036
All cats Total	A1/A1 frequency		1	1	1	0.983871	0.996103	1	0.974716	0.870005	1	1	0.999819	1	1	0.999909	1	1	0.999638	0.999547	1	1	0.954784	1	1	1	0.998998	1	1	1	1	1	1	0.985864	0.999275	0.944363	0.977891	0.998821	1	0.988583	0.999003	1	0.999909	1	1	1	0.999094	1	0.999638
All cats Total	A1/A2 frequency		0	0	0	0.0153135	0.00380642	0	0.0241847	0.11989	0	0	0.000181225	0	0	9.06125e-05	0	0	0.00036245	0.000453063	0	0	0.0401414	0	0	0	0.00100219	0	0	0	0	0	0	0.0134107	0.0007249	0.0539846	0.020569	0.00117871	0	0.0111453	0.000996738	0	0	0	0	0	0.000906208	0	0.00036245
All cats Total	A2/A2 frequency		0	0	0	0.000815513	9.0629e-05	0	0.0010993	0.0101056	0	0	0	0	0	0	0	0	0	0	0	0	0.0050743	0	0	0	0	0	0	0	0	0	0	0.0007249	0	0.00165259	0.00154041	0	0	0.000271838	0	0	9.06125e-05	0	0	0	0	0	0
All cats Total	marker failure rate		0	0	0.00416818	0	0.000181225	0	0.0108735	0.802736	0	0.00317144	0	0	0	0	0	0	0	0	0.00163103	0.00761145	0	0	0	0.00607104	0.00543675	0	0	0	0	9.06125e-05	0	0	0	0.0130482	0	0.000634288	0.000996738	0	0	0.802646	0	0	0	0	9.06125e-05	0	0
All cats Total	variant frequency		0	0	0	0.00847227	0.00199384	0	0.0131916	0.0700505	0	0	9.06125e-05	0	0	4.53063e-05	0	0	0.000181225	0.000226531	0	0	0.025145	0	0	0	0.000501093	0	0	0	0	0	0	0.00743023	0.00036245	0.0286449	0.0118249	0.000589355	0	0.00584451	0.000498369	0	9.06125e-05	0	0	0	0.000453104	0	0.000181225
A1/A1	Abyssinian		167	167	166	167	167	167	167	19	167	167	167	167	167	167	167	167	167	167	167	163	130	167	167	165	164	167	167	167	167	167	167	167	167	154	149	166	167	167	167	19	167	167	167	167	167	167	167
A1/A1	American Bobtail Longhair		35	35	35	35	31	35	35	2	35	35	35	35	35	35	35	35	35	35	35	35	35	35	35	35	35	35	35	35	35	35	35	35	35	35	35	35	35	35	35	2	35	35	35	35	35	35	35
A1/A1	American Bobtail Shorthair		9	9	9	9	8	9	9	0	9	9	9	9	9	9	9	9	9	9	9	9	9	9	9	9	9	9	9	9	9	9	9	9	9	8	9	9	9	9	9	0	9	9	9	9	9	9	9
A1/A1	American Curl Longhair		27	27	26	27	27	27	27	0	27	27	27	27	27	27	27	27	27	27	27	25	24	27	27	26	26	27	27	27	27	27	27	26	27	25	27	27	26	27	27	0	27	27	27	27	27	27	27
A1/A1	American Curl Shorthair		20	20	17	20	20	20	20	0	20	20	20	20	20	20	20	20	20	20	20	15	20	20	20	17	16	20	20	20	20	20	20	18	20	17	20	20	19	20	20	0	20	20	20	20	20	20	20
A1/A1	American Shorthair		49	49	49	49	49	49	47	24	49	49	49	49	49	49	49	49	49	49	49	49	49	49	49	48	49	49	49	49	49	49	49	49	49	49	48	49	49	49	49	24	49	49	49	49	49	49	49
A1/A1	Aphrodite		4	4	4	4	4	4	4	0	4	4	4	4	4	4	4	4	4	4	4	4	4	4	4	4	4	4	4	4	4	4	4	4	4	4	4	4	4	4	4	0	4	4	4	4	4	4	4
A1/A1	Asian Shorthair		1	1	1	1	1	1	1	0	1	1	1	1	1	1	1	1	1	1	1	1	1	1	1	1	1	1	1	1	1	1	1	1	1	1	1	1	1	1	1	0	1	1	1	1	1	1	1
A1/A1	Australian Mist		8	8	8	8	8	8	8	0	8	8	8	8	8	8	8	8	8	8	8	8	8	8	8	8	8	8	8	8	8	8	8	8	8	8	8	8	8	8	8	0	8	8	8	8	8	8	8
A1/A1	Balinese		76	76	76	76	76	76	75	7	76	76	76	76	76	76	76	76	76	76	76	76	60	76	76	75	75	76	76	76	76	76	76	76	76	74	61	76	76	74	76	9	76	76	76	76	76	76	76
A1/A1	Bambino		5	5	5	5	5	5	5	5	5	5	5	5	5	5	5	5	5	5	5	5	5	5	5	5	5	5	5	5	5	5	5	5	5	5	5	5	5	5	5	5	5	5	5	5	5	5	5
A1/A1	Bengal		1703	1703	1697	1703	1702	1703	1667	248	1703	1692	1703	1703	1703	1703	1703	1703	1703	1703	1702	1696	1701	1703	1703	1692	1693	1703	1703	1703	1703	1703	1703	1703	1703	1502	1703	1703	1700	1703	1703	311	1703	1703	1703	1703	1703	1703	1703
A1/A1	Birman		174	174	173	174	174	174	174	10	174	174	174	174	174	174	174	174	174	174	174	173	83	174	174	171	174	174	174	174	174	174	174	174	174	173	174	174	174	174	174	10	174	174	174	174	174	174	174
A1/A1	Bombay		4	4	4	4	4	4	3	0	4	4	4	4	4	4	4	4	4	4	4	3	4	4	4	4	4	4	4	4	4	4	4	4	4	4	4	4	4	4	4	1	4	4	4	4	4	4	4
A1/A1	Brazilian Shorthair		2	2	2	2	2	2	2	2	2	2	2	2	2	2	2	2	2	2	2	2	2	2	2	2	2	2	2	2	2	2	2	2	2	2	2	2	2	2	2	2	2	2	2	2	2	2	2
A1/A1	British Longhair		43	43	43	43	43	43	42	15	43	42	43	43	43	43	43	43	43	43	43	43	43	43	43	43	43	43	43	43	43	43	43	43	43	43	43	43	43	43	43	15	43	43	43	43	43	43	43
A1/A1	British Mediumhair		5	5	4	5	5	5	5	0	5	5	5	5	5	5	5	5	5	5	5	3	5	5	5	5	4	5	5	5	5	5	5	5	5	5	5	5	5	5	5	0	5	5	5	5	5	5	5
A1/A1	British Shorthair		347	347	346	347	347	347	346	92	347	347	347	347	347	347	347	347	347	347	347	345	347	347	347	344	346	347	347	347	347	347	347	347	347	333	347	346	347	347	347	98	347	347	347	347	347	347	347
A1/A1	Burmese		113	113	111	113	113	113	111	8	113	112	112	113	113	113	113	113	113	108	112	112	113	113	113	112	113	113	113	113	113	113	113	113	113	111	113	113	113	113	113	8	113	113	113	113	113	113	109
A1/A1	Burmilla		33	33	30	33	33	33	32	2	33	33	33	33	33	33	33	33	33	33	32	31	33	33	33	32	31	33	33	33	33	33	33	33	33	31	33	33	32	33	33	2	33	33	33	33	33	33	33
A1/A1	Caracat		1	1	1	1	1	1	1	1	1	1	1	1	1	1	1	1	1	1	1	1	1	1	1	1	1	1	1	1	1	1	1	1	1	0	1	1	1	1	1	1	1	1	1	1	1	1	1
A1/A1	Cashmere		3	3	3	3	3	3	3	1	3	3	3	3	3	3	3	3	3	3	3	3	3	3	3	3	3	3	3	3	3	3	3	3	3	3	3	3	3	3	3	3	3	3	3	3	3	3	3
A1/A1	Chartreux		84	84	83	84	84	84	83	16	84	84	84	84	84	84	84	84	84	84	84	83	84	84	84	84	83	84	84	84	84	84	84	84	84	82	84	84	84	84	84	16	84	84	84	84	84	84	84
A1/A1	Chausie		6	6	6	6	6	6	5	0	6	6	6	6	6	6	6	6	6	6	6	6	2	6	6	6	6	6	6	6	6	6	6	6	6	5	6	6	6	6	6	0	6	6	6	6	6	6	6
A1/A1	Colorpoint Shorthair		2	2	2	2	2	2	2	1	2	2	2	2	2	2	2	2	2	2	2	2	1	2	2	2	2	2	2	2	2	2	2	2	2	2	2	2	2	2	2	1	2	2	2	2	2	2	2
A1/A1	Cornish Rex		106	106	106	106	106	106	106	7	106	105	106	106	106	106	106	106	106	106	105	104	106	106	106	106	105	106	106	106	106	106	106	92	106	102	75	105	105	106	106	7	106	106	106	106	106	106	106
A1/A1	Cymric		16	16	15	16	16	16	14	0	16	16	16	16	16	16	16	16	16	16	16	14	16	16	16	15	15	16	16	16	16	16	16	16	16	15	16	16	15	16	16	0	16	16	16	16	16	16	16
A1/A1	Devon Rex		447	447	445	447	447	447	444	80	447	447	447	447	447	447	447	447	447	447	446	443	447	447	447	443	446	447	447	447	447	447	447	447	447	425	433	447	447	447	439	97	447	447	447	447	446	447	447
A1/A1	Donskoy		17	17	17	17	17	17	17	0	17	17	17	17	17	17	17	17	17	17	17	16	16	17	17	17	16	17	17	17	17	17	17	13	17	16	16	17	17	17	17	2	17	17	17	17	17	17	17
A1/A1	Egyptian Mau		55	55	54	55	55	55	54	9	55	55	55	55	55	55	55	55	55	55	55	52	55	55	55	55	54	55	55	55	55	55	55	55	55	39	55	55	55	55	55	9	55	55	55	55	55	55	55
A1/A1	Elf		8	8	8	8	8	8	8	7	8	8	8	8	8	8	8	8	8	8	8	8	8	8	8	8	8	8	8	8	8	8	8	8	8	8	8	8	8	8	8	8	8	8	8	8	8	8	8
A1/A1	European Burmese		1	1	1	1	1	1	1	0	1	1	1	1	1	1	1	1	1	1	1	1	1	1	1	1	1	1	1	1	1	1	1	1	1	1	1	1	1	1	1	0	1	1	1	1	1	1	1
A1/A1	European Shorthair		91	91	91	91	91	91	90	9	91	91	91	91	91	91	91	91	91	91	91	91	90	91	91	91	90	91	91	91	91	91	91	91	91	90	90	91	91	91	91	9	91	91	91	91	91	91	91
A1/A1	Exotic Shorthair		68	68	68	68	68	68	67	5	68	68	68	68	68	68	68	68	68	68	68	67	68	68	68	68	67	68	68	68	68	68	68	67	68	68	68	68	68	68	68	9	68	68	68	68	68	68	68
A1/A1	Havana Brown		30	30	30	30	30	30	30	3	30	30	30	30	30	30	30	30	30	30	30	30	1	30	30	30	30	30	30	30	30	30	30	30	30	30	29	30	30	30	30	3	30	30	30	30	30	30	30
A1/A1	Highlander		201	201	201	201	200	201	200	46	201	201	201	201	201	201	201	201	201	201	199	201	199	201	201	201	201	201	201	201	201	201	201	201	201	197	200	200	201	201	201	47	201	201	201	201	201	201	201
A1/A1	Highlander Shorthair		30	30	30	30	30	30	30	7	30	30	30	30	30	30	30	30	30	30	30	30	30	30	30	30	30	30	30	30	30	30	30	30	30	28	30	30	30	30	30	7	30	30	30	30	30	30	30
A1/A1	Himalayan		16	16	16	16	16	16	15	1	16	16	16	16	16	16	16	16	16	16	16	16	16	16	16	16	14	16	16	16	16	16	16	16	16	15	16	16	16	16	16	2	16	16	16	16	16	16	16
A1/A1	Japanese Bobtail		9	9	9	9	9	9	8	0	9	9	9	9	9	9	9	9	9	9	9	8	9	9	9	9	9	9	9	9	9	9	9	9	9	9	9	9	9	9	9	0	9	9	9	9	9	9	9
A1/A1	Khaomanee		21	21	20	21	21	21	20	0	21	20	21	21	21	21	21	21	21	21	21	21	21	21	21	21	21	21	21	21	21	21	21	21	21	21	21	21	21	21	21	0	21	21	21	21	21	21	21
A1/A1	Korat		51	51	50	51	51	51	51	0	51	51	51	51	51	51	51	51	51	51	51	49	51	51	51	51	50	51	51	51	51	51	51	51	51	50	51	51	51	51	51	0	51	51	51	51	51	51	51
A1/A1	Kurilean Bobtail		14	14	14	14	14	14	14	0	14	14	14	14	14	14	14	14	14	14	14	14	14	14	14	14	14	14	14	14	14	14	14	11	14	14	14	14	14	14	14	0	14	14	14	14	14	14	14
A1/A1	LaPerm		35	35	35	35	35	35	35	7	35	35	35	35	35	35	35	35	35	35	35	35	35	35	35	35	35	35	35	35	35	35	35	35	35	34	35	35	35	35	35	7	35	35	35	35	35	35	35
A1/A1	Lykoi		104	104	104	104	104	104	103	16	104	104	104	104	104	104	104	104	104	104	104	104	103	104	104	103	104	104	104	104	104	104	104	104	104	97	104	103	104	104	104	19	104	104	104	104	104	104	104
A1/A1	Maine Coon		1971	1971	1966	1808	1971	1971	1769	444	1971	1967	1971	1971	1971	1971	1971	1971	1971	1971	1968	1966	1968	1971	1971	1966	1961	1971	1971	1971	1971	1971	1971	1969	1971	1673	1969	1960	1971	1864	1971	497	1971	1971	1971	1971	1968	1971	1971
A1/A1	Maine Coon Polydactyl		150	150	150	140	150	150	140	42	150	150	150	150	150	150	150	150	150	150	150	150	150	150	150	150	150	150	150	150	150	150	150	150	150	120	150	149	150	140	150	43	150	150	150	150	147	150	150
A1/A1	Manx		30	30	30	30	30	30	27	4	30	30	30	30	30	30	30	30	30	30	30	28	30	30	30	30	30	30	30	30	30	30	30	28	30	30	27	30	30	30	30	4	30	30	30	30	30	30	30
A1/A1	Mekong Bobtail		3	3	3	3	3	3	3	0	3	3	3	3	3	3	3	3	3	3	3	3	3	3	3	3	3	3	3	3	3	3	3	2	3	3	3	3	3	3	3	0	3	3	3	3	3	3	3
A1/A1	Minskin		9	9	9	9	9	9	9	2	9	9	9	9	9	9	9	9	9	9	9	9	9	9	9	9	9	9	9	9	9	9	9	9	9	9	9	9	9	9	9	2	9	9	9	9	9	9	9
A1/A1	Minuet		12	12	12	12	12	12	10	3	12	12	12	12	12	12	12	12	12	12	12	12	12	12	12	12	11	12	12	12	12	12	12	12	12	12	12	12	12	12	12	4	12	12	12	12	12	12	12
A1/A1	Minuet Longhair		24	24	24	24	24	24	24	8	24	24	24	24	24	24	24	24	24	24	24	24	24	24	24	24	24	24	24	24	24	24	24	24	24	22	24	24	24	24	24	11	24	24	24	24	24	24	24
A1/A1	non-pedigree cat		617	617	616	615	616	617	577	69	617	616	616	617	617	617	617	617	613	617	617	609	615	617	617	613	616	617	617	617	617	617	617	611	609	592	603	616	616	612	617	90	616	617	617	617	617	617	617
A1/A1	Munchkin		40	40	39	40	39	40	36	14	40	39	40	40	40	40	40	40	40	40	40	40	40	40	40	39	39	40	40	40	40	40	40	40	40	37	40	40	40	40	40	15	40	40	40	40	40	40	40
A1/A1	Munchkin Longhair		11	11	10	11	11	11	9	3	11	10	11	11	11	11	11	11	11	11	11	11	11	11	11	11	10	11	11	11	11	11	11	11	11	11	11	11	11	11	11	5	11	11	11	11	11	11	11
A1/A1	Nebelung		1	1	1	1	1	1	1	0	1	1	1	1	1	1	1	1	1	1	1	1	1	1	1	1	1	1	1	1	1	1	1	1	1	1	1	1	1	1	1	0	1	1	1	1	1	1	1
A1/A1	Neva Masquerade		23	23	23	23	23	23	23	11	23	23	23	23	23	23	23	23	23	23	23	23	23	23	23	23	23	23	23	23	23	23	23	23	23	22	23	23	23	23	23	12	23	23	23	23	23	23	23
A1/A1	Norwegian Forest Cat		121	121	121	121	121	121	121	16	121	121	121	121	121	120	121	121	121	121	121	121	121	121	121	121	121	121	121	121	121	121	121	118	121	117	121	121	121	121	121	16	121	121	121	121	121	121	121
A1/A1	Ocicat		76	76	76	76	76	76	76	1	76	76	76	76	76	76	76	76	76	76	76	75	63	76	76	76	75	76	76	76	76	76	76	76	76	76	76	76	76	76	76	1	76	76	76	76	76	76	76
A1/A1	Oriental Longhair		51	51	51	51	51	51	51	1	51	51	51	51	51	51	51	51	51	51	51	51	31	51	51	51	51	51	51	51	51	51	51	51	51	51	34	51	51	51	51	2	51	51	51	51	51	51	51
A1/A1	Oriental Shorthair		178	178	177	178	178	178	176	10	178	177	178	178	178	178	178	178	178	178	177	177	122	178	178	176	176	178	178	178	178	178	178	178	178	177	137	178	178	178	178	12	178	178	178	178	178	178	178
A1/A1	Persian		120	120	118	120	120	120	117	4	120	118	120	120	120	120	120	120	120	120	120	119	120	120	120	119	118	120	120	120	120	120	120	119	120	118	120	120	120	120	120	5	120	120	120	120	120	120	120
A1/A1	Peterbald		17	17	17	17	17	17	17	3	17	17	17	17	17	17	17	17	17	17	17	17	17	17	17	17	17	17	17	17	17	17	17	17	17	17	9	17	17	17	17	6	17	17	17	17	17	17	17
A1/A1	Pixiebob		21	21	21	21	21	21	21	1	21	20	21	21	21	21	21	21	21	21	21	21	21	21	21	21	21	21	21	21	21	21	21	21	21	14	21	21	21	21	21	1	21	21	21	21	21	21	21
A1/A1	Pixiebob Longhair		12	12	12	11	12	12	12	0	12	12	12	12	12	12	12	12	12	12	12	12	12	12	12	12	12	12	12	12	12	12	12	12	12	7	11	12	12	12	12	0	12	12	12	12	12	12	12
A1/A1	RagaMuffin		118	118	118	118	116	118	117	9	118	118	118	118	118	118	118	118	118	118	118	118	118	118	118	118	118	118	118	118	118	118	118	72	118	118	118	118	118	118	118	9	118	118	118	118	118	118	118
A1/A1	Ragdoll		1115	1115	1114	1114	1082	1115	1109	262	1115	1112	1115	1115	1115	1115	1115	1115	1115	1115	1112	1115	958	1115	1115	1110	1113	1115	1115	1115	1115	1115	1115	1093	1115	1105	1104	1115	1115	1115	1115	298	1115	1115	1115	1115	1115	1115	1115
A1/A1	Russian Blue		64	64	62	64	64	64	64	3	64	64	64	64	64	64	64	64	64	64	63	62	63	64	64	64	62	64	64	64	64	64	64	64	64	62	64	64	63	64	64	3	64	64	64	64	64	64	64
A1/A1	Savannah		80	80	80	80	80	80	73	7	80	80	80	80	80	80	80	80	80	80	80	80	74	80	80	80	80	80	80	80	80	79	80	80	80	67	70	80	80	80	80	12	80	80	80	80	80	80	80
A1/A1	Scottish Fold Longhair		14	14	14	14	14	14	13	5	14	14	14	14	14	14	14	14	14	14	14	14	14	14	14	13	14	14	14	14	14	14	14	14	14	14	14	14	14	14	14	5	14	14	14	14	14	14	14
A1/A1	Scottish Fold Shorthair		76	76	76	76	76	76	74	28	76	76	76	76	76	76	76	76	76	76	76	76	76	76	76	76	74	76	76	76	76	76	76	76	76	76	74	76	76	76	76	31	76	76	76	76	76	76	76
A1/A1	Scottish Straight		61	61	61	61	61	61	58	20	61	61	61	61	61	61	61	61	61	61	61	61	61	61	61	59	60	61	61	61	61	61	61	61	61	59	61	61	61	61	61	20	61	61	61	61	61	61	61
A1/A1	Scottish Straight Longhair		14	14	14	14	14	14	13	4	14	14	14	14	14	14	14	14	14	14	14	14	14	14	14	14	14	14	14	14	14	14	14	14	14	14	14	14	14	14	14	5	14	14	14	14	14	14	14
A1/A1	Selkirk Rex		45	45	45	45	45	45	45	9	45	45	45	45	45	45	45	45	45	45	45	45	45	45	45	44	45	45	45	45	45	45	45	45	45	45	45	45	45	45	45	17	45	45	45	45	45	45	45
A1/A1	Selkirk Rex Longhair		58	58	57	58	57	58	56	10	58	57	58	58	58	58	58	58	58	58	58	57	58	58	58	57	57	58	58	58	58	58	58	58	58	56	58	58	57	58	58	16	58	58	58	58	58	58	58
A1/A1	Selkirk Rex Shorthair		18	18	18	18	18	18	18	2	18	18	18	18	18	18	18	18	18	18	18	18	18	18	18	18	18	18	18	18	18	18	18	18	18	18	18	18	18	18	18	2	18	18	18	18	18	18	18
A1/A1	Seychellois		1	1	1	1	1	1	1	0	1	1	1	1	1	1	1	1	1	1	1	1	1	1	1	1	1	1	1	1	1	1	1	1	1	1	1	1	1	1	1	0	1	1	1	1	1	1	1
A1/A1	Siamese		146	146	145	146	146	146	142	18	146	145	146	146	146	146	146	146	146	146	146	142	108	146	146	146	146	146	146	146	146	146	146	146	146	146	102	146	146	145	146	21	146	146	146	146	146	146	146
A1/A1	Siberian		559	559	559	558	559	559	554	92	559	559	559	559	559	559	559	559	559	559	559	558	559	559	559	558	558	559	559	559	559	559	559	538	559	549	559	558	559	559	559	97	559	559	559	559	555	559	559
A1/A1	Singapura		39	39	38	39	39	39	37	2	39	39	39	39	39	39	39	39	39	39	39	39	34	39	39	38	39	39	39	39	39	39	39	27	39	31	39	39	39	39	39	2	39	39	39	39	39	39	39
A1/A1	Snowshoe		1	1	1	1	1	1	1	1	1	1	1	1	1	1	1	1	1	1	1	1	1	1	1	1	1	1	1	1	1	1	1	1	1	1	1	1	1	1	1	1	1	1	1	1	1	1	1
A1/A1	Somali		47	47	44	47	47	47	47	4	47	47	47	47	47	47	47	47	47	47	47	44	38	47	47	47	45	47	47	47	47	47	47	47	47	43	41	47	47	47	47	4	47	47	47	47	47	47	47
A1/A1	Sphynx		547	547	547	547	547	547	543	101	547	547	547	547	547	547	547	547	547	547	546	546	547	547	547	546	545	547	547	547	547	547	547	547	547	545	546	546	547	547	544	110	547	547	547	547	547	547	547
A1/A1	Tennessee Rex		35	35	35	35	35	35	10	3	35	35	35	35	35	35	35	35	35	35	35	35	35	35	35	35	35	35	35	35	35	35	35	33	35	35	34	35	35	35	35	13	35	35	35	35	35	35	35
A1/A1	Thai Cat		8	8	8	8	8	8	8	3	8	8	8	8	8	8	8	8	8	8	8	8	8	8	8	8	8	8	8	8	8	8	8	5	8	8	8	8	8	8	8	3	8	8	8	8	8	8	8
A1/A1	Tiffanie		1	1	1	1	1	1	1	0	1	1	1	1	1	1	1	1	1	1	1	1	1	1	1	1	1	1	1	1	1	1	1	1	1	1	1	1	1	1	1	0	1	1	1	1	1	1	1
A1/A1	Tonkinese		41	41	41	41	41	41	41	15	41	41	41	41	41	41	41	41	41	41	41	41	40	41	41	40	41	41	41	41	41	41	41	41	41	41	41	41	41	41	41	15	41	41	41	41	41	41	41
A1/A1	Topaz		1	1	1	1	1	1	1	0	1	1	1	1	1	1	1	1	1	1	1	1	1	1	1	1	1	1	1	1	1	1	1	1	1	1	1	1	1	1	1	0	1	1	1	1	1	1	1
A1/A1	Toybob		56	56	56	56	56	56	53	2	56	55	56	56	56	56	56	56	56	56	56	56	56	56	56	55	55	56	56	56	56	56	56	50	56	55	56	56	56	56	56	2	56	56	56	56	56	56	56
A1/A1	Toyger		13	13	13	13	13	13	13	0	13	13	13	13	13	13	13	13	13	13	13	13	13	13	13	13	13	13	13	13	13	13	13	13	13	12	13	13	13	13	13	0	13	13	13	13	13	13	13
A1/A1	Turkish Angora		110	110	110	110	110	110	108	8	110	107	110	110	110	110	110	110	110	110	108	108	110	110	110	106	109	110	110	110	110	110	110	106	110	104	110	110	110	109	110	13	110	110	110	110	110	110	110
A1/A1	Turkish Van		40	40	40	40	40	40	40	0	40	40	40	40	40	40	40	40	40	40	40	32	40	40	40	38	37	40	40	40	40	40	40	40	40	35	40	40	40	40	40	0	40	40	40	40	40	40	40
A1/A2	Abyssinian		0	0	0	0	0	0	0	0	0	0	0	0	0	0	0	0	0	0	0	0	35	0	0	0	0	0	0	0	0	0	0	0	0	8	17	0	0	0	0	0	0	0	0	0	0	0	0
A1/A2	American Bobtail Longhair		0	0	0	0	4	0	0	0	0	0	0	0	0	0	0	0	0	0	0	0	0	0	0	0	0	0	0	0	0	0	0	0	0	0	0	0	0	0	0	0	0	0	0	0	0	0	0
A1/A2	American Bobtail Shorthair		0	0	0	0	1	0	0	0	0	0	0	0	0	0	0	0	0	0	0	0	0	0	0	0	0	0	0	0	0	0	0	0	0	1	0	0	0	0	0	0	0	0	0	0	0	0	0
A1/A2	American Curl Longhair		0	0	0	0	0	0	0	0	0	0	0	0	0	0	0	0	0	0	0	0	3	0	0	0	0	0	0	0	0	0	0	1	0	0	0	0	0	0	0	0	0	0	0	0	0	0	0
A1/A2	American Curl Shorthair		0	0	0	0	0	0	0	0	0	0	0	0	0	0	0	0	0	0	0	0	0	0	0	0	0	0	0	0	0	0	0	2	0	0	0	0	0	0	0	0	0	0	0	0	0	0	0
A1/A2	American Shorthair		0	0	0	0	0	0	1	0	0	0	0	0	0	0	0	0	0	0	0	0	0	0	0	0	0	0	0	0	0	0	0	0	0	0	1	0	0	0	0	0	0	0	0	0	0	0	0
A1/A2	Aphrodite		0	0	0	0	0	0	0	0	0	0	0	0	0	0	0	0	0	0	0	0	0	0	0	0	0	0	0	0	0	0	0	0	0	0	0	0	0	0	0	0	0	0	0	0	0	0	0
A1/A2	Asian Shorthair		0	0	0	0	0	0	0	0	0	0	0	0	0	0	0	0	0	0	0	0	0	0	0	0	0	0	0	0	0	0	0	0	0	0	0	0	0	0	0	0	0	0	0	0	0	0	0
A1/A2	Australian Mist		0	0	0	0	0	0	0	0	0	0	0	0	0	0	0	0	0	0	0	0	0	0	0	0	0	0	0	0	0	0	0	0	0	0	0	0	0	0	0	0	0	0	0	0	0	0	0
A1/A2	Balinese		0	0	0	0	0	0	1	1	0	0	0	0	0	0	0	0	0	0	0	0	14	0	0	0	0	0	0	0	0	0	0	0	0	0	10	0	0	2	0	0	0	0	0	0	0	0	0
A1/A2	Bambino		0	0	0	0	0	0	0	0	0	0	0	0	0	0	0	0	0	0	0	0	0	0	0	0	0	0	0	0	0	0	0	0	0	0	0	0	0	0	0	0	0	0	0	0	0	0	0
A1/A2	Bengal		0	0	0	0	0	0	1	53	0	0	0	0	0	0	0	0	0	0	0	0	2	0	0	0	0	0	0	0	0	0	0	0	0	185	0	0	0	0	0	0	0	0	0	0	0	0	0
A1/A2	Birman		0	0	0	0	0	0	0	0	0	0	0	0	0	0	0	0	0	0	0	0	73	0	0	0	0	0	0	0	0	0	0	0	0	0	0	0	0	0	0	0	0	0	0	0	0	0	0
A1/A2	Bombay		0	0	0	0	0	0	0	1	0	0	0	0	0	0	0	0	0	0	0	0	0	0	0	0	0	0	0	0	0	0	0	0	0	0	0	0	0	0	0	0	0	0	0	0	0	0	0
A1/A2	Brazilian Shorthair		0	0	0	0	0	0	0	0	0	0	0	0	0	0	0	0	0	0	0	0	0	0	0	0	0	0	0	0	0	0	0	0	0	0	0	0	0	0	0	0	0	0	0	0	0	0	0
A1/A2	British Longhair		0	0	0	0	0	0	0	0	0	0	0	0	0	0	0	0	0	0	0	0	0	0	0	0	0	0	0	0	0	0	0	0	0	0	0	0	0	0	0	0	0	0	0	0	0	0	0
A1/A2	British Mediumhair		0	0	0	0	0	0	0	0	0	0	0	0	0	0	0	0	0	0	0	0	0	0	0	0	0	0	0	0	0	0	0	0	0	0	0	0	0	0	0	0	0	0	0	0	0	0	0
A1/A2	British Shorthair		0	0	0	0	0	0	0	4	0	0	0	0	0	0	0	0	0	0	0	0	0	0	0	0	0	0	0	0	0	0	0	0	0	0	0	0	0	0	0	0	0	0	0	0	0	0	0
A1/A2	Burmese		0	0	0	0	0	0	0	0	0	0	1	0	0	0	0	0	0	5	0	0	0	0	0	0	0	0	0	0	0	0	0	0	0	0	0	0	0	0	0	0	0	0	0	0	0	0	4
A1/A2	Burmilla		0	0	0	0	0	0	0	0	0	0	0	0	0	0	0	0	0	0	0	0	0	0	0	0	0	0	0	0	0	0	0	0	0	0	0	0	0	0	0	0	0	0	0	0	0	0	0
A1/A2	Caracat		0	0	0	0	0	0	0	0	0	0	0	0	0	0	0	0	0	0	0	0	0	0	0	0	0	0	0	0	0	0	0	0	0	1	0	0	0	0	0	0	0	0	0	0	0	0	0
A1/A2	Cashmere		0	0	0	0	0	0	0	2	0	0	0	0	0	0	0	0	0	0	0	0	0	0	0	0	0	0	0	0	0	0	0	0	0	0	0	0	0	0	0	0	0	0	0	0	0	0	0
A1/A2	Chartreux		0	0	0	0	0	0	0	0	0	0	0	0	0	0	0	0	0	0	0	0	0	0	0	0	0	0	0	0	0	0	0	0	0	0	0	0	0	0	0	0	0	0	0	0	0	0	0
A1/A2	Chausie		0	0	0	0	0	0	0	0	0	0	0	0	0	0	0	0	0	0	0	0	3	0	0	0	0	0	0	0	0	0	0	0	0	1	0	0	0	0	0	0	0	0	0	0	0	0	0
A1/A2	Colorpoint Shorthair		0	0	0	0	0	0	0	0	0	0	0	0	0	0	0	0	0	0	0	0	1	0	0	0	0	0	0	0	0	0	0	0	0	0	0	0	0	0	0	0	0	0	0	0	0	0	0
A1/A2	Cornish Rex		0	0	0	0	0	0	0	0	0	0	0	0	0	0	0	0	0	0	0	0	0	0	0	0	0	0	0	0	0	0	0	13	0	0	29	0	0	0	0	0	0	0	0	0	0	0	0
A1/A2	Cymric		0	0	0	0	0	0	2	0	0	0	0	0	0	0	0	0	0	0	0	0	0	0	0	0	0	0	0	0	0	0	0	0	0	0	0	0	0	0	0	0	0	0	0	0	0	0	0
A1/A2	Devon Rex		0	0	0	0	0	0	0	17	0	0	0	0	0	0	0	0	0	0	0	0	0	0	0	0	0	0	0	0	0	0	0	0	0	0	13	0	0	0	8	0	0	0	0	0	0	0	0
A1/A2	Donskoy		0	0	0	0	0	0	0	1	0	0	0	0	0	0	0	0	0	0	0	0	1	0	0	0	0	0	0	0	0	0	0	4	0	0	1	0	0	0	0	0	0	0	0	0	0	0	0
A1/A2	Egyptian Mau		0	0	0	0	0	0	0	0	0	0	0	0	0	0	0	0	0	0	0	0	0	0	0	0	0	0	0	0	0	0	0	0	0	11	0	0	0	0	0	0	0	0	0	0	0	0	0
A1/A2	Elf		0	0	0	0	0	0	0	1	0	0	0	0	0	0	0	0	0	0	0	0	0	0	0	0	0	0	0	0	0	0	0	0	0	0	0	0	0	0	0	0	0	0	0	0	0	0	0
A1/A2	European Burmese		0	0	0	0	0	0	0	0	0	0	0	0	0	0	0	0	0	0	0	0	0	0	0	0	0	0	0	0	0	0	0	0	0	0	0	0	0	0	0	0	0	0	0	0	0	0	0
A1/A2	European Shorthair		0	0	0	0	0	0	0	0	0	0	0	0	0	0	0	0	0	0	0	0	1	0	0	0	0	0	0	0	0	0	0	0	0	1	1	0	0	0	0	0	0	0	0	0	0	0	0
A1/A2	Exotic Shorthair		0	0	0	0	0	0	0	4	0	0	0	0	0	0	0	0	0	0	0	0	0	0	0	0	1	0	0	0	0	0	0	1	0	0	0	0	0	0	0	0	0	0	0	0	0	0	0
A1/A2	Havana Brown		0	0	0	0	0	0	0	0	0	0	0	0	0	0	0	0	0	0	0	0	12	0	0	0	0	0	0	0	0	0	0	0	0	0	1	0	0	0	0	0	0	0	0	0	0	0	0
A1/A2	Highlander		0	0	0	0	1	0	1	1	0	0	0	0	0	0	0	0	0	0	0	0	2	0	0	0	0	0	0	0	0	0	0	0	0	4	1	1	0	0	0	0	0	0	0	0	0	0	0
A1/A2	Highlander Shorthair		0	0	0	0	0	0	0	0	0	0	0	0	0	0	0	0	0	0	0	0	0	0	0	0	0	0	0	0	0	0	0	0	0	2	0	0	0	0	0	0	0	0	0	0	0	0	0
A1/A2	Himalayan		0	0	0	0	0	0	1	0	0	0	0	0	0	0	0	0	0	0	0	0	0	0	0	0	0	0	0	0	0	0	0	0	0	0	0	0	0	0	0	0	0	0	0	0	0	0	0
A1/A2	Japanese Bobtail		0	0	0	0	0	0	0	0	0	0	0	0	0	0	0	0	0	0	0	0	0	0	0	0	0	0	0	0	0	0	0	0	0	0	0	0	0	0	0	0	0	0	0	0	0	0	0
A1/A2	Khaomanee		0	0	0	0	0	0	0	0	0	0	0	0	0	0	0	0	0	0	0	0	0	0	0	0	0	0	0	0	0	0	0	0	0	0	0	0	0	0	0	0	0	0	0	0	0	0	0
A1/A2	Korat		0	0	0	0	0	0	0	0	0	0	0	0	0	0	0	0	0	0	0	0	0	0	0	0	0	0	0	0	0	0	0	0	0	0	0	0	0	0	0	0	0	0	0	0	0	0	0
A1/A2	Kurilean Bobtail		0	0	0	0	0	0	0	0	0	0	0	0	0	0	0	0	0	0	0	0	0	0	0	0	0	0	0	0	0	0	0	3	0	0	0	0	0	0	0	0	0	0	0	0	0	0	0
A1/A2	LaPerm		0	0	0	0	0	0	0	0	0	0	0	0	0	0	0	0	0	0	0	0	0	0	0	0	0	0	0	0	0	0	0	0	0	1	0	0	0	0	0	0	0	0	0	0	0	0	0
A1/A2	Lykoi		0	0	0	0	0	0	0	3	0	0	0	0	0	0	0	0	0	0	0	0	1	0	0	0	0	0	0	0	0	0	0	0	0	7	0	0	0	0	0	0	0	0	0	0	0	0	0
A1/A2	Maine Coon		0	0	0	155	0	0	189	49	0	0	0	0	0	0	0	0	0	0	0	0	3	0	0	0	5	0	0	0	0	0	0	2	0	271	2	11	0	104	0	0	0	0	0	0	3	0	0
A1/A2	Maine Coon Polydactyl		0	0	0	9	0	0	9	1	0	0	0	0	0	0	0	0	0	0	0	0	0	0	0	0	0	0	0	0	0	0	0	0	0	28	0	1	0	10	0	0	0	0	0	0	3	0	0
A1/A2	Manx		0	0	0	0	0	0	2	0	0	0	0	0	0	0	0	0	0	0	0	0	0	0	0	0	0	0	0	0	0	0	0	2	0	0	3	0	0	0	0	0	0	0	0	0	0	0	0
A1/A2	Mekong Bobtail		0	0	0	0	0	0	0	0	0	0	0	0	0	0	0	0	0	0	0	0	0	0	0	0	0	0	0	0	0	0	0	1	0	0	0	0	0	0	0	0	0	0	0	0	0	0	0
A1/A2	Minskin		0	0	0	0	0	0	0	0	0	0	0	0	0	0	0	0	0	0	0	0	0	0	0	0	0	0	0	0	0	0	0	0	0	0	0	0	0	0	0	0	0	0	0	0	0	0	0
A1/A2	Minuet		0	0	0	0	0	0	1	1	0	0	0	0	0	0	0	0	0	0	0	0	0	0	0	0	0	0	0	0	0	0	0	0	0	0	0	0	0	0	0	0	0	0	0	0	0	0	0
A1/A2	Minuet Longhair		0	0	0	0	0	0	0	3	0	0	0	0	0	0	0	0	0	0	0	0	0	0	0	0	0	0	0	0	0	0	0	0	0	2	0	0	0	0	0	0	0	0	0	0	0	0	0
A1/A2	non-pedigree cat		0	0	0	2	1	0	29	21	0	0	1	0	0	0	0	0	4	0	0	0	2	0	0	0	0	0	0	0	0	0	0	5	8	15	14	0	0	5	0	0	0	0	0	0	0	0	0
A1/A2	Munchkin		0	0	0	0	1	0	2	1	0	0	0	0	0	0	0	0	0	0	0	0	0	0	0	0	0	0	0	0	0	0	0	0	0	2	0	0	0	0	0	0	0	0	0	0	0	0	0
A1/A2	Munchkin Longhair		0	0	0	0	0	0	1	2	0	0	0	0	0	0	0	0	0	0	0	0	0	0	0	0	0	0	0	0	0	0	0	0	0	0	0	0	0	0	0	0	0	0	0	0	0	0	0
A1/A2	Nebelung		0	0	0	0	0	0	0	0	0	0	0	0	0	0	0	0	0	0	0	0	0	0	0	0	0	0	0	0	0	0	0	0	0	0	0	0	0	0	0	0	0	0	0	0	0	0	0
A1/A2	Neva Masquerade		0	0	0	0	0	0	0	1	0	0	0	0	0	0	0	0	0	0	0	0	0	0	0	0	0	0	0	0	0	0	0	0	0	1	0	0	0	0	0	0	0	0	0	0	0	0	0
A1/A2	Norwegian Forest Cat		0	0	0	0	0	0	0	0	0	0	0	0	0	1	0	0	0	0	0	0	0	0	0	0	0	0	0	0	0	0	0	3	0	4	0	0	0	0	0	0	0	0	0	0	0	0	0
A1/A2	Ocicat		0	0	0	0	0	0	0	0	0	0	0	0	0	0	0	0	0	0	0	0	13	0	0	0	0	0	0	0	0	0	0	0	0	0	0	0	0	0	0	0	0	0	0	0	0	0	0
A1/A2	Oriental Longhair		0	0	0	0	0	0	0	1	0	0	0	0	0	0	0	0	0	0	0	0	18	0	0	0	0	0	0	0	0	0	0	0	0	0	14	0	0	0	0	0	0	0	0	0	0	0	0
A1/A2	Oriental Shorthair		0	0	0	0	0	0	0	2	0	0	0	0	0	0	0	0	0	0	0	0	49	0	0	0	0	0	0	0	0	0	0	0	0	0	40	0	0	0	0	0	0	0	0	0	0	0	0
A1/A2	Persian		0	0	0	0	0	0	0	1	0	0	0	0	0	0	0	0	0	0	0	0	0	0	0	0	0	0	0	0	0	0	0	1	0	0	0	0	0	0	0	0	0	0	0	0	0	0	0
A1/A2	Peterbald		0	0	0	0	0	0	0	2	0	0	0	0	0	0	0	0	0	0	0	0	0	0	0	0	0	0	0	0	0	0	0	0	0	0	7	0	0	0	0	0	0	0	0	0	0	0	0
A1/A2	Pixiebob		0	0	0	0	0	0	0	0	0	0	0	0	0	0	0	0	0	0	0	0	0	0	0	0	0	0	0	0	0	0	0	0	0	5	0	0	0	0	0	0	0	0	0	0	0	0	0
A1/A2	Pixiebob Longhair		0	0	0	1	0	0	0	0	0	0	0	0	0	0	0	0	0	0	0	0	0	0	0	0	0	0	0	0	0	0	0	0	0	4	1	0	0	0	0	0	0	0	0	0	0	0	0
A1/A2	RagaMuffin		0	0	0	0	2	0	0	0	0	0	0	0	0	0	0	0	0	0	0	0	0	0	0	0	0	0	0	0	0	0	0	44	0	0	0	0	0	0	0	0	0	0	0	0	0	0	0
A1/A2	Ragdoll		0	0	0	1	32	0	1	36	0	0	0	0	0	0	0	0	0	0	0	0	153	0	0	0	1	0	0	0	0	0	0	22	0	2	11	0	0	0	0	0	0	0	0	0	0	0	0
A1/A2	Russian Blue		0	0	0	0	0	0	0	0	0	0	0	0	0	0	0	0	0	0	0	0	1	0	0	0	0	0	0	0	0	0	0	0	0	0	0	0	0	0	0	0	0	0	0	0	0	0	0
A1/A2	Savannah		0	0	0	0	0	0	5	4	0	0	0	0	0	0	0	0	0	0	0	0	5	0	0	0	0	0	0	0	0	0	0	0	0	11	10	0	0	0	0	0	0	0	0	0	0	0	0
A1/A2	Scottish Fold Longhair		0	0	0	0	0	0	0	0	0	0	0	0	0	0	0	0	0	0	0	0	0	0	0	0	0	0	0	0	0	0	0	0	0	0	0	0	0	0	0	0	0	0	0	0	0	0	0
A1/A2	Scottish Fold Shorthair		0	0	0	0	0	0	0	3	0	0	0	0	0	0	0	0	0	0	0	0	0	0	0	0	2	0	0	0	0	0	0	0	0	0	2	0	0	0	0	0	0	0	0	0	0	0	0
A1/A2	Scottish Straight		0	0	0	0	0	0	0	1	0	0	0	0	0	0	0	0	0	0	0	0	0	0	0	0	1	0	0	0	0	0	0	0	0	0	0	0	0	0	0	0	0	0	0	0	0	0	0
A1/A2	Scottish Straight Longhair		0	0	0	0	0	0	0	1	0	0	0	0	0	0	0	0	0	0	0	0	0	0	0	0	0	0	0	0	0	0	0	0	0	0	0	0	0	0	0	0	0	0	0	0	0	0	0
A1/A2	Selkirk Rex		0	0	0	0	0	0	0	8	0	0	0	0	0	0	0	0	0	0	0	0	0	0	0	0	0	0	0	0	0	0	0	0	0	0	0	0	0	0	0	0	0	0	0	0	0	0	0
A1/A2	Selkirk Rex Longhair		0	0	0	0	0	0	0	6	0	0	0	0	0	0	0	0	0	0	0	0	0	0	0	0	0	0	0	0	0	0	0	0	0	0	0	0	0	0	0	0	0	0	0	0	0	0	0
A1/A2	Selkirk Rex Shorthair		0	0	0	0	0	0	0	0	0	0	0	0	0	0	0	0	0	0	0	0	0	0	0	0	0	0	0	0	0	0	0	0	0	0	0	0	0	0	0	0	0	0	0	0	0	0	0
A1/A2	Seychellois		0	0	0	0	0	0	0	0	0	0	0	0	0	0	0	0	0	0	0	0	0	0	0	0	0	0	0	0	0	0	0	0	0	0	0	0	0	0	0	0	0	0	0	0	0	0	0
A1/A2	Siamese		0	0	0	0	0	0	2	3	0	0	0	0	0	0	0	0	0	0	0	0	37	0	0	0	0	0	0	0	0	0	0	0	0	0	41	0	0	1	0	0	0	0	0	0	0	0	0
A1/A2	Siberian		0	0	0	1	0	0	0	4	0	0	0	0	0	0	0	0	0	0	0	0	0	0	0	0	1	0	0	0	0	0	0	20	0	9	0	0	0	0	0	0	0	0	0	0	4	0	0
A1/A2	Singapura		0	0	0	0	0	0	0	0	0	0	0	0	0	0	0	0	0	0	0	0	5	0	0	0	0	0	0	0	0	0	0	11	0	7	0	0	0	0	0	0	0	0	0	0	0	0	0
A1/A2	Snowshoe		0	0	0	0	0	0	0	0	0	0	0	0	0	0	0	0	0	0	0	0	0	0	0	0	0	0	0	0	0	0	0	0	0	0	0	0	0	0	0	0	0	0	0	0	0	0	0
A1/A2	Somali		0	0	0	0	0	0	0	0	0	0	0	0	0	0	0	0	0	0	0	0	8	0	0	0	0	0	0	0	0	0	0	0	0	2	6	0	0	0	0	0	0	0	0	0	0	0	0
A1/A2	Sphynx		0	0	0	0	0	0	0	8	0	0	0	0	0	0	0	0	0	0	0	0	0	0	0	0	0	0	0	0	0	0	0	0	0	1	1	0	0	0	3	0	0	0	0	0	0	0	0
A1/A2	Tennessee Rex		0	0	0	0	0	0	16	9	0	0	0	0	0	0	0	0	0	0	0	0	0	0	0	0	0	0	0	0	0	0	0	2	0	0	1	0	0	0	0	0	0	0	0	0	0	0	0
A1/A2	Thai Cat		0	0	0	0	0	0	0	0	0	0	0	0	0	0	0	0	0	0	0	0	0	0	0	0	0	0	0	0	0	0	0	3	0	0	0	0	0	0	0	0	0	0	0	0	0	0	0
A1/A2	Tiffanie		0	0	0	0	0	0	0	0	0	0	0	0	0	0	0	0	0	0	0	0	0	0	0	0	0	0	0	0	0	0	0	0	0	0	0	0	0	0	0	0	0	0	0	0	0	0	0
A1/A2	Tonkinese		0	0	0	0	0	0	0	0	0	0	0	0	0	0	0	0	0	0	0	0	1	0	0	0	0	0	0	0	0	0	0	0	0	0	0	0	0	0	0	0	0	0	0	0	0	0	0
A1/A2	Topaz		0	0	0	0	0	0	0	0	0	0	0	0	0	0	0	0	0	0	0	0	0	0	0	0	0	0	0	0	0	0	0	0	0	0	0	0	0	0	0	0	0	0	0	0	0	0	0
A1/A2	Toybob		0	0	0	0	0	0	0	0	0	0	0	0	0	0	0	0	0	0	0	0	0	0	0	0	0	0	0	0	0	0	0	4	0	0	0	0	0	0	0	0	0	0	0	0	0	0	0
A1/A2	Toyger		0	0	0	0	0	0	0	0	0	0	0	0	0	0	0	0	0	0	0	0	0	0	0	0	0	0	0	0	0	0	0	0	0	1	0	0	0	0	0	0	0	0	0	0	0	0	0
A1/A2	Turkish Angora		0	0	0	0	0	0	0	5	0	0	0	0	0	0	0	0	0	0	0	0	0	0	0	0	0	0	0	0	0	0	0	4	0	1	0	0	0	1	0	0	0	0	0	0	0	0	0
A1/A2	Turkish Van		0	0	0	0	0	0	0	0	0	0	0	0	0	0	0	0	0	0	0	0	0	0	0	0	0	0	0	0	0	0	0	0	0	0	0	0	0	0	0	0	0	0	0	0	0	0	0
A2/A2	Abyssinian		0	0	0	0	0	0	0	0	0	0	0	0	0	0	0	0	0	0	0	0	2	0	0	0	0	0	0	0	0	0	0	0	0	1	1	0	0	0	0	0	0	0	0	0	0	0	0
A2/A2	American Bobtail Longhair		0	0	0	0	0	0	0	0	0	0	0	0	0	0	0	0	0	0	0	0	0	0	0	0	0	0	0	0	0	0	0	0	0	0	0	0	0	0	0	0	0	0	0	0	0	0	0
A2/A2	American Bobtail Shorthair		0	0	0	0	0	0	0	0	0	0	0	0	0	0	0	0	0	0	0	0	0	0	0	0	0	0	0	0	0	0	0	0	0	0	0	0	0	0	0	0	0	0	0	0	0	0	0
A2/A2	American Curl Longhair		0	0	0	0	0	0	0	0	0	0	0	0	0	0	0	0	0	0	0	0	0	0	0	0	0	0	0	0	0	0	0	0	0	0	0	0	0	0	0	0	0	0	0	0	0	0	0
A2/A2	American Curl Shorthair		0	0	0	0	0	0	0	0	0	0	0	0	0	0	0	0	0	0	0	0	0	0	0	0	0	0	0	0	0	0	0	0	0	0	0	0	0	0	0	0	0	0	0	0	0	0	0
A2/A2	American Shorthair		0	0	0	0	0	0	0	0	0	0	0	0	0	0	0	0	0	0	0	0	0	0	0	0	0	0	0	0	0	0	0	0	0	0	0	0	0	0	0	0	0	0	0	0	0	0	0
A2/A2	Aphrodite		0	0	0	0	0	0	0	0	0	0	0	0	0	0	0	0	0	0	0	0	0	0	0	0	0	0	0	0	0	0	0	0	0	0	0	0	0	0	0	0	0	0	0	0	0	0	0
A2/A2	Asian Shorthair		0	0	0	0	0	0	0	0	0	0	0	0	0	0	0	0	0	0	0	0	0	0	0	0	0	0	0	0	0	0	0	0	0	0	0	0	0	0	0	0	0	0	0	0	0	0	0
A2/A2	Australian Mist		0	0	0	0	0	0	0	0	0	0	0	0	0	0	0	0	0	0	0	0	0	0	0	0	0	0	0	0	0	0	0	0	0	0	0	0	0	0	0	0	0	0	0	0	0	0	0
A2/A2	Balinese		0	0	0	0	0	0	0	1	0	0	0	0	0	0	0	0	0	0	0	0	2	0	0	0	0	0	0	0	0	0	0	0	0	0	5	0	0	0	0	0	0	0	0	0	0	0	0
A2/A2	Bambino		0	0	0	0	0	0	0	0	0	0	0	0	0	0	0	0	0	0	0	0	0	0	0	0	0	0	0	0	0	0	0	0	0	0	0	0	0	0	0	0	0	0	0	0	0	0	0
A2/A2	Bengal		0	0	0	0	0	0	0	10	0	0	0	0	0	0	0	0	0	0	0	0	0	0	0	0	0	0	0	0	0	0	0	0	0	5	0	0	0	0	0	0	0	0	0	0	0	0	0
A2/A2	Birman		0	0	0	0	0	0	0	0	0	0	0	0	0	0	0	0	0	0	0	0	18	0	0	0	0	0	0	0	0	0	0	0	0	0	0	0	0	0	0	0	0	0	0	0	0	0	0
A2/A2	Bombay		0	0	0	0	0	0	0	0	0	0	0	0	0	0	0	0	0	0	0	0	0	0	0	0	0	0	0	0	0	0	0	0	0	0	0	0	0	0	0	0	0	0	0	0	0	0	0
A2/A2	Brazilian Shorthair		0	0	0	0	0	0	0	0	0	0	0	0	0	0	0	0	0	0	0	0	0	0	0	0	0	0	0	0	0	0	0	0	0	0	0	0	0	0	0	0	0	0	0	0	0	0	0
A2/A2	British Longhair		0	0	0	0	0	0	0	0	0	0	0	0	0	0	0	0	0	0	0	0	0	0	0	0	0	0	0	0	0	0	0	0	0	0	0	0	0	0	0	0	0	0	0	0	0	0	0
A2/A2	British Mediumhair		0	0	0	0	0	0	0	0	0	0	0	0	0	0	0	0	0	0	0	0	0	0	0	0	0	0	0	0	0	0	0	0	0	0	0	0	0	0	0	0	0	0	0	0	0	0	0
A2/A2	British Shorthair		0	0	0	0	0	0	0	0	0	0	0	0	0	0	0	0	0	0	0	0	0	0	0	0	0	0	0	0	0	0	0	0	0	0	0	0	0	0	0	0	0	0	0	0	0	0	0
A2/A2	Burmese		0	0	0	0	0	0	0	0	0	0	0	0	0	0	0	0	0	0	0	0	0	0	0	0	0	0	0	0	0	0	0	0	0	0	0	0	0	0	0	0	0	0	0	0	0	0	0
A2/A2	Burmilla		0	0	0	0	0	0	0	0	0	0	0	0	0	0	0	0	0	0	0	0	0	0	0	0	0	0	0	0	0	0	0	0	0	0	0	0	0	0	0	0	0	0	0	0	0	0	0
A2/A2	Caracat		0	0	0	0	0	0	0	0	0	0	0	0	0	0	0	0	0	0	0	0	0	0	0	0	0	0	0	0	0	0	0	0	0	0	0	0	0	0	0	0	0	0	0	0	0	0	0
A2/A2	Cashmere		0	0	0	0	0	0	0	0	0	0	0	0	0	0	0	0	0	0	0	0	0	0	0	0	0	0	0	0	0	0	0	0	0	0	0	0	0	0	0	0	0	0	0	0	0	0	0
A2/A2	Chartreux		0	0	0	0	0	0	0	0	0	0	0	0	0	0	0	0	0	0	0	0	0	0	0	0	0	0	0	0	0	0	0	0	0	0	0	0	0	0	0	0	0	0	0	0	0	0	0
A2/A2	Chausie		0	0	0	0	0	0	0	0	0	0	0	0	0	0	0	0	0	0	0	0	1	0	0	0	0	0	0	0	0	0	0	0	0	0	0	0	0	0	0	0	0	0	0	0	0	0	0
A2/A2	Colorpoint Shorthair		0	0	0	0	0	0	0	0	0	0	0	0	0	0	0	0	0	0	0	0	0	0	0	0	0	0	0	0	0	0	0	0	0	0	0	0	0	0	0	0	0	0	0	0	0	0	0
A2/A2	Cornish Rex		0	0	0	0	0	0	0	0	0	0	0	0	0	0	0	0	0	0	0	0	0	0	0	0	0	0	0	0	0	0	0	1	0	0	2	0	0	0	0	0	0	0	0	0	0	0	0
A2/A2	Cymric		0	0	0	0	0	0	0	0	0	0	0	0	0	0	0	0	0	0	0	0	0	0	0	0	0	0	0	0	0	0	0	0	0	0	0	0	0	0	0	0	0	0	0	0	0	0	0
A2/A2	Devon Rex		0	0	0	0	0	0	0	0	0	0	0	0	0	0	0	0	0	0	0	0	0	0	0	0	0	0	0	0	0	0	0	0	0	0	1	0	0	0	0	0	0	0	0	0	0	0	0
A2/A2	Donskoy		0	0	0	0	0	0	0	1	0	0	0	0	0	0	0	0	0	0	0	0	0	0	0	0	0	0	0	0	0	0	0	0	0	0	0	0	0	0	0	0	0	0	0	0	0	0	0
A2/A2	Egyptian Mau		0	0	0	0	0	0	0	0	0	0	0	0	0	0	0	0	0	0	0	0	0	0	0	0	0	0	0	0	0	0	0	0	0	1	0	0	0	0	0	0	0	0	0	0	0	0	0
A2/A2	Elf		0	0	0	0	0	0	0	0	0	0	0	0	0	0	0	0	0	0	0	0	0	0	0	0	0	0	0	0	0	0	0	0	0	0	0	0	0	0	0	0	0	0	0	0	0	0	0
A2/A2	European Burmese		0	0	0	0	0	0	0	0	0	0	0	0	0	0	0	0	0	0	0	0	0	0	0	0	0	0	0	0	0	0	0	0	0	0	0	0	0	0	0	0	0	0	0	0	0	0	0
A2/A2	European Shorthair		0	0	0	0	0	0	0	0	0	0	0	0	0	0	0	0	0	0	0	0	0	0	0	0	0	0	0	0	0	0	0	0	0	0	0	0	0	0	0	0	0	0	0	0	0	0	0
A2/A2	Exotic Shorthair		0	0	0	0	0	0	0	0	0	0	0	0	0	0	0	0	0	0	0	0	0	0	0	0	0	0	0	0	0	0	0	0	0	0	0	0	0	0	0	0	0	0	0	0	0	0	0
A2/A2	Havana Brown		0	0	0	0	0	0	0	0	0	0	0	0	0	0	0	0	0	0	0	0	17	0	0	0	0	0	0	0	0	0	0	0	0	0	0	0	0	0	0	0	0	0	0	0	0	0	0
A2/A2	Highlander		0	0	0	0	0	0	0	0	0	0	0	0	0	0	0	0	0	0	0	0	0	0	0	0	0	0	0	0	0	0	0	0	0	0	0	0	0	0	0	0	0	0	0	0	0	0	0
A2/A2	Highlander Shorthair		0	0	0	0	0	0	0	0	0	0	0	0	0	0	0	0	0	0	0	0	0	0	0	0	0	0	0	0	0	0	0	0	0	0	0	0	0	0	0	0	0	0	0	0	0	0	0
A2/A2	Himalayan		0	0	0	0	0	0	0	1	0	0	0	0	0	0	0	0	0	0	0	0	0	0	0	0	0	0	0	0	0	0	0	0	0	0	0	0	0	0	0	0	0	0	0	0	0	0	0
A2/A2	Japanese Bobtail		0	0	0	0	0	0	0	0	0	0	0	0	0	0	0	0	0	0	0	0	0	0	0	0	0	0	0	0	0	0	0	0	0	0	0	0	0	0	0	0	0	0	0	0	0	0	0
A2/A2	Khaomanee		0	0	0	0	0	0	0	0	0	0	0	0	0	0	0	0	0	0	0	0	0	0	0	0	0	0	0	0	0	0	0	0	0	0	0	0	0	0	0	0	0	0	0	0	0	0	0
A2/A2	Korat		0	0	0	0	0	0	0	0	0	0	0	0	0	0	0	0	0	0	0	0	0	0	0	0	0	0	0	0	0	0	0	0	0	0	0	0	0	0	0	0	0	0	0	0	0	0	0
A2/A2	Kurilean Bobtail		0	0	0	0	0	0	0	0	0	0	0	0	0	0	0	0	0	0	0	0	0	0	0	0	0	0	0	0	0	0	0	0	0	0	0	0	0	0	0	0	0	0	0	0	0	0	0
A2/A2	LaPerm		0	0	0	0	0	0	0	0	0	0	0	0	0	0	0	0	0	0	0	0	0	0	0	0	0	0	0	0	0	0	0	0	0	0	0	0	0	0	0	0	0	0	0	0	0	0	0
A2/A2	Lykoi		0	0	0	0	0	0	0	0	0	0	0	0	0	0	0	0	0	0	0	0	0	0	0	0	0	0	0	0	0	0	0	0	0	0	0	0	0	0	0	0	0	0	0	0	0	0	0
A2/A2	Maine Coon		0	0	0	8	0	0	6	4	0	0	0	0	0	0	0	0	0	0	0	0	0	0	0	0	0	0	0	0	0	0	0	0	0	9	0	0	0	3	0	0	0	0	0	0	0	0	0
A2/A2	Maine Coon Polydactyl		0	0	0	1	0	0	0	0	0	0	0	0	0	0	0	0	0	0	0	0	0	0	0	0	0	0	0	0	0	0	0	0	0	2	0	0	0	0	0	0	0	0	0	0	0	0	0
A2/A2	Manx		0	0	0	0	0	0	0	0	0	0	0	0	0	0	0	0	0	0	0	0	0	0	0	0	0	0	0	0	0	0	0	0	0	0	0	0	0	0	0	0	0	0	0	0	0	0	0
A2/A2	Mekong Bobtail		0	0	0	0	0	0	0	0	0	0	0	0	0	0	0	0	0	0	0	0	0	0	0	0	0	0	0	0	0	0	0	0	0	0	0	0	0	0	0	0	0	0	0	0	0	0	0
A2/A2	Minskin		0	0	0	0	0	0	0	0	0	0	0	0	0	0	0	0	0	0	0	0	0	0	0	0	0	0	0	0	0	0	0	0	0	0	0	0	0	0	0	0	0	0	0	0	0	0	0
A2/A2	Minuet		0	0	0	0	0	0	0	0	0	0	0	0	0	0	0	0	0	0	0	0	0	0	0	0	0	0	0	0	0	0	0	0	0	0	0	0	0	0	0	0	0	0	0	0	0	0	0
A2/A2	Minuet Longhair		0	0	0	0	0	0	0	0	0	0	0	0	0	0	0	0	0	0	0	0	0	0	0	0	0	0	0	0	0	0	0	0	0	0	0	0	0	0	0	0	0	0	0	0	0	0	0
A2/A2	non-pedigree cat		0	0	0	0	0	0	0	0	0	0	0	0	0	0	0	0	0	0	0	0	0	0	0	0	0	0	0	0	0	0	0	1	0	0	0	0	0	0	0	0	1	0	0	0	0	0	0
A2/A2	Munchkin		0	0	0	0	0	0	0	0	0	0	0	0	0	0	0	0	0	0	0	0	0	0	0	0	0	0	0	0	0	0	0	0	0	0	0	0	0	0	0	0	0	0	0	0	0	0	0
A2/A2	Munchkin Longhair		0	0	0	0	0	0	0	0	0	0	0	0	0	0	0	0	0	0	0	0	0	0	0	0	0	0	0	0	0	0	0	0	0	0	0	0	0	0	0	0	0	0	0	0	0	0	0
A2/A2	Nebelung		0	0	0	0	0	0	0	0	0	0	0	0	0	0	0	0	0	0	0	0	0	0	0	0	0	0	0	0	0	0	0	0	0	0	0	0	0	0	0	0	0	0	0	0	0	0	0
A2/A2	Neva Masquerade		0	0	0	0	0	0	0	0	0	0	0	0	0	0	0	0	0	0	0	0	0	0	0	0	0	0	0	0	0	0	0	0	0	0	0	0	0	0	0	0	0	0	0	0	0	0	0
A2/A2	Norwegian Forest Cat		0	0	0	0	0	0	0	0	0	0	0	0	0	0	0	0	0	0	0	0	0	0	0	0	0	0	0	0	0	0	0	0	0	0	0	0	0	0	0	0	0	0	0	0	0	0	0
A2/A2	Ocicat		0	0	0	0	0	0	0	0	0	0	0	0	0	0	0	0	0	0	0	0	0	0	0	0	0	0	0	0	0	0	0	0	0	0	0	0	0	0	0	0	0	0	0	0	0	0	0
A2/A2	Oriental Longhair		0	0	0	0	0	0	0	0	0	0	0	0	0	0	0	0	0	0	0	0	2	0	0	0	0	0	0	0	0	0	0	0	0	0	3	0	0	0	0	0	0	0	0	0	0	0	0
A2/A2	Oriental Shorthair		0	0	0	0	0	0	0	0	0	0	0	0	0	0	0	0	0	0	0	0	7	0	0	0	0	0	0	0	0	0	0	0	0	0	1	0	0	0	0	0	0	0	0	0	0	0	0
A2/A2	Persian		0	0	0	0	0	0	0	0	0	0	0	0	0	0	0	0	0	0	0	0	0	0	0	0	0	0	0	0	0	0	0	0	0	0	0	0	0	0	0	0	0	0	0	0	0	0	0
A2/A2	Peterbald		0	0	0	0	0	0	0	1	0	0	0	0	0	0	0	0	0	0	0	0	0	0	0	0	0	0	0	0	0	0	0	0	0	0	1	0	0	0	0	0	0	0	0	0	0	0	0
A2/A2	Pixiebob		0	0	0	0	0	0	0	0	0	0	0	0	0	0	0	0	0	0	0	0	0	0	0	0	0	0	0	0	0	0	0	0	0	0	0	0	0	0	0	0	0	0	0	0	0	0	0
A2/A2	Pixiebob Longhair		0	0	0	0	0	0	0	0	0	0	0	0	0	0	0	0	0	0	0	0	0	0	0	0	0	0	0	0	0	0	0	0	0	0	0	0	0	0	0	0	0	0	0	0	0	0	0
A2/A2	RagaMuffin		0	0	0	0	0	0	0	0	0	0	0	0	0	0	0	0	0	0	0	0	0	0	0	0	0	0	0	0	0	0	0	2	0	0	0	0	0	0	0	0	0	0	0	0	0	0	0
A2/A2	Ragdoll		0	0	0	0	1	0	0	0	0	0	0	0	0	0	0	0	0	0	0	0	4	0	0	0	0	0	0	0	0	0	0	0	0	0	0	0	0	0	0	0	0	0	0	0	0	0	0
A2/A2	Russian Blue		0	0	0	0	0	0	0	0	0	0	0	0	0	0	0	0	0	0	0	0	0	0	0	0	0	0	0	0	0	0	0	0	0	0	0	0	0	0	0	0	0	0	0	0	0	0	0
A2/A2	Savannah		0	0	0	0	0	0	0	1	0	0	0	0	0	0	0	0	0	0	0	0	1	0	0	0	0	0	0	0	0	0	0	0	0	0	0	0	0	0	0	0	0	0	0	0	0	0	0
A2/A2	Scottish Fold Longhair		0	0	0	0	0	0	0	0	0	0	0	0	0	0	0	0	0	0	0	0	0	0	0	0	0	0	0	0	0	0	0	0	0	0	0	0	0	0	0	0	0	0	0	0	0	0	0
A2/A2	Scottish Fold Shorthair		0	0	0	0	0	0	0	0	0	0	0	0	0	0	0	0	0	0	0	0	0	0	0	0	0	0	0	0	0	0	0	0	0	0	0	0	0	0	0	0	0	0	0	0	0	0	0
A2/A2	Scottish Straight		0	0	0	0	0	0	0	0	0	0	0	0	0	0	0	0	0	0	0	0	0	0	0	0	0	0	0	0	0	0	0	0	0	0	0	0	0	0	0	0	0	0	0	0	0	0	0
A2/A2	Scottish Straight Longhair		0	0	0	0	0	0	0	0	0	0	0	0	0	0	0	0	0	0	0	0	0	0	0	0	0	0	0	0	0	0	0	0	0	0	0	0	0	0	0	0	0	0	0	0	0	0	0
A2/A2	Selkirk Rex		0	0	0	0	0	0	0	0	0	0	0	0	0	0	0	0	0	0	0	0	0	0	0	0	0	0	0	0	0	0	0	0	0	0	0	0	0	0	0	0	0	0	0	0	0	0	0
A2/A2	Selkirk Rex Longhair		0	0	0	0	0	0	0	0	0	0	0	0	0	0	0	0	0	0	0	0	0	0	0	0	0	0	0	0	0	0	0	0	0	0	0	0	0	0	0	0	0	0	0	0	0	0	0
A2/A2	Selkirk Rex Shorthair		0	0	0	0	0	0	0	0	0	0	0	0	0	0	0	0	0	0	0	0	0	0	0	0	0	0	0	0	0	0	0	0	0	0	0	0	0	0	0	0	0	0	0	0	0	0	0
A2/A2	Seychellois		0	0	0	0	0	0	0	0	0	0	0	0	0	0	0	0	0	0	0	0	0	0	0	0	0	0	0	0	0	0	0	0	0	0	0	0	0	0	0	0	0	0	0	0	0	0	0
A2/A2	Siamese		0	0	0	0	0	0	0	0	0	0	0	0	0	0	0	0	0	0	0	0	1	0	0	0	0	0	0	0	0	0	0	0	0	0	3	0	0	0	0	0	0	0	0	0	0	0	0
A2/A2	Siberian		0	0	0	0	0	0	0	1	0	0	0	0	0	0	0	0	0	0	0	0	0	0	0	0	0	0	0	0	0	0	0	1	0	0	0	0	0	0	0	0	0	0	0	0	0	0	0
A2/A2	Singapura		0	0	0	0	0	0	0	0	0	0	0	0	0	0	0	0	0	0	0	0	0	0	0	0	0	0	0	0	0	0	0	1	0	0	0	0	0	0	0	0	0	0	0	0	0	0	0
A2/A2	Snowshoe		0	0	0	0	0	0	0	0	0	0	0	0	0	0	0	0	0	0	0	0	0	0	0	0	0	0	0	0	0	0	0	0	0	0	0	0	0	0	0	0	0	0	0	0	0	0	0
A2/A2	Somali		0	0	0	0	0	0	0	0	0	0	0	0	0	0	0	0	0	0	0	0	1	0	0	0	0	0	0	0	0	0	0	0	0	0	0	0	0	0	0	0	0	0	0	0	0	0	0
A2/A2	Sphynx		0	0	0	0	0	0	0	1	0	0	0	0	0	0	0	0	0	0	0	0	0	0	0	0	0	0	0	0	0	0	0	0	0	0	0	0	0	0	0	0	0	0	0	0	0	0	0
A2/A2	Tennessee Rex		0	0	0	0	0	0	6	1	0	0	0	0	0	0	0	0	0	0	0	0	0	0	0	0	0	0	0	0	0	0	0	0	0	0	0	0	0	0	0	0	0	0	0	0	0	0	0
A2/A2	Thai Cat		0	0	0	0	0	0	0	0	0	0	0	0	0	0	0	0	0	0	0	0	0	0	0	0	0	0	0	0	0	0	0	0	0	0	0	0	0	0	0	0	0	0	0	0	0	0	0
A2/A2	Tiffanie		0	0	0	0	0	0	0	0	0	0	0	0	0	0	0	0	0	0	0	0	0	0	0	0	0	0	0	0	0	0	0	0	0	0	0	0	0	0	0	0	0	0	0	0	0	0	0
A2/A2	Tonkinese		0	0	0	0	0	0	0	0	0	0	0	0	0	0	0	0	0	0	0	0	0	0	0	0	0	0	0	0	0	0	0	0	0	0	0	0	0	0	0	0	0	0	0	0	0	0	0
A2/A2	Topaz		0	0	0	0	0	0	0	0	0	0	0	0	0	0	0	0	0	0	0	0	0	0	0	0	0	0	0	0	0	0	0	0	0	0	0	0	0	0	0	0	0	0	0	0	0	0	0
A2/A2	Toybob		0	0	0	0	0	0	0	0	0	0	0	0	0	0	0	0	0	0	0	0	0	0	0	0	0	0	0	0	0	0	0	2	0	0	0	0	0	0	0	0	0	0	0	0	0	0	0
A2/A2	Toyger		0	0	0	0	0	0	0	0	0	0	0	0	0	0	0	0	0	0	0	0	0	0	0	0	0	0	0	0	0	0	0	0	0	0	0	0	0	0	0	0	0	0	0	0	0	0	0
A2/A2	Turkish Angora		0	0	0	0	0	0	0	0	0	0	0	0	0	0	0	0	0	0	0	0	0	0	0	0	0	0	0	0	0	0	0	0	0	0	0	0	0	0	0	0	0	0	0	0	0	0	0
A2/A2	Turkish Van		0	0	0	0	0	0	0	0	0	0	0	0	0	0	0	0	0	0	0	0	0	0	0	0	0	0	0	0	0	0	0	0	0	0	0	0	0	0	0	0	0	0	0	0	0	0	0
present	Abyssinian		167	167	166	167	167	167	167	19	167	167	167	167	167	167	167	167	167	167	167	163	167	167	167	165	164	167	167	167	167	167	167	167	167	163	167	166	167	167	167	19	167	167	167	167	167	167	167
present	American Bobtail Longhair		35	35	35	35	35	35	35	2	35	35	35	35	35	35	35	35	35	35	35	35	35	35	35	35	35	35	35	35	35	35	35	35	35	35	35	35	35	35	35	2	35	35	35	35	35	35	35
present	American Bobtail Shorthair		9	9	9	9	9	9	9	0	9	9	9	9	9	9	9	9	9	9	9	9	9	9	9	9	9	9	9	9	9	9	9	9	9	9	9	9	9	9	9	0	9	9	9	9	9	9	9
present	American Curl Longhair		27	27	26	27	27	27	27	0	27	27	27	27	27	27	27	27	27	27	27	25	27	27	27	26	26	27	27	27	27	27	27	27	27	25	27	27	26	27	27	0	27	27	27	27	27	27	27
present	American Curl Shorthair		20	20	17	20	20	20	20	0	20	20	20	20	20	20	20	20	20	20	20	15	20	20	20	17	16	20	20	20	20	20	20	20	20	17	20	20	19	20	20	0	20	20	20	20	20	20	20
present	American Shorthair		49	49	49	49	49	49	48	24	49	49	49	49	49	49	49	49	49	49	49	49	49	49	49	48	49	49	49	49	49	49	49	49	49	49	49	49	49	49	49	24	49	49	49	49	49	49	49
present	Aphrodite		4	4	4	4	4	4	4	0	4	4	4	4	4	4	4	4	4	4	4	4	4	4	4	4	4	4	4	4	4	4	4	4	4	4	4	4	4	4	4	0	4	4	4	4	4	4	4
present	Asian Shorthair		1	1	1	1	1	1	1	0	1	1	1	1	1	1	1	1	1	1	1	1	1	1	1	1	1	1	1	1	1	1	1	1	1	1	1	1	1	1	1	0	1	1	1	1	1	1	1
present	Australian Mist		8	8	8	8	8	8	8	0	8	8	8	8	8	8	8	8	8	8	8	8	8	8	8	8	8	8	8	8	8	8	8	8	8	8	8	8	8	8	8	0	8	8	8	8	8	8	8
present	Balinese		76	76	76	76	76	76	76	9	76	76	76	76	76	76	76	76	76	76	76	76	76	76	76	75	75	76	76	76	76	76	76	76	76	74	76	76	76	76	76	9	76	76	76	76	76	76	76
present	Bambino		5	5	5	5	5	5	5	5	5	5	5	5	5	5	5	5	5	5	5	5	5	5	5	5	5	5	5	5	5	5	5	5	5	5	5	5	5	5	5	5	5	5	5	5	5	5	5
present	Bengal		1703	1703	1697	1703	1702	1703	1668	311	1703	1692	1703	1703	1703	1703	1703	1703	1703	1703	1702	1696	1703	1703	1703	1692	1693	1703	1703	1703	1703	1703	1703	1703	1703	1692	1703	1703	1700	1703	1703	311	1703	1703	1703	1703	1703	1703	1703
present	Birman		174	174	173	174	174	174	174	10	174	174	174	174	174	174	174	174	174	174	174	173	174	174	174	171	174	174	174	174	174	174	174	174	174	173	174	174	174	174	174	10	174	174	174	174	174	174	174
present	Bombay		4	4	4	4	4	4	3	1	4	4	4	4	4	4	4	4	4	4	4	3	4	4	4	4	4	4	4	4	4	4	4	4	4	4	4	4	4	4	4	1	4	4	4	4	4	4	4
present	Brazilian Shorthair		2	2	2	2	2	2	2	2	2	2	2	2	2	2	2	2	2	2	2	2	2	2	2	2	2	2	2	2	2	2	2	2	2	2	2	2	2	2	2	2	2	2	2	2	2	2	2
present	British Longhair		43	43	43	43	43	43	42	15	43	42	43	43	43	43	43	43	43	43	43	43	43	43	43	43	43	43	43	43	43	43	43	43	43	43	43	43	43	43	43	15	43	43	43	43	43	43	43
present	British Mediumhair		5	5	4	5	5	5	5	0	5	5	5	5	5	5	5	5	5	5	5	3	5	5	5	5	4	5	5	5	5	5	5	5	5	5	5	5	5	5	5	0	5	5	5	5	5	5	5
present	British Shorthair		347	347	346	347	347	347	346	96	347	347	347	347	347	347	347	347	347	347	347	345	347	347	347	344	346	347	347	347	347	347	347	347	347	333	347	346	347	347	347	98	347	347	347	347	347	347	347
present	Burmese		113	113	111	113	113	113	111	8	113	112	113	113	113	113	113	113	113	113	112	112	113	113	113	112	113	113	113	113	113	113	113	113	113	111	113	113	113	113	113	8	113	113	113	113	113	113	113
present	Burmilla		33	33	30	33	33	33	32	2	33	33	33	33	33	33	33	33	33	33	32	31	33	33	33	32	31	33	33	33	33	33	33	33	33	31	33	33	32	33	33	2	33	33	33	33	33	33	33
present	Caracat		1	1	1	1	1	1	1	1	1	1	1	1	1	1	1	1	1	1	1	1	1	1	1	1	1	1	1	1	1	1	1	1	1	1	1	1	1	1	1	1	1	1	1	1	1	1	1
present	Cashmere		3	3	3	3	3	3	3	3	3	3	3	3	3	3	3	3	3	3	3	3	3	3	3	3	3	3	3	3	3	3	3	3	3	3	3	3	3	3	3	3	3	3	3	3	3	3	3
present	Chartreux		84	84	83	84	84	84	83	16	84	84	84	84	84	84	84	84	84	84	84	83	84	84	84	84	83	84	84	84	84	84	84	84	84	82	84	84	84	84	84	16	84	84	84	84	84	84	84
present	Chausie		6	6	6	6	6	6	5	0	6	6	6	6	6	6	6	6	6	6	6	6	6	6	6	6	6	6	6	6	6	6	6	6	6	6	6	6	6	6	6	0	6	6	6	6	6	6	6
present	Colorpoint Shorthair		2	2	2	2	2	2	2	1	2	2	2	2	2	2	2	2	2	2	2	2	2	2	2	2	2	2	2	2	2	2	2	2	2	2	2	2	2	2	2	1	2	2	2	2	2	2	2
present	Cornish Rex		106	106	106	106	106	106	106	7	106	105	106	106	106	106	106	106	106	106	105	104	106	106	106	106	105	106	106	106	106	106	106	106	106	102	106	105	105	106	106	7	106	106	106	106	106	106	106
present	Cymric		16	16	15	16	16	16	16	0	16	16	16	16	16	16	16	16	16	16	16	14	16	16	16	15	15	16	16	16	16	16	16	16	16	15	16	16	15	16	16	0	16	16	16	16	16	16	16
present	Devon Rex		447	447	445	447	447	447	444	97	447	447	447	447	447	447	447	447	447	447	446	443	447	447	447	443	446	447	447	447	447	447	447	447	447	425	447	447	447	447	447	97	447	447	447	447	446	447	447
present	Donskoy		17	17	17	17	17	17	17	2	17	17	17	17	17	17	17	17	17	17	17	16	17	17	17	17	16	17	17	17	17	17	17	17	17	16	17	17	17	17	17	2	17	17	17	17	17	17	17
present	Egyptian Mau		55	55	54	55	55	55	54	9	55	55	55	55	55	55	55	55	55	55	55	52	55	55	55	55	54	55	55	55	55	55	55	55	55	51	55	55	55	55	55	9	55	55	55	55	55	55	55
present	Elf		8	8	8	8	8	8	8	8	8	8	8	8	8	8	8	8	8	8	8	8	8	8	8	8	8	8	8	8	8	8	8	8	8	8	8	8	8	8	8	8	8	8	8	8	8	8	8
present	European Burmese		1	1	1	1	1	1	1	0	1	1	1	1	1	1	1	1	1	1	1	1	1	1	1	1	1	1	1	1	1	1	1	1	1	1	1	1	1	1	1	0	1	1	1	1	1	1	1
present	European Shorthair		91	91	91	91	91	91	90	9	91	91	91	91	91	91	91	91	91	91	91	91	91	91	91	91	90	91	91	91	91	91	91	91	91	91	91	91	91	91	91	9	91	91	91	91	91	91	91
present	Exotic Shorthair		68	68	68	68	68	68	67	9	68	68	68	68	68	68	68	68	68	68	68	67	68	68	68	68	68	68	68	68	68	68	68	68	68	68	68	68	68	68	68	9	68	68	68	68	68	68	68
present	Havana Brown		30	30	30	30	30	30	30	3	30	30	30	30	30	30	30	30	30	30	30	30	30	30	30	30	30	30	30	30	30	30	30	30	30	30	30	30	30	30	30	3	30	30	30	30	30	30	30
present	Highlander		201	201	201	201	201	201	201	47	201	201	201	201	201	201	201	201	201	201	199	201	201	201	201	201	201	201	201	201	201	201	201	201	201	201	201	201	201	201	201	47	201	201	201	201	201	201	201
present	Highlander Shorthair		30	30	30	30	30	30	30	7	30	30	30	30	30	30	30	30	30	30	30	30	30	30	30	30	30	30	30	30	30	30	30	30	30	30	30	30	30	30	30	7	30	30	30	30	30	30	30
present	Himalayan		16	16	16	16	16	16	16	2	16	16	16	16	16	16	16	16	16	16	16	16	16	16	16	16	14	16	16	16	16	16	16	16	16	15	16	16	16	16	16	2	16	16	16	16	16	16	16
present	Japanese Bobtail		9	9	9	9	9	9	8	0	9	9	9	9	9	9	9	9	9	9	9	8	9	9	9	9	9	9	9	9	9	9	9	9	9	9	9	9	9	9	9	0	9	9	9	9	9	9	9
present	Khaomanee		21	21	20	21	21	21	20	0	21	20	21	21	21	21	21	21	21	21	21	21	21	21	21	21	21	21	21	21	21	21	21	21	21	21	21	21	21	21	21	0	21	21	21	21	21	21	21
present	Korat		51	51	50	51	51	51	51	0	51	51	51	51	51	51	51	51	51	51	51	49	51	51	51	51	50	51	51	51	51	51	51	51	51	50	51	51	51	51	51	0	51	51	51	51	51	51	51
present	Kurilean Bobtail		14	14	14	14	14	14	14	0	14	14	14	14	14	14	14	14	14	14	14	14	14	14	14	14	14	14	14	14	14	14	14	14	14	14	14	14	14	14	14	0	14	14	14	14	14	14	14
present	LaPerm		35	35	35	35	35	35	35	7	35	35	35	35	35	35	35	35	35	35	35	35	35	35	35	35	35	35	35	35	35	35	35	35	35	35	35	35	35	35	35	7	35	35	35	35	35	35	35
present	Lykoi		104	104	104	104	104	104	103	19	104	104	104	104	104	104	104	104	104	104	104	104	104	104	104	103	104	104	104	104	104	104	104	104	104	104	104	103	104	104	104	19	104	104	104	104	104	104	104
present	Maine Coon		1971	1971	1966	1971	1971	1971	1964	497	1971	1967	1971	1971	1971	1971	1971	1971	1971	1971	1968	1966	1971	1971	1971	1966	1966	1971	1971	1971	1971	1971	1971	1971	1971	1953	1971	1971	1971	1971	1971	497	1971	1971	1971	1971	1971	1971	1971
present	Maine Coon Polydactyl		150	150	150	150	150	150	149	43	150	150	150	150	150	150	150	150	150	150	150	150	150	150	150	150	150	150	150	150	150	150	150	150	150	150	150	150	150	150	150	43	150	150	150	150	150	150	150
present	Manx		30	30	30	30	30	30	29	4	30	30	30	30	30	30	30	30	30	30	30	28	30	30	30	30	30	30	30	30	30	30	30	30	30	30	30	30	30	30	30	4	30	30	30	30	30	30	30
present	Mekong Bobtail		3	3	3	3	3	3	3	0	3	3	3	3	3	3	3	3	3	3	3	3	3	3	3	3	3	3	3	3	3	3	3	3	3	3	3	3	3	3	3	0	3	3	3	3	3	3	3
present	Minskin		9	9	9	9	9	9	9	2	9	9	9	9	9	9	9	9	9	9	9	9	9	9	9	9	9	9	9	9	9	9	9	9	9	9	9	9	9	9	9	2	9	9	9	9	9	9	9
present	Minuet		12	12	12	12	12	12	11	4	12	12	12	12	12	12	12	12	12	12	12	12	12	12	12	12	11	12	12	12	12	12	12	12	12	12	12	12	12	12	12	4	12	12	12	12	12	12	12
present	Minuet Longhair		24	24	24	24	24	24	24	11	24	24	24	24	24	24	24	24	24	24	24	24	24	24	24	24	24	24	24	24	24	24	24	24	24	24	24	24	24	24	24	11	24	24	24	24	24	24	24
present	non-pedigree cat		617	617	616	617	617	617	606	90	617	616	617	617	617	617	617	617	617	617	617	609	617	617	617	613	616	617	617	617	617	617	617	617	617	607	617	616	616	617	617	90	617	617	617	617	617	617	617
present	Munchkin		40	40	39	40	40	40	38	15	40	39	40	40	40	40	40	40	40	40	40	40	40	40	40	39	39	40	40	40	40	40	40	40	40	39	40	40	40	40	40	15	40	40	40	40	40	40	40
present	Munchkin Longhair		11	11	10	11	11	11	10	5	11	10	11	11	11	11	11	11	11	11	11	11	11	11	11	11	10	11	11	11	11	11	11	11	11	11	11	11	11	11	11	5	11	11	11	11	11	11	11
present	Nebelung		1	1	1	1	1	1	1	0	1	1	1	1	1	1	1	1	1	1	1	1	1	1	1	1	1	1	1	1	1	1	1	1	1	1	1	1	1	1	1	0	1	1	1	1	1	1	1
present	Neva Masquerade		23	23	23	23	23	23	23	12	23	23	23	23	23	23	23	23	23	23	23	23	23	23	23	23	23	23	23	23	23	23	23	23	23	23	23	23	23	23	23	12	23	23	23	23	23	23	23
present	Norwegian Forest Cat		121	121	121	121	121	121	121	16	121	121	121	121	121	121	121	121	121	121	121	121	121	121	121	121	121	121	121	121	121	121	121	121	121	121	121	121	121	121	121	16	121	121	121	121	121	121	121
present	Ocicat		76	76	76	76	76	76	76	1	76	76	76	76	76	76	76	76	76	76	76	75	76	76	76	76	75	76	76	76	76	76	76	76	76	76	76	76	76	76	76	1	76	76	76	76	76	76	76
present	Oriental Longhair		51	51	51	51	51	51	51	2	51	51	51	51	51	51	51	51	51	51	51	51	51	51	51	51	51	51	51	51	51	51	51	51	51	51	51	51	51	51	51	2	51	51	51	51	51	51	51
present	Oriental Shorthair		178	178	177	178	178	178	176	12	178	177	178	178	178	178	178	178	178	178	177	177	178	178	178	176	176	178	178	178	178	178	178	178	178	177	178	178	178	178	178	12	178	178	178	178	178	178	178
present	Persian		120	120	118	120	120	120	117	5	120	118	120	120	120	120	120	120	120	120	120	119	120	120	120	119	118	120	120	120	120	120	120	120	120	118	120	120	120	120	120	5	120	120	120	120	120	120	120
present	Peterbald		17	17	17	17	17	17	17	6	17	17	17	17	17	17	17	17	17	17	17	17	17	17	17	17	17	17	17	17	17	17	17	17	17	17	17	17	17	17	17	6	17	17	17	17	17	17	17
present	Pixiebob		21	21	21	21	21	21	21	1	21	20	21	21	21	21	21	21	21	21	21	21	21	21	21	21	21	21	21	21	21	21	21	21	21	19	21	21	21	21	21	1	21	21	21	21	21	21	21
present	Pixiebob Longhair		12	12	12	12	12	12	12	0	12	12	12	12	12	12	12	12	12	12	12	12	12	12	12	12	12	12	12	12	12	12	12	12	12	11	12	12	12	12	12	0	12	12	12	12	12	12	12
present	RagaMuffin		118	118	118	118	118	118	117	9	118	118	118	118	118	118	118	118	118	118	118	118	118	118	118	118	118	118	118	118	118	118	118	118	118	118	118	118	118	118	118	9	118	118	118	118	118	118	118
present	Ragdoll		1115	1115	1114	1115	1115	1115	1110	298	1115	1112	1115	1115	1115	1115	1115	1115	1115	1115	1112	1115	1115	1115	1115	1110	1114	1115	1115	1115	1115	1115	1115	1115	1115	1107	1115	1115	1115	1115	1115	298	1115	1115	1115	1115	1115	1115	1115
present	Russian Blue		64	64	62	64	64	64	64	3	64	64	64	64	64	64	64	64	64	64	63	62	64	64	64	64	62	64	64	64	64	64	64	64	64	62	64	64	63	64	64	3	64	64	64	64	64	64	64
present	Savannah		80	80	80	80	80	80	78	12	80	80	80	80	80	80	80	80	80	80	80	80	80	80	80	80	80	80	80	80	80	79	80	80	80	78	80	80	80	80	80	12	80	80	80	80	80	80	80
present	Scottish Fold Longhair		14	14	14	14	14	14	13	5	14	14	14	14	14	14	14	14	14	14	14	14	14	14	14	13	14	14	14	14	14	14	14	14	14	14	14	14	14	14	14	5	14	14	14	14	14	14	14
present	Scottish Fold Shorthair		76	76	76	76	76	76	74	31	76	76	76	76	76	76	76	76	76	76	76	76	76	76	76	76	76	76	76	76	76	76	76	76	76	76	76	76	76	76	76	31	76	76	76	76	76	76	76
present	Scottish Straight		61	61	61	61	61	61	58	21	61	61	61	61	61	61	61	61	61	61	61	61	61	61	61	59	61	61	61	61	61	61	61	61	61	59	61	61	61	61	61	20	61	61	61	61	61	61	61
present	Scottish Straight Longhair		14	14	14	14	14	14	13	5	14	14	14	14	14	14	14	14	14	14	14	14	14	14	14	14	14	14	14	14	14	14	14	14	14	14	14	14	14	14	14	5	14	14	14	14	14	14	14
present	Selkirk Rex		45	45	45	45	45	45	45	17	45	45	45	45	45	45	45	45	45	45	45	45	45	45	45	44	45	45	45	45	45	45	45	45	45	45	45	45	45	45	45	17	45	45	45	45	45	45	45
present	Selkirk Rex Longhair		58	58	57	58	57	58	56	16	58	57	58	58	58	58	58	58	58	58	58	57	58	58	58	57	57	58	58	58	58	58	58	58	58	56	58	58	57	58	58	16	58	58	58	58	58	58	58
present	Selkirk Rex Shorthair		18	18	18	18	18	18	18	2	18	18	18	18	18	18	18	18	18	18	18	18	18	18	18	18	18	18	18	18	18	18	18	18	18	18	18	18	18	18	18	2	18	18	18	18	18	18	18
present	Seychellois		1	1	1	1	1	1	1	0	1	1	1	1	1	1	1	1	1	1	1	1	1	1	1	1	1	1	1	1	1	1	1	1	1	1	1	1	1	1	1	0	1	1	1	1	1	1	1
present	Siamese		146	146	145	146	146	146	144	21	146	145	146	146	146	146	146	146	146	146	146	142	146	146	146	146	146	146	146	146	146	146	146	146	146	146	146	146	146	146	146	21	146	146	146	146	146	146	146
present	Siberian		559	559	559	559	559	559	554	97	559	559	559	559	559	559	559	559	559	559	559	558	559	559	559	558	559	559	559	559	559	559	559	559	559	558	559	558	559	559	559	97	559	559	559	559	559	559	559
present	Singapura		39	39	38	39	39	39	37	2	39	39	39	39	39	39	39	39	39	39	39	39	39	39	39	38	39	39	39	39	39	39	39	39	39	38	39	39	39	39	39	2	39	39	39	39	39	39	39
present	Snowshoe		1	1	1	1	1	1	1	1	1	1	1	1	1	1	1	1	1	1	1	1	1	1	1	1	1	1	1	1	1	1	1	1	1	1	1	1	1	1	1	1	1	1	1	1	1	1	1
present	Somali		47	47	44	47	47	47	47	4	47	47	47	47	47	47	47	47	47	47	47	44	47	47	47	47	45	47	47	47	47	47	47	47	47	45	47	47	47	47	47	4	47	47	47	47	47	47	47
present	Sphynx		547	547	547	547	547	547	543	110	547	547	547	547	547	547	547	547	547	547	546	546	547	547	547	546	545	547	547	547	547	547	547	547	547	546	547	546	547	547	547	110	547	547	547	547	547	547	547
present	Tennessee Rex		35	35	35	35	35	35	32	13	35	35	35	35	35	35	35	35	35	35	35	35	35	35	35	35	35	35	35	35	35	35	35	35	35	35	35	35	35	35	35	13	35	35	35	35	35	35	35
present	Thai Cat		8	8	8	8	8	8	8	3	8	8	8	8	8	8	8	8	8	8	8	8	8	8	8	8	8	8	8	8	8	8	8	8	8	8	8	8	8	8	8	3	8	8	8	8	8	8	8
present	Tiffanie		1	1	1	1	1	1	1	0	1	1	1	1	1	1	1	1	1	1	1	1	1	1	1	1	1	1	1	1	1	1	1	1	1	1	1	1	1	1	1	0	1	1	1	1	1	1	1
present	Tonkinese		41	41	41	41	41	41	41	15	41	41	41	41	41	41	41	41	41	41	41	41	41	41	41	40	41	41	41	41	41	41	41	41	41	41	41	41	41	41	41	15	41	41	41	41	41	41	41
present	Topaz		1	1	1	1	1	1	1	0	1	1	1	1	1	1	1	1	1	1	1	1	1	1	1	1	1	1	1	1	1	1	1	1	1	1	1	1	1	1	1	0	1	1	1	1	1	1	1
present	Toybob		56	56	56	56	56	56	53	2	56	55	56	56	56	56	56	56	56	56	56	56	56	56	56	55	55	56	56	56	56	56	56	56	56	55	56	56	56	56	56	2	56	56	56	56	56	56	56
present	Toyger		13	13	13	13	13	13	13	0	13	13	13	13	13	13	13	13	13	13	13	13	13	13	13	13	13	13	13	13	13	13	13	13	13	13	13	13	13	13	13	0	13	13	13	13	13	13	13
present	Turkish Angora		110	110	110	110	110	110	108	13	110	107	110	110	110	110	110	110	110	110	108	108	110	110	110	106	109	110	110	110	110	110	110	110	110	105	110	110	110	110	110	13	110	110	110	110	110	110	110
present	Turkish Van		40	40	40	40	40	40	40	0	40	40	40	40	40	40	40	40	40	40	40	32	40	40	40	38	37	40	40	40	40	40	40	40	40	35	40	40	40	40	40	0	40	40	40	40	40	40	40
A1/A1	Abyssinian		1	1	1	1	1	1	1	1	1	1	1	1	1	1	1	1	1	1	1	1	0.778443	1	1	1	1	1	1	1	1	1	1	1	1	0.944785	0.892216	1	1	1	1	1	1	1	1	1	1	1	1
A1/A1	American Bobtail Longhair		1	1	1	1	0.885714	1	1	1	1	1	1	1	1	1	1	1	1	1	1	1	1	1	1	1	1	1	1	1	1	1	1	1	1	1	1	1	1	1	1	1	1	1	1	1	1	1	1
A1/A1	American Bobtail Shorthair		1	1	1	1	0.888889	1	1		1	1	1	1	1	1	1	1	1	1	1	1	1	1	1	1	1	1	1	1	1	1	1	1	1	0.888889	1	1	1	1	1		1	1	1	1	1	1	1
A1/A1	American Curl Longhair		1	1	1	1	1	1	1		1	1	1	1	1	1	1	1	1	1	1	1	0.888889	1	1	1	1	1	1	1	1	1	1	0.962963	1	1	1	1	1	1	1		1	1	1	1	1	1	1
A1/A1	American Curl Shorthair		1	1	1	1	1	1	1		1	1	1	1	1	1	1	1	1	1	1	1	1	1	1	1	1	1	1	1	1	1	1	0.9	1	1	1	1	1	1	1		1	1	1	1	1	1	1
A1/A1	American Shorthair		1	1	1	1	1	1	0.979167	1	1	1	1	1	1	1	1	1	1	1	1	1	1	1	1	1	1	1	1	1	1	1	1	1	1	1	0.979592	1	1	1	1	1	1	1	1	1	1	1	1
A1/A1	Aphrodite		1	1	1	1	1	1	1		1	1	1	1	1	1	1	1	1	1	1	1	1	1	1	1	1	1	1	1	1	1	1	1	1	1	1	1	1	1	1		1	1	1	1	1	1	1
A1/A1	Asian Shorthair		1	1	1	1	1	1	1		1	1	1	1	1	1	1	1	1	1	1	1	1	1	1	1	1	1	1	1	1	1	1	1	1	1	1	1	1	1	1		1	1	1	1	1	1	1
A1/A1	Australian Mist		1	1	1	1	1	1	1		1	1	1	1	1	1	1	1	1	1	1	1	1	1	1	1	1	1	1	1	1	1	1	1	1	1	1	1	1	1	1		1	1	1	1	1	1	1
A1/A1	Balinese		1	1	1	1	1	1	0.986842	0.777778	1	1	1	1	1	1	1	1	1	1	1	1	0.789474	1	1	1	1	1	1	1	1	1	1	1	1	1	0.802632	1	1	0.973684	1	1	1	1	1	1	1	1	1
A1/A1	Bambino		1	1	1	1	1	1	1	1	1	1	1	1	1	1	1	1	1	1	1	1	1	1	1	1	1	1	1	1	1	1	1	1	1	1	1	1	1	1	1	1	1	1	1	1	1	1	1
A1/A1	Bengal		1	1	1	1	1	1	0.9994	0.797428	1	1	1	1	1	1	1	1	1	1	1	1	0.998826	1	1	1	1	1	1	1	1	1	1	1	1	0.887707	1	1	1	1	1	1	1	1	1	1	1	1	1
A1/A1	Birman		1	1	1	1	1	1	1	1	1	1	1	1	1	1	1	1	1	1	1	1	0.477011	1	1	1	1	1	1	1	1	1	1	1	1	1	1	1	1	1	1	1	1	1	1	1	1	1	1
A1/A1	Bombay		1	1	1	1	1	1	1	0	1	1	1	1	1	1	1	1	1	1	1	1	1	1	1	1	1	1	1	1	1	1	1	1	1	1	1	1	1	1	1	1	1	1	1	1	1	1	1
A1/A1	Brazilian Shorthair		1	1	1	1	1	1	1	1	1	1	1	1	1	1	1	1	1	1	1	1	1	1	1	1	1	1	1	1	1	1	1	1	1	1	1	1	1	1	1	1	1	1	1	1	1	1	1
A1/A1	British Longhair		1	1	1	1	1	1	1	1	1	1	1	1	1	1	1	1	1	1	1	1	1	1	1	1	1	1	1	1	1	1	1	1	1	1	1	1	1	1	1	1	1	1	1	1	1	1	1
A1/A1	British Mediumhair		1	1	1	1	1	1	1		1	1	1	1	1	1	1	1	1	1	1	1	1	1	1	1	1	1	1	1	1	1	1	1	1	1	1	1	1	1	1		1	1	1	1	1	1	1
A1/A1	British Shorthair		1	1	1	1	1	1	1	0.958333	1	1	1	1	1	1	1	1	1	1	1	1	1	1	1	1	1	1	1	1	1	1	1	1	1	1	1	1	1	1	1	1	1	1	1	1	1	1	1
A1/A1	Burmese		1	1	1	1	1	1	1	1	1	1	0.99115	1	1	1	1	1	1	0.955752	1	1	1	1	1	1	1	1	1	1	1	1	1	1	1	1	1	1	1	1	1	1	1	1	1	1	1	1	0.964602
A1/A1	Burmilla		1	1	1	1	1	1	1	1	1	1	1	1	1	1	1	1	1	1	1	1	1	1	1	1	1	1	1	1	1	1	1	1	1	1	1	1	1	1	1	1	1	1	1	1	1	1	1
A1/A1	Caracat		1	1	1	1	1	1	1	1	1	1	1	1	1	1	1	1	1	1	1	1	1	1	1	1	1	1	1	1	1	1	1	1	1	0	1	1	1	1	1	1	1	1	1	1	1	1	1
A1/A1	Cashmere		1	1	1	1	1	1	1	0.333333	1	1	1	1	1	1	1	1	1	1	1	1	1	1	1	1	1	1	1	1	1	1	1	1	1	1	1	1	1	1	1	1	1	1	1	1	1	1	1
A1/A1	Chartreux		1	1	1	1	1	1	1	1	1	1	1	1	1	1	1	1	1	1	1	1	1	1	1	1	1	1	1	1	1	1	1	1	1	1	1	1	1	1	1	1	1	1	1	1	1	1	1
A1/A1	Chausie		1	1	1	1	1	1	1		1	1	1	1	1	1	1	1	1	1	1	1	0.333333	1	1	1	1	1	1	1	1	1	1	1	1	0.833333	1	1	1	1	1		1	1	1	1	1	1	1
A1/A1	Colorpoint Shorthair		1	1	1	1	1	1	1	1	1	1	1	1	1	1	1	1	1	1	1	1	0.5	1	1	1	1	1	1	1	1	1	1	1	1	1	1	1	1	1	1	1	1	1	1	1	1	1	1
A1/A1	Cornish Rex		1	1	1	1	1	1	1	1	1	1	1	1	1	1	1	1	1	1	1	1	1	1	1	1	1	1	1	1	1	1	1	0.867925	1	1	0.707547	1	1	1	1	1	1	1	1	1	1	1	1
A1/A1	Cymric		1	1	1	1	1	1	0.875		1	1	1	1	1	1	1	1	1	1	1	1	1	1	1	1	1	1	1	1	1	1	1	1	1	1	1	1	1	1	1		1	1	1	1	1	1	1
A1/A1	Devon Rex		1	1	1	1	1	1	1	0.824742	1	1	1	1	1	1	1	1	1	1	1	1	1	1	1	1	1	1	1	1	1	1	1	1	1	1	0.96868	1	1	1	0.982103	1	1	1	1	1	1	1	1
A1/A1	Donskoy		1	1	1	1	1	1	1	0	1	1	1	1	1	1	1	1	1	1	1	1	0.941176	1	1	1	1	1	1	1	1	1	1	0.764706	1	1	0.941176	1	1	1	1	1	1	1	1	1	1	1	1
A1/A1	Egyptian Mau		1	1	1	1	1	1	1	1	1	1	1	1	1	1	1	1	1	1	1	1	1	1	1	1	1	1	1	1	1	1	1	1	1	0.764706	1	1	1	1	1	1	1	1	1	1	1	1	1
A1/A1	Elf		1	1	1	1	1	1	1	0.875	1	1	1	1	1	1	1	1	1	1	1	1	1	1	1	1	1	1	1	1	1	1	1	1	1	1	1	1	1	1	1	1	1	1	1	1	1	1	1
A1/A1	European Burmese		1	1	1	1	1	1	1		1	1	1	1	1	1	1	1	1	1	1	1	1	1	1	1	1	1	1	1	1	1	1	1	1	1	1	1	1	1	1		1	1	1	1	1	1	1
A1/A1	European Shorthair		1	1	1	1	1	1	1	1	1	1	1	1	1	1	1	1	1	1	1	1	0.989011	1	1	1	1	1	1	1	1	1	1	1	1	0.989011	0.989011	1	1	1	1	1	1	1	1	1	1	1	1
A1/A1	Exotic Shorthair		1	1	1	1	1	1	1	0.555556	1	1	1	1	1	1	1	1	1	1	1	1	1	1	1	1	0.985294	1	1	1	1	1	1	0.985294	1	1	1	1	1	1	1	1	1	1	1	1	1	1	1
A1/A1	Havana Brown		1	1	1	1	1	1	1	1	1	1	1	1	1	1	1	1	1	1	1	1	0.0333333	1	1	1	1	1	1	1	1	1	1	1	1	1	0.966667	1	1	1	1	1	1	1	1	1	1	1	1
A1/A1	Highlander		1	1	1	1	0.995025	1	0.995025	0.978723	1	1	1	1	1	1	1	1	1	1	1	1	0.99005	1	1	1	1	1	1	1	1	1	1	1	1	0.9801	0.995025	0.995025	1	1	1	1	1	1	1	1	1	1	1
A1/A1	Highlander Shorthair		1	1	1	1	1	1	1	1	1	1	1	1	1	1	1	1	1	1	1	1	1	1	1	1	1	1	1	1	1	1	1	1	1	0.933333	1	1	1	1	1	1	1	1	1	1	1	1	1
A1/A1	Himalayan		1	1	1	1	1	1	0.9375	0.5	1	1	1	1	1	1	1	1	1	1	1	1	1	1	1	1	1	1	1	1	1	1	1	1	1	1	1	1	1	1	1	1	1	1	1	1	1	1	1
A1/A1	Japanese Bobtail		1	1	1	1	1	1	1		1	1	1	1	1	1	1	1	1	1	1	1	1	1	1	1	1	1	1	1	1	1	1	1	1	1	1	1	1	1	1		1	1	1	1	1	1	1
A1/A1	Khaomanee		1	1	1	1	1	1	1		1	1	1	1	1	1	1	1	1	1	1	1	1	1	1	1	1	1	1	1	1	1	1	1	1	1	1	1	1	1	1		1	1	1	1	1	1	1
A1/A1	Korat		1	1	1	1	1	1	1		1	1	1	1	1	1	1	1	1	1	1	1	1	1	1	1	1	1	1	1	1	1	1	1	1	1	1	1	1	1	1		1	1	1	1	1	1	1
A1/A1	Kurilean Bobtail		1	1	1	1	1	1	1		1	1	1	1	1	1	1	1	1	1	1	1	1	1	1	1	1	1	1	1	1	1	1	0.785714	1	1	1	1	1	1	1		1	1	1	1	1	1	1
A1/A1	LaPerm		1	1	1	1	1	1	1	1	1	1	1	1	1	1	1	1	1	1	1	1	1	1	1	1	1	1	1	1	1	1	1	1	1	0.971429	1	1	1	1	1	1	1	1	1	1	1	1	1
A1/A1	Lykoi		1	1	1	1	1	1	1	0.842105	1	1	1	1	1	1	1	1	1	1	1	1	0.990385	1	1	1	1	1	1	1	1	1	1	1	1	0.932692	1	1	1	1	1	1	1	1	1	1	1	1	1
A1/A1	Maine Coon		1	1	1	0.917301	1	1	0.900713	0.89336	1	1	1	1	1	1	1	1	1	1	1	1	0.998478	1	1	1	0.997457	1	1	1	1	1	1	0.998985	1	0.856631	0.998985	0.994419	1	0.945713	1	1	1	1	1	1	0.998478	1	1
A1/A1	Maine Coon Polydactyl		1	1	1	0.933333	1	1	0.939597	0.976744	1	1	1	1	1	1	1	1	1	1	1	1	1	1	1	1	1	1	1	1	1	1	1	1	1	0.8	1	0.993333	1	0.933333	1	1	1	1	1	1	0.98	1	1
A1/A1	Manx		1	1	1	1	1	1	0.931034	1	1	1	1	1	1	1	1	1	1	1	1	1	1	1	1	1	1	1	1	1	1	1	1	0.933333	1	1	0.9	1	1	1	1	1	1	1	1	1	1	1	1
A1/A1	Mekong Bobtail		1	1	1	1	1	1	1		1	1	1	1	1	1	1	1	1	1	1	1	1	1	1	1	1	1	1	1	1	1	1	0.666667	1	1	1	1	1	1	1		1	1	1	1	1	1	1
A1/A1	Minskin		1	1	1	1	1	1	1	1	1	1	1	1	1	1	1	1	1	1	1	1	1	1	1	1	1	1	1	1	1	1	1	1	1	1	1	1	1	1	1	1	1	1	1	1	1	1	1
A1/A1	Minuet		1	1	1	1	1	1	0.909091	0.75	1	1	1	1	1	1	1	1	1	1	1	1	1	1	1	1	1	1	1	1	1	1	1	1	1	1	1	1	1	1	1	1	1	1	1	1	1	1	1
A1/A1	Minuet Longhair		1	1	1	1	1	1	1	0.727273	1	1	1	1	1	1	1	1	1	1	1	1	1	1	1	1	1	1	1	1	1	1	1	1	1	0.916667	1	1	1	1	1	1	1	1	1	1	1	1	1
A1/A1	non-pedigree cat		1	1	1	0.996759	0.998379	1	0.952145	0.766667	1	1	0.998379	1	1	1	1	1	0.993517	1	1	1	0.996759	1	1	1	1	1	1	1	1	1	1	0.990276	0.987034	0.975288	0.97731	1	1	0.991896	1	1	0.998379	1	1	1	1	1	1
A1/A1	Munchkin		1	1	1	1	0.975	1	0.947368	0.933333	1	1	1	1	1	1	1	1	1	1	1	1	1	1	1	1	1	1	1	1	1	1	1	1	1	0.948718	1	1	1	1	1	1	1	1	1	1	1	1	1
A1/A1	Munchkin Longhair		1	1	1	1	1	1	0.9	0.6	1	1	1	1	1	1	1	1	1	1	1	1	1	1	1	1	1	1	1	1	1	1	1	1	1	1	1	1	1	1	1	1	1	1	1	1	1	1	1
A1/A1	Nebelung		1	1	1	1	1	1	1		1	1	1	1	1	1	1	1	1	1	1	1	1	1	1	1	1	1	1	1	1	1	1	1	1	1	1	1	1	1	1		1	1	1	1	1	1	1
A1/A1	Neva Masquerade		1	1	1	1	1	1	1	0.916667	1	1	1	1	1	1	1	1	1	1	1	1	1	1	1	1	1	1	1	1	1	1	1	1	1	0.956522	1	1	1	1	1	1	1	1	1	1	1	1	1
A1/A1	Norwegian Forest Cat		1	1	1	1	1	1	1	1	1	1	1	1	1	0.991736	1	1	1	1	1	1	1	1	1	1	1	1	1	1	1	1	1	0.975207	1	0.966942	1	1	1	1	1	1	1	1	1	1	1	1	1
A1/A1	Ocicat		1	1	1	1	1	1	1	1	1	1	1	1	1	1	1	1	1	1	1	1	0.828947	1	1	1	1	1	1	1	1	1	1	1	1	1	1	1	1	1	1	1	1	1	1	1	1	1	1
A1/A1	Oriental Longhair		1	1	1	1	1	1	1	0.5	1	1	1	1	1	1	1	1	1	1	1	1	0.607843	1	1	1	1	1	1	1	1	1	1	1	1	1	0.666667	1	1	1	1	1	1	1	1	1	1	1	1
A1/A1	Oriental Shorthair		1	1	1	1	1	1	1	0.833333	1	1	1	1	1	1	1	1	1	1	1	1	0.685393	1	1	1	1	1	1	1	1	1	1	1	1	1	0.769663	1	1	1	1	1	1	1	1	1	1	1	1
A1/A1	Persian		1	1	1	1	1	1	1	0.8	1	1	1	1	1	1	1	1	1	1	1	1	1	1	1	1	1	1	1	1	1	1	1	0.991667	1	1	1	1	1	1	1	1	1	1	1	1	1	1	1
A1/A1	Peterbald		1	1	1	1	1	1	1	0.5	1	1	1	1	1	1	1	1	1	1	1	1	1	1	1	1	1	1	1	1	1	1	1	1	1	1	0.529412	1	1	1	1	1	1	1	1	1	1	1	1
A1/A1	Pixiebob		1	1	1	1	1	1	1	1	1	1	1	1	1	1	1	1	1	1	1	1	1	1	1	1	1	1	1	1	1	1	1	1	1	0.736842	1	1	1	1	1	1	1	1	1	1	1	1	1
A1/A1	Pixiebob Longhair		1	1	1	0.916667	1	1	1		1	1	1	1	1	1	1	1	1	1	1	1	1	1	1	1	1	1	1	1	1	1	1	1	1	0.636364	0.916667	1	1	1	1		1	1	1	1	1	1	1
A1/A1	RagaMuffin		1	1	1	1	0.983051	1	1	1	1	1	1	1	1	1	1	1	1	1	1	1	1	1	1	1	1	1	1	1	1	1	1	0.610169	1	1	1	1	1	1	1	1	1	1	1	1	1	1	1
A1/A1	Ragdoll		1	1	1	0.999103	0.970404	1	0.999099	0.879195	1	1	1	1	1	1	1	1	1	1	1	1	0.859193	1	1	1	0.999102	1	1	1	1	1	1	0.980269	1	0.998193	0.990135	1	1	1	1	1	1	1	1	1	1	1	1
A1/A1	Russian Blue		1	1	1	1	1	1	1	1	1	1	1	1	1	1	1	1	1	1	1	1	0.984375	1	1	1	1	1	1	1	1	1	1	1	1	1	1	1	1	1	1	1	1	1	1	1	1	1	1
A1/A1	Savannah		1	1	1	1	1	1	0.935897	0.583333	1	1	1	1	1	1	1	1	1	1	1	1	0.925	1	1	1	1	1	1	1	1	1	1	1	1	0.858974	0.875	1	1	1	1	1	1	1	1	1	1	1	1
A1/A1	Scottish Fold Longhair		1	1	1	1	1	1	1	1	1	1	1	1	1	1	1	1	1	1	1	1	1	1	1	1	1	1	1	1	1	1	1	1	1	1	1	1	1	1	1	1	1	1	1	1	1	1	1
A1/A1	Scottish Fold Shorthair		1	1	1	1	1	1	1	0.903226	1	1	1	1	1	1	1	1	1	1	1	1	1	1	1	1	0.973684	1	1	1	1	1	1	1	1	1	0.973684	1	1	1	1	1	1	1	1	1	1	1	1
A1/A1	Scottish Straight		1	1	1	1	1	1	1	0.952381	1	1	1	1	1	1	1	1	1	1	1	1	1	1	1	1	0.983607	1	1	1	1	1	1	1	1	1	1	1	1	1	1	1	1	1	1	1	1	1	1
A1/A1	Scottish Straight Longhair		1	1	1	1	1	1	1	0.8	1	1	1	1	1	1	1	1	1	1	1	1	1	1	1	1	1	1	1	1	1	1	1	1	1	1	1	1	1	1	1	1	1	1	1	1	1	1	1
A1/A1	Selkirk Rex		1	1	1	1	1	1	1	0.529412	1	1	1	1	1	1	1	1	1	1	1	1	1	1	1	1	1	1	1	1	1	1	1	1	1	1	1	1	1	1	1	1	1	1	1	1	1	1	1
A1/A1	Selkirk Rex Longhair		1	1	1	1	1	1	1	0.625	1	1	1	1	1	1	1	1	1	1	1	1	1	1	1	1	1	1	1	1	1	1	1	1	1	1	1	1	1	1	1	1	1	1	1	1	1	1	1
A1/A1	Selkirk Rex Shorthair		1	1	1	1	1	1	1	1	1	1	1	1	1	1	1	1	1	1	1	1	1	1	1	1	1	1	1	1	1	1	1	1	1	1	1	1	1	1	1	1	1	1	1	1	1	1	1
A1/A1	Seychellois		1	1	1	1	1	1	1		1	1	1	1	1	1	1	1	1	1	1	1	1	1	1	1	1	1	1	1	1	1	1	1	1	1	1	1	1	1	1		1	1	1	1	1	1	1
A1/A1	Siamese		1	1	1	1	1	1	0.986111	0.857143	1	1	1	1	1	1	1	1	1	1	1	1	0.739726	1	1	1	1	1	1	1	1	1	1	1	1	1	0.69863	1	1	0.993151	1	1	1	1	1	1	1	1	1
A1/A1	Siberian		1	1	1	0.998211	1	1	1	0.948454	1	1	1	1	1	1	1	1	1	1	1	1	1	1	1	1	0.998211	1	1	1	1	1	1	0.962433	1	0.983871	1	1	1	1	1	1	1	1	1	1	0.992844	1	1
A1/A1	Singapura		1	1	1	1	1	1	1	1	1	1	1	1	1	1	1	1	1	1	1	1	0.871795	1	1	1	1	1	1	1	1	1	1	0.692308	1	0.815789	1	1	1	1	1	1	1	1	1	1	1	1	1
A1/A1	Snowshoe		1	1	1	1	1	1	1	1	1	1	1	1	1	1	1	1	1	1	1	1	1	1	1	1	1	1	1	1	1	1	1	1	1	1	1	1	1	1	1	1	1	1	1	1	1	1	1
A1/A1	Somali		1	1	1	1	1	1	1	1	1	1	1	1	1	1	1	1	1	1	1	1	0.808511	1	1	1	1	1	1	1	1	1	1	1	1	0.955556	0.87234	1	1	1	1	1	1	1	1	1	1	1	1
A1/A1	Sphynx		1	1	1	1	1	1	1	0.918182	1	1	1	1	1	1	1	1	1	1	1	1	1	1	1	1	1	1	1	1	1	1	1	1	1	0.998168	0.998172	1	1	1	0.994516	1	1	1	1	1	1	1	1
A1/A1	Tennessee Rex		1	1	1	1	1	1	0.3125	0.230769	1	1	1	1	1	1	1	1	1	1	1	1	1	1	1	1	1	1	1	1	1	1	1	0.942857	1	1	0.971429	1	1	1	1	1	1	1	1	1	1	1	1
A1/A1	Thai Cat		1	1	1	1	1	1	1	1	1	1	1	1	1	1	1	1	1	1	1	1	1	1	1	1	1	1	1	1	1	1	1	0.625	1	1	1	1	1	1	1	1	1	1	1	1	1	1	1
A1/A1	Tiffanie		1	1	1	1	1	1	1		1	1	1	1	1	1	1	1	1	1	1	1	1	1	1	1	1	1	1	1	1	1	1	1	1	1	1	1	1	1	1		1	1	1	1	1	1	1
A1/A1	Tonkinese		1	1	1	1	1	1	1	1	1	1	1	1	1	1	1	1	1	1	1	1	0.97561	1	1	1	1	1	1	1	1	1	1	1	1	1	1	1	1	1	1	1	1	1	1	1	1	1	1
A1/A1	Topaz		1	1	1	1	1	1	1		1	1	1	1	1	1	1	1	1	1	1	1	1	1	1	1	1	1	1	1	1	1	1	1	1	1	1	1	1	1	1		1	1	1	1	1	1	1
A1/A1	Toybob		1	1	1	1	1	1	1	1	1	1	1	1	1	1	1	1	1	1	1	1	1	1	1	1	1	1	1	1	1	1	1	0.892857	1	1	1	1	1	1	1	1	1	1	1	1	1	1	1
A1/A1	Toyger		1	1	1	1	1	1	1		1	1	1	1	1	1	1	1	1	1	1	1	1	1	1	1	1	1	1	1	1	1	1	1	1	0.923077	1	1	1	1	1		1	1	1	1	1	1	1
A1/A1	Turkish Angora		1	1	1	1	1	1	1	0.615385	1	1	1	1	1	1	1	1	1	1	1	1	1	1	1	1	1	1	1	1	1	1	1	0.963636	1	0.990476	1	1	1	0.990909	1	1	1	1	1	1	1	1	1
A1/A1	Turkish Van		1	1	1	1	1	1	1		1	1	1	1	1	1	1	1	1	1	1	1	1	1	1	1	1	1	1	1	1	1	1	1	1	1	1	1	1	1	1		1	1	1	1	1	1	1
A1/A2	Abyssinian		0	0	0	0	0	0	0	0	0	0	0	0	0	0	0	0	0	0	0	0	0.209581	0	0	0	0	0	0	0	0	0	0	0	0	0.0490798	0.101796	0	0	0	0	0	0	0	0	0	0	0	0
A1/A2	American Bobtail Longhair		0	0	0	0	0.114286	0	0	0	0	0	0	0	0	0	0	0	0	0	0	0	0	0	0	0	0	0	0	0	0	0	0	0	0	0	0	0	0	0	0	0	0	0	0	0	0	0	0
A1/A2	American Bobtail Shorthair		0	0	0	0	0.111111	0	0		0	0	0	0	0	0	0	0	0	0	0	0	0	0	0	0	0	0	0	0	0	0	0	0	0	0.111111	0	0	0	0	0		0	0	0	0	0	0	0
A1/A2	American Curl Longhair		0	0	0	0	0	0	0		0	0	0	0	0	0	0	0	0	0	0	0	0.111111	0	0	0	0	0	0	0	0	0	0	0.037037	0	0	0	0	0	0	0		0	0	0	0	0	0	0
A1/A2	American Curl Shorthair		0	0	0	0	0	0	0		0	0	0	0	0	0	0	0	0	0	0	0	0	0	0	0	0	0	0	0	0	0	0	0.1	0	0	0	0	0	0	0		0	0	0	0	0	0	0
A1/A2	American Shorthair		0	0	0	0	0	0	0.0208333	0	0	0	0	0	0	0	0	0	0	0	0	0	0	0	0	0	0	0	0	0	0	0	0	0	0	0	0.0204082	0	0	0	0	0	0	0	0	0	0	0	0
A1/A2	Aphrodite		0	0	0	0	0	0	0		0	0	0	0	0	0	0	0	0	0	0	0	0	0	0	0	0	0	0	0	0	0	0	0	0	0	0	0	0	0	0		0	0	0	0	0	0	0
A1/A2	Asian Shorthair		0	0	0	0	0	0	0		0	0	0	0	0	0	0	0	0	0	0	0	0	0	0	0	0	0	0	0	0	0	0	0	0	0	0	0	0	0	0		0	0	0	0	0	0	0
A1/A2	Australian Mist		0	0	0	0	0	0	0		0	0	0	0	0	0	0	0	0	0	0	0	0	0	0	0	0	0	0	0	0	0	0	0	0	0	0	0	0	0	0		0	0	0	0	0	0	0
A1/A2	Balinese		0	0	0	0	0	0	0.0131579	0.111111	0	0	0	0	0	0	0	0	0	0	0	0	0.184211	0	0	0	0	0	0	0	0	0	0	0	0	0	0.131579	0	0	0.0263158	0	0	0	0	0	0	0	0	0
A1/A2	Bambino		0	0	0	0	0	0	0	0	0	0	0	0	0	0	0	0	0	0	0	0	0	0	0	0	0	0	0	0	0	0	0	0	0	0	0	0	0	0	0	0	0	0	0	0	0	0	0
A1/A2	Bengal		0	0	0	0	0	0	0.00059952	0.170418	0	0	0	0	0	0	0	0	0	0	0	0	0.0011744	0	0	0	0	0	0	0	0	0	0	0	0	0.109338	0	0	0	0	0	0	0	0	0	0	0	0	0
A1/A2	Birman		0	0	0	0	0	0	0	0	0	0	0	0	0	0	0	0	0	0	0	0	0.41954	0	0	0	0	0	0	0	0	0	0	0	0	0	0	0	0	0	0	0	0	0	0	0	0	0	0
A1/A2	Bombay		0	0	0	0	0	0	0	1	0	0	0	0	0	0	0	0	0	0	0	0	0	0	0	0	0	0	0	0	0	0	0	0	0	0	0	0	0	0	0	0	0	0	0	0	0	0	0
A1/A2	Brazilian Shorthair		0	0	0	0	0	0	0	0	0	0	0	0	0	0	0	0	0	0	0	0	0	0	0	0	0	0	0	0	0	0	0	0	0	0	0	0	0	0	0	0	0	0	0	0	0	0	0
A1/A2	British Longhair		0	0	0	0	0	0	0	0	0	0	0	0	0	0	0	0	0	0	0	0	0	0	0	0	0	0	0	0	0	0	0	0	0	0	0	0	0	0	0	0	0	0	0	0	0	0	0
A1/A2	British Mediumhair		0	0	0	0	0	0	0		0	0	0	0	0	0	0	0	0	0	0	0	0	0	0	0	0	0	0	0	0	0	0	0	0	0	0	0	0	0	0		0	0	0	0	0	0	0
A1/A2	British Shorthair		0	0	0	0	0	0	0	0.0416667	0	0	0	0	0	0	0	0	0	0	0	0	0	0	0	0	0	0	0	0	0	0	0	0	0	0	0	0	0	0	0	0	0	0	0	0	0	0	0
A1/A2	Burmese		0	0	0	0	0	0	0	0	0	0	0.00884956	0	0	0	0	0	0	0.0442478	0	0	0	0	0	0	0	0	0	0	0	0	0	0	0	0	0	0	0	0	0	0	0	0	0	0	0	0	0.0353982
A1/A2	Burmilla		0	0	0	0	0	0	0	0	0	0	0	0	0	0	0	0	0	0	0	0	0	0	0	0	0	0	0	0	0	0	0	0	0	0	0	0	0	0	0	0	0	0	0	0	0	0	0
A1/A2	Caracat		0	0	0	0	0	0	0	0	0	0	0	0	0	0	0	0	0	0	0	0	0	0	0	0	0	0	0	0	0	0	0	0	0	1	0	0	0	0	0	0	0	0	0	0	0	0	0
A1/A2	Cashmere		0	0	0	0	0	0	0	0.666667	0	0	0	0	0	0	0	0	0	0	0	0	0	0	0	0	0	0	0	0	0	0	0	0	0	0	0	0	0	0	0	0	0	0	0	0	0	0	0
A1/A2	Chartreux		0	0	0	0	0	0	0	0	0	0	0	0	0	0	0	0	0	0	0	0	0	0	0	0	0	0	0	0	0	0	0	0	0	0	0	0	0	0	0	0	0	0	0	0	0	0	0
A1/A2	Chausie		0	0	0	0	0	0	0		0	0	0	0	0	0	0	0	0	0	0	0	0.5	0	0	0	0	0	0	0	0	0	0	0	0	0.166667	0	0	0	0	0		0	0	0	0	0	0	0
A1/A2	Colorpoint Shorthair		0	0	0	0	0	0	0	0	0	0	0	0	0	0	0	0	0	0	0	0	0.5	0	0	0	0	0	0	0	0	0	0	0	0	0	0	0	0	0	0	0	0	0	0	0	0	0	0
A1/A2	Cornish Rex		0	0	0	0	0	0	0	0	0	0	0	0	0	0	0	0	0	0	0	0	0	0	0	0	0	0	0	0	0	0	0	0.122642	0	0	0.273585	0	0	0	0	0	0	0	0	0	0	0	0
A1/A2	Cymric		0	0	0	0	0	0	0.125		0	0	0	0	0	0	0	0	0	0	0	0	0	0	0	0	0	0	0	0	0	0	0	0	0	0	0	0	0	0	0		0	0	0	0	0	0	0
A1/A2	Devon Rex		0	0	0	0	0	0	0	0.175258	0	0	0	0	0	0	0	0	0	0	0	0	0	0	0	0	0	0	0	0	0	0	0	0	0	0	0.0290828	0	0	0	0.0178971	0	0	0	0	0	0	0	0
A1/A2	Donskoy		0	0	0	0	0	0	0	0.5	0	0	0	0	0	0	0	0	0	0	0	0	0.0588235	0	0	0	0	0	0	0	0	0	0	0.235294	0	0	0.0588235	0	0	0	0	0	0	0	0	0	0	0	0
A1/A2	Egyptian Mau		0	0	0	0	0	0	0	0	0	0	0	0	0	0	0	0	0	0	0	0	0	0	0	0	0	0	0	0	0	0	0	0	0	0.215686	0	0	0	0	0	0	0	0	0	0	0	0	0
A1/A2	Elf		0	0	0	0	0	0	0	0.125	0	0	0	0	0	0	0	0	0	0	0	0	0	0	0	0	0	0	0	0	0	0	0	0	0	0	0	0	0	0	0	0	0	0	0	0	0	0	0
A1/A2	European Burmese		0	0	0	0	0	0	0		0	0	0	0	0	0	0	0	0	0	0	0	0	0	0	0	0	0	0	0	0	0	0	0	0	0	0	0	0	0	0		0	0	0	0	0	0	0
A1/A2	European Shorthair		0	0	0	0	0	0	0	0	0	0	0	0	0	0	0	0	0	0	0	0	0.010989	0	0	0	0	0	0	0	0	0	0	0	0	0.010989	0.010989	0	0	0	0	0	0	0	0	0	0	0	0
A1/A2	Exotic Shorthair		0	0	0	0	0	0	0	0.444444	0	0	0	0	0	0	0	0	0	0	0	0	0	0	0	0	0.0147059	0	0	0	0	0	0	0.0147059	0	0	0	0	0	0	0	0	0	0	0	0	0	0	0
A1/A2	Havana Brown		0	0	0	0	0	0	0	0	0	0	0	0	0	0	0	0	0	0	0	0	0.4	0	0	0	0	0	0	0	0	0	0	0	0	0	0.0333333	0	0	0	0	0	0	0	0	0	0	0	0
A1/A2	Highlander		0	0	0	0	0.00497512	0	0.00497512	0.0212766	0	0	0	0	0	0	0	0	0	0	0	0	0.00995025	0	0	0	0	0	0	0	0	0	0	0	0	0.0199005	0.00497512	0.00497512	0	0	0	0	0	0	0	0	0	0	0
A1/A2	Highlander Shorthair		0	0	0	0	0	0	0	0	0	0	0	0	0	0	0	0	0	0	0	0	0	0	0	0	0	0	0	0	0	0	0	0	0	0.0666667	0	0	0	0	0	0	0	0	0	0	0	0	0
A1/A2	Himalayan		0	0	0	0	0	0	0.0625	0	0	0	0	0	0	0	0	0	0	0	0	0	0	0	0	0	0	0	0	0	0	0	0	0	0	0	0	0	0	0	0	0	0	0	0	0	0	0	0
A1/A2	Japanese Bobtail		0	0	0	0	0	0	0		0	0	0	0	0	0	0	0	0	0	0	0	0	0	0	0	0	0	0	0	0	0	0	0	0	0	0	0	0	0	0		0	0	0	0	0	0	0
A1/A2	Khaomanee		0	0	0	0	0	0	0		0	0	0	0	0	0	0	0	0	0	0	0	0	0	0	0	0	0	0	0	0	0	0	0	0	0	0	0	0	0	0		0	0	0	0	0	0	0
A1/A2	Korat		0	0	0	0	0	0	0		0	0	0	0	0	0	0	0	0	0	0	0	0	0	0	0	0	0	0	0	0	0	0	0	0	0	0	0	0	0	0		0	0	0	0	0	0	0
A1/A2	Kurilean Bobtail		0	0	0	0	0	0	0		0	0	0	0	0	0	0	0	0	0	0	0	0	0	0	0	0	0	0	0	0	0	0	0.214286	0	0	0	0	0	0	0		0	0	0	0	0	0	0
A1/A2	LaPerm		0	0	0	0	0	0	0	0	0	0	0	0	0	0	0	0	0	0	0	0	0	0	0	0	0	0	0	0	0	0	0	0	0	0.0285714	0	0	0	0	0	0	0	0	0	0	0	0	0
A1/A2	Lykoi		0	0	0	0	0	0	0	0.157895	0	0	0	0	0	0	0	0	0	0	0	0	0.00961538	0	0	0	0	0	0	0	0	0	0	0	0	0.0673077	0	0	0	0	0	0	0	0	0	0	0	0	0
A1/A2	Maine Coon		0	0	0	0.0786403	0	0	0.0962322	0.0985915	0	0	0	0	0	0	0	0	0	0	0	0	0.00152207	0	0	0	0.00254323	0	0	0	0	0	0	0.00101471	0	0.138761	0.00101471	0.00558092	0	0.0527651	0	0	0	0	0	0	0.00152207	0	0
A1/A2	Maine Coon Polydactyl		0	0	0	0.06	0	0	0.0604027	0.0232558	0	0	0	0	0	0	0	0	0	0	0	0	0	0	0	0	0	0	0	0	0	0	0	0	0	0.186667	0	0.00666667	0	0.0666667	0	0	0	0	0	0	0.02	0	0
A1/A2	Manx		0	0	0	0	0	0	0.0689655	0	0	0	0	0	0	0	0	0	0	0	0	0	0	0	0	0	0	0	0	0	0	0	0	0.0666667	0	0	0.1	0	0	0	0	0	0	0	0	0	0	0	0
A1/A2	Mekong Bobtail		0	0	0	0	0	0	0		0	0	0	0	0	0	0	0	0	0	0	0	0	0	0	0	0	0	0	0	0	0	0	0.333333	0	0	0	0	0	0	0		0	0	0	0	0	0	0
A1/A2	Minskin		0	0	0	0	0	0	0	0	0	0	0	0	0	0	0	0	0	0	0	0	0	0	0	0	0	0	0	0	0	0	0	0	0	0	0	0	0	0	0	0	0	0	0	0	0	0	0
A1/A2	Minuet		0	0	0	0	0	0	0.0909091	0.25	0	0	0	0	0	0	0	0	0	0	0	0	0	0	0	0	0	0	0	0	0	0	0	0	0	0	0	0	0	0	0	0	0	0	0	0	0	0	0
A1/A2	Minuet Longhair		0	0	0	0	0	0	0	0.272727	0	0	0	0	0	0	0	0	0	0	0	0	0	0	0	0	0	0	0	0	0	0	0	0	0	0.0833333	0	0	0	0	0	0	0	0	0	0	0	0	0
A1/A2	non-pedigree cat		0	0	0	0.00324149	0.00162075	0	0.0478548	0.233333	0	0	0.00162075	0	0	0	0	0	0.00648298	0	0	0	0.00324149	0	0	0	0	0	0	0	0	0	0	0.00810373	0.012966	0.0247117	0.0226904	0	0	0.00810373	0	0	0	0	0	0	0	0	0
A1/A2	Munchkin		0	0	0	0	0.025	0	0.0526316	0.0666667	0	0	0	0	0	0	0	0	0	0	0	0	0	0	0	0	0	0	0	0	0	0	0	0	0	0.0512821	0	0	0	0	0	0	0	0	0	0	0	0	0
A1/A2	Munchkin Longhair		0	0	0	0	0	0	0.1	0.4	0	0	0	0	0	0	0	0	0	0	0	0	0	0	0	0	0	0	0	0	0	0	0	0	0	0	0	0	0	0	0	0	0	0	0	0	0	0	0
A1/A2	Nebelung		0	0	0	0	0	0	0		0	0	0	0	0	0	0	0	0	0	0	0	0	0	0	0	0	0	0	0	0	0	0	0	0	0	0	0	0	0	0		0	0	0	0	0	0	0
A1/A2	Neva Masquerade		0	0	0	0	0	0	0	0.0833333	0	0	0	0	0	0	0	0	0	0	0	0	0	0	0	0	0	0	0	0	0	0	0	0	0	0.0434783	0	0	0	0	0	0	0	0	0	0	0	0	0
A1/A2	Norwegian Forest Cat		0	0	0	0	0	0	0	0	0	0	0	0	0	0.00826446	0	0	0	0	0	0	0	0	0	0	0	0	0	0	0	0	0	0.0247934	0	0.0330579	0	0	0	0	0	0	0	0	0	0	0	0	0
A1/A2	Ocicat		0	0	0	0	0	0	0	0	0	0	0	0	0	0	0	0	0	0	0	0	0.171053	0	0	0	0	0	0	0	0	0	0	0	0	0	0	0	0	0	0	0	0	0	0	0	0	0	0
A1/A2	Oriental Longhair		0	0	0	0	0	0	0	0.5	0	0	0	0	0	0	0	0	0	0	0	0	0.352941	0	0	0	0	0	0	0	0	0	0	0	0	0	0.27451	0	0	0	0	0	0	0	0	0	0	0	0
A1/A2	Oriental Shorthair		0	0	0	0	0	0	0	0.166667	0	0	0	0	0	0	0	0	0	0	0	0	0.275281	0	0	0	0	0	0	0	0	0	0	0	0	0	0.224719	0	0	0	0	0	0	0	0	0	0	0	0
A1/A2	Persian		0	0	0	0	0	0	0	0.2	0	0	0	0	0	0	0	0	0	0	0	0	0	0	0	0	0	0	0	0	0	0	0	0.00833333	0	0	0	0	0	0	0	0	0	0	0	0	0	0	0
A1/A2	Peterbald		0	0	0	0	0	0	0	0.333333	0	0	0	0	0	0	0	0	0	0	0	0	0	0	0	0	0	0	0	0	0	0	0	0	0	0	0.411765	0	0	0	0	0	0	0	0	0	0	0	0
A1/A2	Pixiebob		0	0	0	0	0	0	0	0	0	0	0	0	0	0	0	0	0	0	0	0	0	0	0	0	0	0	0	0	0	0	0	0	0	0.263158	0	0	0	0	0	0	0	0	0	0	0	0	0
A1/A2	Pixiebob Longhair		0	0	0	0.0833333	0	0	0		0	0	0	0	0	0	0	0	0	0	0	0	0	0	0	0	0	0	0	0	0	0	0	0	0	0.363636	0.0833333	0	0	0	0		0	0	0	0	0	0	0
A1/A2	RagaMuffin		0	0	0	0	0.0169492	0	0	0	0	0	0	0	0	0	0	0	0	0	0	0	0	0	0	0	0	0	0	0	0	0	0	0.372881	0	0	0	0	0	0	0	0	0	0	0	0	0	0	0
A1/A2	Ragdoll		0	0	0	0.000896861	0.0286996	0	0.000900901	0.120805	0	0	0	0	0	0	0	0	0	0	0	0	0.13722	0	0	0	0.000897666	0	0	0	0	0	0	0.0197309	0	0.00180668	0.00986547	0	0	0	0	0	0	0	0	0	0	0	0
A1/A2	Russian Blue		0	0	0	0	0	0	0	0	0	0	0	0	0	0	0	0	0	0	0	0	0.015625	0	0	0	0	0	0	0	0	0	0	0	0	0	0	0	0	0	0	0	0	0	0	0	0	0	0
A1/A2	Savannah		0	0	0	0	0	0	0.0641026	0.333333	0	0	0	0	0	0	0	0	0	0	0	0	0.0625	0	0	0	0	0	0	0	0	0	0	0	0	0.141026	0.125	0	0	0	0	0	0	0	0	0	0	0	0
A1/A2	Scottish Fold Longhair		0	0	0	0	0	0	0	0	0	0	0	0	0	0	0	0	0	0	0	0	0	0	0	0	0	0	0	0	0	0	0	0	0	0	0	0	0	0	0	0	0	0	0	0	0	0	0
A1/A2	Scottish Fold Shorthair		0	0	0	0	0	0	0	0.0967742	0	0	0	0	0	0	0	0	0	0	0	0	0	0	0	0	0.0263158	0	0	0	0	0	0	0	0	0	0.0263158	0	0	0	0	0	0	0	0	0	0	0	0
A1/A2	Scottish Straight		0	0	0	0	0	0	0	0.047619	0	0	0	0	0	0	0	0	0	0	0	0	0	0	0	0	0.0163934	0	0	0	0	0	0	0	0	0	0	0	0	0	0	0	0	0	0	0	0	0	0
A1/A2	Scottish Straight Longhair		0	0	0	0	0	0	0	0.2	0	0	0	0	0	0	0	0	0	0	0	0	0	0	0	0	0	0	0	0	0	0	0	0	0	0	0	0	0	0	0	0	0	0	0	0	0	0	0
A1/A2	Selkirk Rex		0	0	0	0	0	0	0	0.470588	0	0	0	0	0	0	0	0	0	0	0	0	0	0	0	0	0	0	0	0	0	0	0	0	0	0	0	0	0	0	0	0	0	0	0	0	0	0	0
A1/A2	Selkirk Rex Longhair		0	0	0	0	0	0	0	0.375	0	0	0	0	0	0	0	0	0	0	0	0	0	0	0	0	0	0	0	0	0	0	0	0	0	0	0	0	0	0	0	0	0	0	0	0	0	0	0
A1/A2	Selkirk Rex Shorthair		0	0	0	0	0	0	0	0	0	0	0	0	0	0	0	0	0	0	0	0	0	0	0	0	0	0	0	0	0	0	0	0	0	0	0	0	0	0	0	0	0	0	0	0	0	0	0
A1/A2	Seychellois		0	0	0	0	0	0	0		0	0	0	0	0	0	0	0	0	0	0	0	0	0	0	0	0	0	0	0	0	0	0	0	0	0	0	0	0	0	0		0	0	0	0	0	0	0
A1/A2	Siamese		0	0	0	0	0	0	0.0138889	0.142857	0	0	0	0	0	0	0	0	0	0	0	0	0.253425	0	0	0	0	0	0	0	0	0	0	0	0	0	0.280822	0	0	0.00684932	0	0	0	0	0	0	0	0	0
A1/A2	Siberian		0	0	0	0.00178891	0	0	0	0.0412371	0	0	0	0	0	0	0	0	0	0	0	0	0	0	0	0	0.00178891	0	0	0	0	0	0	0.0357782	0	0.016129	0	0	0	0	0	0	0	0	0	0	0.00715564	0	0
A1/A2	Singapura		0	0	0	0	0	0	0	0	0	0	0	0	0	0	0	0	0	0	0	0	0.128205	0	0	0	0	0	0	0	0	0	0	0.282051	0	0.184211	0	0	0	0	0	0	0	0	0	0	0	0	0
A1/A2	Snowshoe		0	0	0	0	0	0	0	0	0	0	0	0	0	0	0	0	0	0	0	0	0	0	0	0	0	0	0	0	0	0	0	0	0	0	0	0	0	0	0	0	0	0	0	0	0	0	0
A1/A2	Somali		0	0	0	0	0	0	0	0	0	0	0	0	0	0	0	0	0	0	0	0	0.170213	0	0	0	0	0	0	0	0	0	0	0	0	0.0444444	0.12766	0	0	0	0	0	0	0	0	0	0	0	0
A1/A2	Sphynx		0	0	0	0	0	0	0	0.0727273	0	0	0	0	0	0	0	0	0	0	0	0	0	0	0	0	0	0	0	0	0	0	0	0	0	0.0018315	0.00182815	0	0	0	0.00548446	0	0	0	0	0	0	0	0
A1/A2	Tennessee Rex		0	0	0	0	0	0	0.5	0.692308	0	0	0	0	0	0	0	0	0	0	0	0	0	0	0	0	0	0	0	0	0	0	0	0.0571429	0	0	0.0285714	0	0	0	0	0	0	0	0	0	0	0	0
A1/A2	Thai Cat		0	0	0	0	0	0	0	0	0	0	0	0	0	0	0	0	0	0	0	0	0	0	0	0	0	0	0	0	0	0	0	0.375	0	0	0	0	0	0	0	0	0	0	0	0	0	0	0
A1/A2	Tiffanie		0	0	0	0	0	0	0		0	0	0	0	0	0	0	0	0	0	0	0	0	0	0	0	0	0	0	0	0	0	0	0	0	0	0	0	0	0	0		0	0	0	0	0	0	0
A1/A2	Tonkinese		0	0	0	0	0	0	0	0	0	0	0	0	0	0	0	0	0	0	0	0	0.0243902	0	0	0	0	0	0	0	0	0	0	0	0	0	0	0	0	0	0	0	0	0	0	0	0	0	0
A1/A2	Topaz		0	0	0	0	0	0	0		0	0	0	0	0	0	0	0	0	0	0	0	0	0	0	0	0	0	0	0	0	0	0	0	0	0	0	0	0	0	0		0	0	0	0	0	0	0
A1/A2	Toybob		0	0	0	0	0	0	0	0	0	0	0	0	0	0	0	0	0	0	0	0	0	0	0	0	0	0	0	0	0	0	0	0.0714286	0	0	0	0	0	0	0	0	0	0	0	0	0	0	0
A1/A2	Toyger		0	0	0	0	0	0	0		0	0	0	0	0	0	0	0	0	0	0	0	0	0	0	0	0	0	0	0	0	0	0	0	0	0.0769231	0	0	0	0	0		0	0	0	0	0	0	0
A1/A2	Turkish Angora		0	0	0	0	0	0	0	0.384615	0	0	0	0	0	0	0	0	0	0	0	0	0	0	0	0	0	0	0	0	0	0	0	0.0363636	0	0.00952381	0	0	0	0.00909091	0	0	0	0	0	0	0	0	0
A1/A2	Turkish Van		0	0	0	0	0	0	0		0	0	0	0	0	0	0	0	0	0	0	0	0	0	0	0	0	0	0	0	0	0	0	0	0	0	0	0	0	0	0		0	0	0	0	0	0	0
A2/A2	Abyssinian		0	0	0	0	0	0	0	0	0	0	0	0	0	0	0	0	0	0	0	0	0.011976	0	0	0	0	0	0	0	0	0	0	0	0	0.00613497	0.00598802	0	0	0	0	0	0	0	0	0	0	0	0
A2/A2	American Bobtail Longhair		0	0	0	0	0	0	0	0	0	0	0	0	0	0	0	0	0	0	0	0	0	0	0	0	0	0	0	0	0	0	0	0	0	0	0	0	0	0	0	0	0	0	0	0	0	0	0
A2/A2	American Bobtail Shorthair		0	0	0	0	0	0	0		0	0	0	0	0	0	0	0	0	0	0	0	0	0	0	0	0	0	0	0	0	0	0	0	0	0	0	0	0	0	0		0	0	0	0	0	0	0
A2/A2	American Curl Longhair		0	0	0	0	0	0	0		0	0	0	0	0	0	0	0	0	0	0	0	0	0	0	0	0	0	0	0	0	0	0	0	0	0	0	0	0	0	0		0	0	0	0	0	0	0
A2/A2	American Curl Shorthair		0	0	0	0	0	0	0		0	0	0	0	0	0	0	0	0	0	0	0	0	0	0	0	0	0	0	0	0	0	0	0	0	0	0	0	0	0	0		0	0	0	0	0	0	0
A2/A2	American Shorthair		0	0	0	0	0	0	0	0	0	0	0	0	0	0	0	0	0	0	0	0	0	0	0	0	0	0	0	0	0	0	0	0	0	0	0	0	0	0	0	0	0	0	0	0	0	0	0
A2/A2	Aphrodite		0	0	0	0	0	0	0		0	0	0	0	0	0	0	0	0	0	0	0	0	0	0	0	0	0	0	0	0	0	0	0	0	0	0	0	0	0	0		0	0	0	0	0	0	0
A2/A2	Asian Shorthair		0	0	0	0	0	0	0		0	0	0	0	0	0	0	0	0	0	0	0	0	0	0	0	0	0	0	0	0	0	0	0	0	0	0	0	0	0	0		0	0	0	0	0	0	0
A2/A2	Australian Mist		0	0	0	0	0	0	0		0	0	0	0	0	0	0	0	0	0	0	0	0	0	0	0	0	0	0	0	0	0	0	0	0	0	0	0	0	0	0		0	0	0	0	0	0	0
A2/A2	Balinese		0	0	0	0	0	0	0	0.111111	0	0	0	0	0	0	0	0	0	0	0	0	0.0263158	0	0	0	0	0	0	0	0	0	0	0	0	0	0.0657895	0	0	0	0	0	0	0	0	0	0	0	0
A2/A2	Bambino		0	0	0	0	0	0	0	0	0	0	0	0	0	0	0	0	0	0	0	0	0	0	0	0	0	0	0	0	0	0	0	0	0	0	0	0	0	0	0	0	0	0	0	0	0	0	0
A2/A2	Bengal		0	0	0	0	0	0	0	0.0321543	0	0	0	0	0	0	0	0	0	0	0	0	0	0	0	0	0	0	0	0	0	0	0	0	0	0.00295508	0	0	0	0	0	0	0	0	0	0	0	0	0
A2/A2	Birman		0	0	0	0	0	0	0	0	0	0	0	0	0	0	0	0	0	0	0	0	0.103448	0	0	0	0	0	0	0	0	0	0	0	0	0	0	0	0	0	0	0	0	0	0	0	0	0	0
A2/A2	Bombay		0	0	0	0	0	0	0	0	0	0	0	0	0	0	0	0	0	0	0	0	0	0	0	0	0	0	0	0	0	0	0	0	0	0	0	0	0	0	0	0	0	0	0	0	0	0	0
A2/A2	Brazilian Shorthair		0	0	0	0	0	0	0	0	0	0	0	0	0	0	0	0	0	0	0	0	0	0	0	0	0	0	0	0	0	0	0	0	0	0	0	0	0	0	0	0	0	0	0	0	0	0	0
A2/A2	British Longhair		0	0	0	0	0	0	0	0	0	0	0	0	0	0	0	0	0	0	0	0	0	0	0	0	0	0	0	0	0	0	0	0	0	0	0	0	0	0	0	0	0	0	0	0	0	0	0
A2/A2	British Mediumhair		0	0	0	0	0	0	0		0	0	0	0	0	0	0	0	0	0	0	0	0	0	0	0	0	0	0	0	0	0	0	0	0	0	0	0	0	0	0		0	0	0	0	0	0	0
A2/A2	British Shorthair		0	0	0	0	0	0	0	0	0	0	0	0	0	0	0	0	0	0	0	0	0	0	0	0	0	0	0	0	0	0	0	0	0	0	0	0	0	0	0	0	0	0	0	0	0	0	0
A2/A2	Burmese		0	0	0	0	0	0	0	0	0	0	0	0	0	0	0	0	0	0	0	0	0	0	0	0	0	0	0	0	0	0	0	0	0	0	0	0	0	0	0	0	0	0	0	0	0	0	0
A2/A2	Burmilla		0	0	0	0	0	0	0	0	0	0	0	0	0	0	0	0	0	0	0	0	0	0	0	0	0	0	0	0	0	0	0	0	0	0	0	0	0	0	0	0	0	0	0	0	0	0	0
A2/A2	Caracat		0	0	0	0	0	0	0	0	0	0	0	0	0	0	0	0	0	0	0	0	0	0	0	0	0	0	0	0	0	0	0	0	0	0	0	0	0	0	0	0	0	0	0	0	0	0	0
A2/A2	Cashmere		0	0	0	0	0	0	0	0	0	0	0	0	0	0	0	0	0	0	0	0	0	0	0	0	0	0	0	0	0	0	0	0	0	0	0	0	0	0	0	0	0	0	0	0	0	0	0
A2/A2	Chartreux		0	0	0	0	0	0	0	0	0	0	0	0	0	0	0	0	0	0	0	0	0	0	0	0	0	0	0	0	0	0	0	0	0	0	0	0	0	0	0	0	0	0	0	0	0	0	0
A2/A2	Chausie		0	0	0	0	0	0	0		0	0	0	0	0	0	0	0	0	0	0	0	0.166667	0	0	0	0	0	0	0	0	0	0	0	0	0	0	0	0	0	0		0	0	0	0	0	0	0
A2/A2	Colorpoint Shorthair		0	0	0	0	0	0	0	0	0	0	0	0	0	0	0	0	0	0	0	0	0	0	0	0	0	0	0	0	0	0	0	0	0	0	0	0	0	0	0	0	0	0	0	0	0	0	0
A2/A2	Cornish Rex		0	0	0	0	0	0	0	0	0	0	0	0	0	0	0	0	0	0	0	0	0	0	0	0	0	0	0	0	0	0	0	0.00943396	0	0	0.0188679	0	0	0	0	0	0	0	0	0	0	0	0
A2/A2	Cymric		0	0	0	0	0	0	0		0	0	0	0	0	0	0	0	0	0	0	0	0	0	0	0	0	0	0	0	0	0	0	0	0	0	0	0	0	0	0		0	0	0	0	0	0	0
A2/A2	Devon Rex		0	0	0	0	0	0	0	0	0	0	0	0	0	0	0	0	0	0	0	0	0	0	0	0	0	0	0	0	0	0	0	0	0	0	0.00223714	0	0	0	0	0	0	0	0	0	0	0	0
A2/A2	Donskoy		0	0	0	0	0	0	0	0.5	0	0	0	0	0	0	0	0	0	0	0	0	0	0	0	0	0	0	0	0	0	0	0	0	0	0	0	0	0	0	0	0	0	0	0	0	0	0	0
A2/A2	Egyptian Mau		0	0	0	0	0	0	0	0	0	0	0	0	0	0	0	0	0	0	0	0	0	0	0	0	0	0	0	0	0	0	0	0	0	0.0196078	0	0	0	0	0	0	0	0	0	0	0	0	0
A2/A2	Elf		0	0	0	0	0	0	0	0	0	0	0	0	0	0	0	0	0	0	0	0	0	0	0	0	0	0	0	0	0	0	0	0	0	0	0	0	0	0	0	0	0	0	0	0	0	0	0
A2/A2	European Burmese		0	0	0	0	0	0	0		0	0	0	0	0	0	0	0	0	0	0	0	0	0	0	0	0	0	0	0	0	0	0	0	0	0	0	0	0	0	0		0	0	0	0	0	0	0
A2/A2	European Shorthair		0	0	0	0	0	0	0	0	0	0	0	0	0	0	0	0	0	0	0	0	0	0	0	0	0	0	0	0	0	0	0	0	0	0	0	0	0	0	0	0	0	0	0	0	0	0	0
A2/A2	Exotic Shorthair		0	0	0	0	0	0	0	0	0	0	0	0	0	0	0	0	0	0	0	0	0	0	0	0	0	0	0	0	0	0	0	0	0	0	0	0	0	0	0	0	0	0	0	0	0	0	0
A2/A2	Havana Brown		0	0	0	0	0	0	0	0	0	0	0	0	0	0	0	0	0	0	0	0	0.566667	0	0	0	0	0	0	0	0	0	0	0	0	0	0	0	0	0	0	0	0	0	0	0	0	0	0
A2/A2	Highlander		0	0	0	0	0	0	0	0	0	0	0	0	0	0	0	0	0	0	0	0	0	0	0	0	0	0	0	0	0	0	0	0	0	0	0	0	0	0	0	0	0	0	0	0	0	0	0
A2/A2	Highlander Shorthair		0	0	0	0	0	0	0	0	0	0	0	0	0	0	0	0	0	0	0	0	0	0	0	0	0	0	0	0	0	0	0	0	0	0	0	0	0	0	0	0	0	0	0	0	0	0	0
A2/A2	Himalayan		0	0	0	0	0	0	0	0.5	0	0	0	0	0	0	0	0	0	0	0	0	0	0	0	0	0	0	0	0	0	0	0	0	0	0	0	0	0	0	0	0	0	0	0	0	0	0	0
A2/A2	Japanese Bobtail		0	0	0	0	0	0	0		0	0	0	0	0	0	0	0	0	0	0	0	0	0	0	0	0	0	0	0	0	0	0	0	0	0	0	0	0	0	0		0	0	0	0	0	0	0
A2/A2	Khaomanee		0	0	0	0	0	0	0		0	0	0	0	0	0	0	0	0	0	0	0	0	0	0	0	0	0	0	0	0	0	0	0	0	0	0	0	0	0	0		0	0	0	0	0	0	0
A2/A2	Korat		0	0	0	0	0	0	0		0	0	0	0	0	0	0	0	0	0	0	0	0	0	0	0	0	0	0	0	0	0	0	0	0	0	0	0	0	0	0		0	0	0	0	0	0	0
A2/A2	Kurilean Bobtail		0	0	0	0	0	0	0		0	0	0	0	0	0	0	0	0	0	0	0	0	0	0	0	0	0	0	0	0	0	0	0	0	0	0	0	0	0	0		0	0	0	0	0	0	0
A2/A2	LaPerm		0	0	0	0	0	0	0	0	0	0	0	0	0	0	0	0	0	0	0	0	0	0	0	0	0	0	0	0	0	0	0	0	0	0	0	0	0	0	0	0	0	0	0	0	0	0	0
A2/A2	Lykoi		0	0	0	0	0	0	0	0	0	0	0	0	0	0	0	0	0	0	0	0	0	0	0	0	0	0	0	0	0	0	0	0	0	0	0	0	0	0	0	0	0	0	0	0	0	0	0
A2/A2	Maine Coon		0	0	0	0.00405885	0	0	0.00305499	0.00804829	0	0	0	0	0	0	0	0	0	0	0	0	0	0	0	0	0	0	0	0	0	0	0	0	0	0.00460829	0	0	0	0.00152207	0	0	0	0	0	0	0	0	0
A2/A2	Maine Coon Polydactyl		0	0	0	0.00666667	0	0	0	0	0	0	0	0	0	0	0	0	0	0	0	0	0	0	0	0	0	0	0	0	0	0	0	0	0	0.0133333	0	0	0	0	0	0	0	0	0	0	0	0	0
A2/A2	Manx		0	0	0	0	0	0	0	0	0	0	0	0	0	0	0	0	0	0	0	0	0	0	0	0	0	0	0	0	0	0	0	0	0	0	0	0	0	0	0	0	0	0	0	0	0	0	0
A2/A2	Mekong Bobtail		0	0	0	0	0	0	0		0	0	0	0	0	0	0	0	0	0	0	0	0	0	0	0	0	0	0	0	0	0	0	0	0	0	0	0	0	0	0		0	0	0	0	0	0	0
A2/A2	Minskin		0	0	0	0	0	0	0	0	0	0	0	0	0	0	0	0	0	0	0	0	0	0	0	0	0	0	0	0	0	0	0	0	0	0	0	0	0	0	0	0	0	0	0	0	0	0	0
A2/A2	Minuet		0	0	0	0	0	0	0	0	0	0	0	0	0	0	0	0	0	0	0	0	0	0	0	0	0	0	0	0	0	0	0	0	0	0	0	0	0	0	0	0	0	0	0	0	0	0	0
A2/A2	Minuet Longhair		0	0	0	0	0	0	0	0	0	0	0	0	0	0	0	0	0	0	0	0	0	0	0	0	0	0	0	0	0	0	0	0	0	0	0	0	0	0	0	0	0	0	0	0	0	0	0
A2/A2	non-pedigree cat		0	0	0	0	0	0	0	0	0	0	0	0	0	0	0	0	0	0	0	0	0	0	0	0	0	0	0	0	0	0	0	0.00162075	0	0	0	0	0	0	0	0	0.00162075	0	0	0	0	0	0
A2/A2	Munchkin		0	0	0	0	0	0	0	0	0	0	0	0	0	0	0	0	0	0	0	0	0	0	0	0	0	0	0	0	0	0	0	0	0	0	0	0	0	0	0	0	0	0	0	0	0	0	0
A2/A2	Munchkin Longhair		0	0	0	0	0	0	0	0	0	0	0	0	0	0	0	0	0	0	0	0	0	0	0	0	0	0	0	0	0	0	0	0	0	0	0	0	0	0	0	0	0	0	0	0	0	0	0
A2/A2	Nebelung		0	0	0	0	0	0	0		0	0	0	0	0	0	0	0	0	0	0	0	0	0	0	0	0	0	0	0	0	0	0	0	0	0	0	0	0	0	0		0	0	0	0	0	0	0
A2/A2	Neva Masquerade		0	0	0	0	0	0	0	0	0	0	0	0	0	0	0	0	0	0	0	0	0	0	0	0	0	0	0	0	0	0	0	0	0	0	0	0	0	0	0	0	0	0	0	0	0	0	0
A2/A2	Norwegian Forest Cat		0	0	0	0	0	0	0	0	0	0	0	0	0	0	0	0	0	0	0	0	0	0	0	0	0	0	0	0	0	0	0	0	0	0	0	0	0	0	0	0	0	0	0	0	0	0	0
A2/A2	Ocicat		0	0	0	0	0	0	0	0	0	0	0	0	0	0	0	0	0	0	0	0	0	0	0	0	0	0	0	0	0	0	0	0	0	0	0	0	0	0	0	0	0	0	0	0	0	0	0
A2/A2	Oriental Longhair		0	0	0	0	0	0	0	0	0	0	0	0	0	0	0	0	0	0	0	0	0.0392157	0	0	0	0	0	0	0	0	0	0	0	0	0	0.0588235	0	0	0	0	0	0	0	0	0	0	0	0
A2/A2	Oriental Shorthair		0	0	0	0	0	0	0	0	0	0	0	0	0	0	0	0	0	0	0	0	0.0393258	0	0	0	0	0	0	0	0	0	0	0	0	0	0.00561798	0	0	0	0	0	0	0	0	0	0	0	0
A2/A2	Persian		0	0	0	0	0	0	0	0	0	0	0	0	0	0	0	0	0	0	0	0	0	0	0	0	0	0	0	0	0	0	0	0	0	0	0	0	0	0	0	0	0	0	0	0	0	0	0
A2/A2	Peterbald		0	0	0	0	0	0	0	0.166667	0	0	0	0	0	0	0	0	0	0	0	0	0	0	0	0	0	0	0	0	0	0	0	0	0	0	0.0588235	0	0	0	0	0	0	0	0	0	0	0	0
A2/A2	Pixiebob		0	0	0	0	0	0	0	0	0	0	0	0	0	0	0	0	0	0	0	0	0	0	0	0	0	0	0	0	0	0	0	0	0	0	0	0	0	0	0	0	0	0	0	0	0	0	0
A2/A2	Pixiebob Longhair		0	0	0	0	0	0	0		0	0	0	0	0	0	0	0	0	0	0	0	0	0	0	0	0	0	0	0	0	0	0	0	0	0	0	0	0	0	0		0	0	0	0	0	0	0
A2/A2	RagaMuffin		0	0	0	0	0	0	0	0	0	0	0	0	0	0	0	0	0	0	0	0	0	0	0	0	0	0	0	0	0	0	0	0.0169492	0	0	0	0	0	0	0	0	0	0	0	0	0	0	0
A2/A2	Ragdoll		0	0	0	0	0.000896861	0	0	0	0	0	0	0	0	0	0	0	0	0	0	0	0.00358744	0	0	0	0	0	0	0	0	0	0	0	0	0	0	0	0	0	0	0	0	0	0	0	0	0	0
A2/A2	Russian Blue		0	0	0	0	0	0	0	0	0	0	0	0	0	0	0	0	0	0	0	0	0	0	0	0	0	0	0	0	0	0	0	0	0	0	0	0	0	0	0	0	0	0	0	0	0	0	0
A2/A2	Savannah		0	0	0	0	0	0	0	0.0833333	0	0	0	0	0	0	0	0	0	0	0	0	0.0125	0	0	0	0	0	0	0	0	0	0	0	0	0	0	0	0	0	0	0	0	0	0	0	0	0	0
A2/A2	Scottish Fold Longhair		0	0	0	0	0	0	0	0	0	0	0	0	0	0	0	0	0	0	0	0	0	0	0	0	0	0	0	0	0	0	0	0	0	0	0	0	0	0	0	0	0	0	0	0	0	0	0
A2/A2	Scottish Fold Shorthair		0	0	0	0	0	0	0	0	0	0	0	0	0	0	0	0	0	0	0	0	0	0	0	0	0	0	0	0	0	0	0	0	0	0	0	0	0	0	0	0	0	0	0	0	0	0	0
A2/A2	Scottish Straight		0	0	0	0	0	0	0	0	0	0	0	0	0	0	0	0	0	0	0	0	0	0	0	0	0	0	0	0	0	0	0	0	0	0	0	0	0	0	0	0	0	0	0	0	0	0	0
A2/A2	Scottish Straight Longhair		0	0	0	0	0	0	0	0	0	0	0	0	0	0	0	0	0	0	0	0	0	0	0	0	0	0	0	0	0	0	0	0	0	0	0	0	0	0	0	0	0	0	0	0	0	0	0
A2/A2	Selkirk Rex		0	0	0	0	0	0	0	0	0	0	0	0	0	0	0	0	0	0	0	0	0	0	0	0	0	0	0	0	0	0	0	0	0	0	0	0	0	0	0	0	0	0	0	0	0	0	0
A2/A2	Selkirk Rex Longhair		0	0	0	0	0	0	0	0	0	0	0	0	0	0	0	0	0	0	0	0	0	0	0	0	0	0	0	0	0	0	0	0	0	0	0	0	0	0	0	0	0	0	0	0	0	0	0
A2/A2	Selkirk Rex Shorthair		0	0	0	0	0	0	0	0	0	0	0	0	0	0	0	0	0	0	0	0	0	0	0	0	0	0	0	0	0	0	0	0	0	0	0	0	0	0	0	0	0	0	0	0	0	0	0
A2/A2	Seychellois		0	0	0	0	0	0	0		0	0	0	0	0	0	0	0	0	0	0	0	0	0	0	0	0	0	0	0	0	0	0	0	0	0	0	0	0	0	0		0	0	0	0	0	0	0
A2/A2	Siamese		0	0	0	0	0	0	0	0	0	0	0	0	0	0	0	0	0	0	0	0	0.00684932	0	0	0	0	0	0	0	0	0	0	0	0	0	0.0205479	0	0	0	0	0	0	0	0	0	0	0	0
A2/A2	Siberian		0	0	0	0	0	0	0	0.0103093	0	0	0	0	0	0	0	0	0	0	0	0	0	0	0	0	0	0	0	0	0	0	0	0.00178891	0	0	0	0	0	0	0	0	0	0	0	0	0	0	0
A2/A2	Singapura		0	0	0	0	0	0	0	0	0	0	0	0	0	0	0	0	0	0	0	0	0	0	0	0	0	0	0	0	0	0	0	0.025641	0	0	0	0	0	0	0	0	0	0	0	0	0	0	0
A2/A2	Snowshoe		0	0	0	0	0	0	0	0	0	0	0	0	0	0	0	0	0	0	0	0	0	0	0	0	0	0	0	0	0	0	0	0	0	0	0	0	0	0	0	0	0	0	0	0	0	0	0
A2/A2	Somali		0	0	0	0	0	0	0	0	0	0	0	0	0	0	0	0	0	0	0	0	0.0212766	0	0	0	0	0	0	0	0	0	0	0	0	0	0	0	0	0	0	0	0	0	0	0	0	0	0
A2/A2	Sphynx		0	0	0	0	0	0	0	0.00909091	0	0	0	0	0	0	0	0	0	0	0	0	0	0	0	0	0	0	0	0	0	0	0	0	0	0	0	0	0	0	0	0	0	0	0	0	0	0	0
A2/A2	Tennessee Rex		0	0	0	0	0	0	0.1875	0.0769231	0	0	0	0	0	0	0	0	0	0	0	0	0	0	0	0	0	0	0	0	0	0	0	0	0	0	0	0	0	0	0	0	0	0	0	0	0	0	0
A2/A2	Thai Cat		0	0	0	0	0	0	0	0	0	0	0	0	0	0	0	0	0	0	0	0	0	0	0	0	0	0	0	0	0	0	0	0	0	0	0	0	0	0	0	0	0	0	0	0	0	0	0
A2/A2	Tiffanie		0	0	0	0	0	0	0		0	0	0	0	0	0	0	0	0	0	0	0	0	0	0	0	0	0	0	0	0	0	0	0	0	0	0	0	0	0	0		0	0	0	0	0	0	0
A2/A2	Tonkinese		0	0	0	0	0	0	0	0	0	0	0	0	0	0	0	0	0	0	0	0	0	0	0	0	0	0	0	0	0	0	0	0	0	0	0	0	0	0	0	0	0	0	0	0	0	0	0
A2/A2	Topaz		0	0	0	0	0	0	0		0	0	0	0	0	0	0	0	0	0	0	0	0	0	0	0	0	0	0	0	0	0	0	0	0	0	0	0	0	0	0		0	0	0	0	0	0	0
A2/A2	Toybob		0	0	0	0	0	0	0	0	0	0	0	0	0	0	0	0	0	0	0	0	0	0	0	0	0	0	0	0	0	0	0	0.0357143	0	0	0	0	0	0	0	0	0	0	0	0	0	0	0
A2/A2	Toyger		0	0	0	0	0	0	0		0	0	0	0	0	0	0	0	0	0	0	0	0	0	0	0	0	0	0	0	0	0	0	0	0	0	0	0	0	0	0		0	0	0	0	0	0	0
A2/A2	Turkish Angora		0	0	0	0	0	0	0	0	0	0	0	0	0	0	0	0	0	0	0	0	0	0	0	0	0	0	0	0	0	0	0	0	0	0	0	0	0	0	0	0	0	0	0	0	0	0	0
A2/A2	Turkish Van		0	0	0	0	0	0	0		0	0	0	0	0	0	0	0	0	0	0	0	0	0	0	0	0	0	0	0	0	0	0	0	0	0	0	0	0	0	0		0	0	0	0	0	0	0
mutation frequency	Abyssinian		0	0	0	0	0	0	0	0	0	0	0	0	0	0	0	0	0	0	0	0	0.116766	0	0	0	0	0	0	0	0	0	0	0	0	0.0306748	0.0568862	0	0	0	0	0	0	0	0	0	0	0	0
mutation frequency	American Bobtail Longhair		0	0	0	0	0.0571429	0	0	0	0	0	0	0	0	0	0	0	0	0	0	0	0	0	0	0	0	0	0	0	0	0	0	0	0	0	0	0	0	0	0	0	0	0	0	0	0	0	0
mutation frequency	American Bobtail Shorthair		0	0	0	0	0.0555556	0	0		0	0	0	0	0	0	0	0	0	0	0	0	0	0	0	0	0	0	0	0	0	0	0	0	0	0.0555556	0	0	0	0	0		0	0	0	0	0	0	0
mutation frequency	American Curl Longhair		0	0	0	0	0	0	0		0	0	0	0	0	0	0	0	0	0	0	0	0.0555556	0	0	0	0	0	0	0	0	0	0	0.0185185	0	0	0	0	0	0	0		0	0	0	0	0	0	0
mutation frequency	American Curl Shorthair		0	0	0	0	0	0	0		0	0	0	0	0	0	0	0	0	0	0	0	0	0	0	0	0	0	0	0	0	0	0	0.05	0	0	0	0	0	0	0		0	0	0	0	0	0	0
mutation frequency	American Shorthair		0	0	0	0	0	0	0.0104167	0	0	0	0	0	0	0	0	0	0	0	0	0	0	0	0	0	0	0	0	0	0	0	0	0	0	0	0.0102041	0	0	0	0	0	0	0	0	0	0	0	0
mutation frequency	Aphrodite		0	0	0	0	0	0	0		0	0	0	0	0	0	0	0	0	0	0	0	0	0	0	0	0	0	0	0	0	0	0	0	0	0	0	0	0	0	0		0	0	0	0	0	0	0
mutation frequency	Asian Shorthair		0	0	0	0	0	0	0		0	0	0	0	0	0	0	0	0	0	0	0	0	0	0	0	0	0	0	0	0	0	0	0	0	0	0	0	0	0	0		0	0	0	0	0	0	0
mutation frequency	Australian Mist		0	0	0	0	0	0	0		0	0	0	0	0	0	0	0	0	0	0	0	0	0	0	0	0	0	0	0	0	0	0	0	0	0	0	0	0	0	0		0	0	0	0	0	0	0
mutation frequency	Balinese		0	0	0	0	0	0	0.00657895	0.166667	0	0	0	0	0	0	0	0	0	0	0	0	0.118421	0	0	0	0	0	0	0	0	0	0	0	0	0	0.131579	0	0	0.0131579	0	0	0	0	0	0	0	0	0
mutation frequency	Bambino		0	0	0	0	0	0	0	0	0	0	0	0	0	0	0	0	0	0	0	0	0	0	0	0	0	0	0	0	0	0	0	0	0	0	0	0	0	0	0	0	0	0	0	0	0	0	0
mutation frequency	Bengal		0	0	0	0	0	0	0.00029976	0.117363	0	0	0	0	0	0	0	0	0	0	0	0	0.000587199	0	0	0	0	0	0	0	0	0	0	0	0	0.0576241	0	0	0	0	0	0	0	0	0	0	0	0	0
mutation frequency	Birman		0	0	0	0	0	0	0	0	0	0	0	0	0	0	0	0	0	0	0	0	0.313218	0	0	0	0	0	0	0	0	0	0	0	0	0	0	0	0	0	0	0	0	0	0	0	0	0	0
mutation frequency	Bombay		0	0	0	0	0	0	0	0.5	0	0	0	0	0	0	0	0	0	0	0	0	0	0	0	0	0	0	0	0	0	0	0	0	0	0	0	0	0	0	0	0	0	0	0	0	0	0	0
mutation frequency	Brazilian Shorthair		0	0	0	0	0	0	0	0	0	0	0	0	0	0	0	0	0	0	0	0	0	0	0	0	0	0	0	0	0	0	0	0	0	0	0	0	0	0	0	0	0	0	0	0	0	0	0
mutation frequency	British Longhair		0	0	0	0	0	0	0	0	0	0	0	0	0	0	0	0	0	0	0	0	0	0	0	0	0	0	0	0	0	0	0	0	0	0	0	0	0	0	0	0	0	0	0	0	0	0	0
mutation frequency	British Mediumhair		0	0	0	0	0	0	0		0	0	0	0	0	0	0	0	0	0	0	0	0	0	0	0	0	0	0	0	0	0	0	0	0	0	0	0	0	0	0		0	0	0	0	0	0	0
mutation frequency	British Shorthair		0	0	0	0	0	0	0	0.0208333	0	0	0	0	0	0	0	0	0	0	0	0	0	0	0	0	0	0	0	0	0	0	0	0	0	0	0	0	0	0	0	0	0	0	0	0	0	0	0
mutation frequency	Burmese		0	0	0	0	0	0	0	0	0	0	0.00442478	0	0	0	0	0	0	0.0221239	0	0	0	0	0	0	0	0	0	0	0	0	0	0	0	0	0	0	0	0	0	0	0	0	0	0	0	0	0.0176991
mutation frequency	Burmilla		0	0	0	0	0	0	0	0	0	0	0	0	0	0	0	0	0	0	0	0	0	0	0	0	0	0	0	0	0	0	0	0	0	0	0	0	0	0	0	0	0	0	0	0	0	0	0
mutation frequency	Caracat		0	0	0	0	0	0	0	0	0	0	0	0	0	0	0	0	0	0	0	0	0	0	0	0	0	0	0	0	0	0	0	0	0	0.5	0	0	0	0	0	0	0	0	0	0	0	0	0
mutation frequency	Cashmere		0	0	0	0	0	0	0	0.333333	0	0	0	0	0	0	0	0	0	0	0	0	0	0	0	0	0	0	0	0	0	0	0	0	0	0	0	0	0	0	0	0	0	0	0	0	0	0	0
mutation frequency	Chartreux		0	0	0	0	0	0	0	0	0	0	0	0	0	0	0	0	0	0	0	0	0	0	0	0	0	0	0	0	0	0	0	0	0	0	0	0	0	0	0	0	0	0	0	0	0	0	0
mutation frequency	Chausie		0	0	0	0	0	0	0		0	0	0	0	0	0	0	0	0	0	0	0	0.416667	0	0	0	0	0	0	0	0	0	0	0	0	0.0833333	0	0	0	0	0		0	0	0	0	0	0	0
mutation frequency	Colorpoint Shorthair		0	0	0	0	0	0	0	0	0	0	0	0	0	0	0	0	0	0	0	0	0.25	0	0	0	0	0	0	0	0	0	0	0	0	0	0	0	0	0	0	0	0	0	0	0	0	0	0
mutation frequency	Cornish Rex		0	0	0	0	0	0	0	0	0	0	0	0	0	0	0	0	0	0	0	0	0	0	0	0	0	0	0	0	0	0	0	0.0707547	0	0	0.15566	0	0	0	0	0	0	0	0	0	0	0	0
mutation frequency	Cymric		0	0	0	0	0	0	0.0625		0	0	0	0	0	0	0	0	0	0	0	0	0	0	0	0	0	0	0	0	0	0	0	0	0	0	0	0	0	0	0		0	0	0	0	0	0	0
mutation frequency	Devon Rex		0	0	0	0	0	0	0	0.0876289	0	0	0	0	0	0	0	0	0	0	0	0	0	0	0	0	0	0	0	0	0	0	0	0	0	0	0.0167785	0	0	0	0.00894855	0	0	0	0	0	0	0	0
mutation frequency	Donskoy		0	0	0	0	0	0	0	0.75	0	0	0	0	0	0	0	0	0	0	0	0	0.0294118	0	0	0	0	0	0	0	0	0	0	0.117647	0	0	0.0294118	0	0	0	0	0	0	0	0	0	0	0	0
mutation frequency	Egyptian Mau		0	0	0	0	0	0	0	0	0	0	0	0	0	0	0	0	0	0	0	0	0	0	0	0	0	0	0	0	0	0	0	0	0	0.127451	0	0	0	0	0	0	0	0	0	0	0	0	0
mutation frequency	Elf		0	0	0	0	0	0	0	0.0625	0	0	0	0	0	0	0	0	0	0	0	0	0	0	0	0	0	0	0	0	0	0	0	0	0	0	0	0	0	0	0	0	0	0	0	0	0	0	0
mutation frequency	European Burmese		0	0	0	0	0	0	0		0	0	0	0	0	0	0	0	0	0	0	0	0	0	0	0	0	0	0	0	0	0	0	0	0	0	0	0	0	0	0		0	0	0	0	0	0	0
mutation frequency	European Shorthair		0	0	0	0	0	0	0	0	0	0	0	0	0	0	0	0	0	0	0	0	0.00549451	0	0	0	0	0	0	0	0	0	0	0	0	0.00549451	0.00549451	0	0	0	0	0	0	0	0	0	0	0	0
mutation frequency	Exotic Shorthair		0	0	0	0	0	0	0	0.222222	0	0	0	0	0	0	0	0	0	0	0	0	0	0	0	0	0.00735294	0	0	0	0	0	0	0.00735294	0	0	0	0	0	0	0	0	0	0	0	0	0	0	0
mutation frequency	Havana Brown		0	0	0	0	0	0	0	0	0	0	0	0	0	0	0	0	0	0	0	0	0.766667	0	0	0	0	0	0	0	0	0	0	0	0	0	0.0166667	0	0	0	0	0	0	0	0	0	0	0	0
mutation frequency	Highlander		0	0	0	0	0.00248756	0	0.00248756	0.0106383	0	0	0	0	0	0	0	0	0	0	0	0	0.00497512	0	0	0	0	0	0	0	0	0	0	0	0	0.00995025	0.00248756	0.00248756	0	0	0	0	0	0	0	0	0	0	0
mutation frequency	Highlander Shorthair		0	0	0	0	0	0	0	0	0	0	0	0	0	0	0	0	0	0	0	0	0	0	0	0	0	0	0	0	0	0	0	0	0	0.0333333	0	0	0	0	0	0	0	0	0	0	0	0	0
mutation frequency	Himalayan		0	0	0	0	0	0	0.03125	0.5	0	0	0	0	0	0	0	0	0	0	0	0	0	0	0	0	0	0	0	0	0	0	0	0	0	0	0	0	0	0	0	0	0	0	0	0	0	0	0
mutation frequency	Japanese Bobtail		0	0	0	0	0	0	0		0	0	0	0	0	0	0	0	0	0	0	0	0	0	0	0	0	0	0	0	0	0	0	0	0	0	0	0	0	0	0		0	0	0	0	0	0	0
mutation frequency	Khaomanee		0	0	0	0	0	0	0		0	0	0	0	0	0	0	0	0	0	0	0	0	0	0	0	0	0	0	0	0	0	0	0	0	0	0	0	0	0	0		0	0	0	0	0	0	0
mutation frequency	Korat		0	0	0	0	0	0	0		0	0	0	0	0	0	0	0	0	0	0	0	0	0	0	0	0	0	0	0	0	0	0	0	0	0	0	0	0	0	0		0	0	0	0	0	0	0
mutation frequency	Kurilean Bobtail		0	0	0	0	0	0	0		0	0	0	0	0	0	0	0	0	0	0	0	0	0	0	0	0	0	0	0	0	0	0	0.107143	0	0	0	0	0	0	0		0	0	0	0	0	0	0
mutation frequency	LaPerm		0	0	0	0	0	0	0	0	0	0	0	0	0	0	0	0	0	0	0	0	0	0	0	0	0	0	0	0	0	0	0	0	0	0.0142857	0	0	0	0	0	0	0	0	0	0	0	0	0
mutation frequency	Lykoi		0	0	0	0	0	0	0	0.0789474	0	0	0	0	0	0	0	0	0	0	0	0	0.00480769	0	0	0	0	0	0	0	0	0	0	0	0	0.0336538	0	0	0	0	0	0	0	0	0	0	0	0	0
mutation frequency	Maine Coon		0	0	0	0.043379	0	0	0.0511711	0.0573441	0	0	0	0	0	0	0	0	0	0	0	0	0.000761035	0	0	0	0.00127162	0	0	0	0	0	0	0.000507357	0	0.0739887	0.000507357	0.00279046	0	0.0279046	0	0	0	0	0	0	0.000761035	0	0
mutation frequency	Maine Coon Polydactyl		0	0	0	0.0366667	0	0	0.0302013	0.0116279	0	0	0	0	0	0	0	0	0	0	0	0	0	0	0	0	0	0	0	0	0	0	0	0	0	0.106667	0	0.00333333	0	0.0333333	0	0	0	0	0	0	0.01	0	0
mutation frequency	Manx		0	0	0	0	0	0	0.0344828	0	0	0	0	0	0	0	0	0	0	0	0	0	0	0	0	0	0	0	0	0	0	0	0	0.0333333	0	0	0.05	0	0	0	0	0	0	0	0	0	0	0	0
mutation frequency	Mekong Bobtail		0	0	0	0	0	0	0		0	0	0	0	0	0	0	0	0	0	0	0	0	0	0	0	0	0	0	0	0	0	0	0.166667	0	0	0	0	0	0	0		0	0	0	0	0	0	0
mutation frequency	Minskin		0	0	0	0	0	0	0	0	0	0	0	0	0	0	0	0	0	0	0	0	0	0	0	0	0	0	0	0	0	0	0	0	0	0	0	0	0	0	0	0	0	0	0	0	0	0	0
mutation frequency	Minuet		0	0	0	0	0	0	0.0454545	0.125	0	0	0	0	0	0	0	0	0	0	0	0	0	0	0	0	0	0	0	0	0	0	0	0	0	0	0	0	0	0	0	0	0	0	0	0	0	0	0
mutation frequency	Minuet Longhair		0	0	0	0	0	0	0	0.136364	0	0	0	0	0	0	0	0	0	0	0	0	0	0	0	0	0	0	0	0	0	0	0	0	0	0.0416667	0	0	0	0	0	0	0	0	0	0	0	0	0
mutation frequency	non-pedigree cat		0	0	0	0.00162075	0.000810373	0	0.0239274	0.116667	0	0	0.000810373	0	0	0	0	0	0.00324149	0	0	0	0.00162075	0	0	0	0	0	0	0	0	0	0	0.00567261	0.00648298	0.0123558	0.0113452	0	0	0.00405186	0	0	0.00162075	0	0	0	0	0	0
mutation frequency	Munchkin		0	0	0	0	0.0125	0	0.0263158	0.0333333	0	0	0	0	0	0	0	0	0	0	0	0	0	0	0	0	0	0	0	0	0	0	0	0	0	0.025641	0	0	0	0	0	0	0	0	0	0	0	0	0
mutation frequency	Munchkin Longhair		0	0	0	0	0	0	0.05	0.2	0	0	0	0	0	0	0	0	0	0	0	0	0	0	0	0	0	0	0	0	0	0	0	0	0	0	0	0	0	0	0	0	0	0	0	0	0	0	0
mutation frequency	Nebelung		0	0	0	0	0	0	0		0	0	0	0	0	0	0	0	0	0	0	0	0	0	0	0	0	0	0	0	0	0	0	0	0	0	0	0	0	0	0		0	0	0	0	0	0	0
mutation frequency	Neva Masquerade		0	0	0	0	0	0	0	0.0416667	0	0	0	0	0	0	0	0	0	0	0	0	0	0	0	0	0	0	0	0	0	0	0	0	0	0.0217391	0	0	0	0	0	0	0	0	0	0	0	0	0
mutation frequency	Norwegian Forest Cat		0	0	0	0	0	0	0	0	0	0	0	0	0	0.00413223	0	0	0	0	0	0	0	0	0	0	0	0	0	0	0	0	0	0.0123967	0	0.0165289	0	0	0	0	0	0	0	0	0	0	0	0	0
mutation frequency	Ocicat		0	0	0	0	0	0	0	0	0	0	0	0	0	0	0	0	0	0	0	0	0.0855263	0	0	0	0	0	0	0	0	0	0	0	0	0	0	0	0	0	0	0	0	0	0	0	0	0	0
mutation frequency	Oriental Longhair		0	0	0	0	0	0	0	0.25	0	0	0	0	0	0	0	0	0	0	0	0	0.215686	0	0	0	0	0	0	0	0	0	0	0	0	0	0.196078	0	0	0	0	0	0	0	0	0	0	0	0
mutation frequency	Oriental Shorthair		0	0	0	0	0	0	0	0.0833333	0	0	0	0	0	0	0	0	0	0	0	0	0.176966	0	0	0	0	0	0	0	0	0	0	0	0	0	0.117978	0	0	0	0	0	0	0	0	0	0	0	0
mutation frequency	Persian		0	0	0	0	0	0	0	0.1	0	0	0	0	0	0	0	0	0	0	0	0	0	0	0	0	0	0	0	0	0	0	0	0.00416667	0	0	0	0	0	0	0	0	0	0	0	0	0	0	0
mutation frequency	Peterbald		0	0	0	0	0	0	0	0.333333	0	0	0	0	0	0	0	0	0	0	0	0	0	0	0	0	0	0	0	0	0	0	0	0	0	0	0.264706	0	0	0	0	0	0	0	0	0	0	0	0
mutation frequency	Pixiebob		0	0	0	0	0	0	0	0	0	0	0	0	0	0	0	0	0	0	0	0	0	0	0	0	0	0	0	0	0	0	0	0	0	0.131579	0	0	0	0	0	0	0	0	0	0	0	0	0
mutation frequency	Pixiebob Longhair		0	0	0	0.0416667	0	0	0		0	0	0	0	0	0	0	0	0	0	0	0	0	0	0	0	0	0	0	0	0	0	0	0	0	0.181818	0.0416667	0	0	0	0		0	0	0	0	0	0	0
mutation frequency	RagaMuffin		0	0	0	0	0.00847458	0	0	0	0	0	0	0	0	0	0	0	0	0	0	0	0	0	0	0	0	0	0	0	0	0	0	0.20339	0	0	0	0	0	0	0	0	0	0	0	0	0	0	0
mutation frequency	Ragdoll		0	0	0	0.00044843	0.0152466	0	0.00045045	0.0604027	0	0	0	0	0	0	0	0	0	0	0	0	0.0721973	0	0	0	0.000448833	0	0	0	0	0	0	0.00986547	0	0.000903342	0.00493274	0	0	0	0	0	0	0	0	0	0	0	0
mutation frequency	Russian Blue		0	0	0	0	0	0	0	0	0	0	0	0	0	0	0	0	0	0	0	0	0.0078125	0	0	0	0	0	0	0	0	0	0	0	0	0	0	0	0	0	0	0	0	0	0	0	0	0	0
mutation frequency	Savannah		0	0	0	0	0	0	0.0320513	0.25	0	0	0	0	0	0	0	0	0	0	0	0	0.04375	0	0	0	0	0	0	0	0	0	0	0	0	0.0705128	0.0625	0	0	0	0	0	0	0	0	0	0	0	0
mutation frequency	Scottish Fold Longhair		0	0	0	0	0	0	0	0	0	0	0	0	0	0	0	0	0	0	0	0	0	0	0	0	0	0	0	0	0	0	0	0	0	0	0	0	0	0	0	0	0	0	0	0	0	0	0
mutation frequency	Scottish Fold Shorthair		0	0	0	0	0	0	0	0.0483871	0	0	0	0	0	0	0	0	0	0	0	0	0	0	0	0	0.0131579	0	0	0	0	0	0	0	0	0	0.0131579	0	0	0	0	0	0	0	0	0	0	0	0
mutation frequency	Scottish Straight		0	0	0	0	0	0	0	0.0238095	0	0	0	0	0	0	0	0	0	0	0	0	0	0	0	0	0.00819672	0	0	0	0	0	0	0	0	0	0	0	0	0	0	0	0	0	0	0	0	0	0
mutation frequency	Scottish Straight Longhair		0	0	0	0	0	0	0	0.1	0	0	0	0	0	0	0	0	0	0	0	0	0	0	0	0	0	0	0	0	0	0	0	0	0	0	0	0	0	0	0	0	0	0	0	0	0	0	0
mutation frequency	Selkirk Rex		0	0	0	0	0	0	0	0.235294	0	0	0	0	0	0	0	0	0	0	0	0	0	0	0	0	0	0	0	0	0	0	0	0	0	0	0	0	0	0	0	0	0	0	0	0	0	0	0
mutation frequency	Selkirk Rex Longhair		0	0	0	0	0	0	0	0.1875	0	0	0	0	0	0	0	0	0	0	0	0	0	0	0	0	0	0	0	0	0	0	0	0	0	0	0	0	0	0	0	0	0	0	0	0	0	0	0
mutation frequency	Selkirk Rex Shorthair		0	0	0	0	0	0	0	0	0	0	0	0	0	0	0	0	0	0	0	0	0	0	0	0	0	0	0	0	0	0	0	0	0	0	0	0	0	0	0	0	0	0	0	0	0	0	0
mutation frequency	Seychellois		0	0	0	0	0	0	0		0	0	0	0	0	0	0	0	0	0	0	0	0	0	0	0	0	0	0	0	0	0	0	0	0	0	0	0	0	0	0		0	0	0	0	0	0	0
mutation frequency	Siamese		0	0	0	0	0	0	0.00694444	0.0714286	0	0	0	0	0	0	0	0	0	0	0	0	0.133562	0	0	0	0	0	0	0	0	0	0	0	0	0	0.160959	0	0	0.00342466	0	0	0	0	0	0	0	0	0
mutation frequency	Siberian		0	0	0	0.000894454	0	0	0	0.0309278	0	0	0	0	0	0	0	0	0	0	0	0	0	0	0	0	0.000894454	0	0	0	0	0	0	0.019678	0	0.00806452	0	0	0	0	0	0	0	0	0	0	0.00357782	0	0
mutation frequency	Singapura		0	0	0	0	0	0	0	0	0	0	0	0	0	0	0	0	0	0	0	0	0.0641026	0	0	0	0	0	0	0	0	0	0	0.166667	0	0.0921053	0	0	0	0	0	0	0	0	0	0	0	0	0
mutation frequency	Snowshoe		0	0	0	0	0	0	0	0	0	0	0	0	0	0	0	0	0	0	0	0	0	0	0	0	0	0	0	0	0	0	0	0	0	0	0	0	0	0	0	0	0	0	0	0	0	0	0
mutation frequency	Somali		0	0	0	0	0	0	0	0	0	0	0	0	0	0	0	0	0	0	0	0	0.106383	0	0	0	0	0	0	0	0	0	0	0	0	0.0222222	0.0638298	0	0	0	0	0	0	0	0	0	0	0	0
mutation frequency	Sphynx		0	0	0	0	0	0	0	0.0454545	0	0	0	0	0	0	0	0	0	0	0	0	0	0	0	0	0	0	0	0	0	0	0	0	0	0.000915751	0.000914077	0	0	0	0.00274223	0	0	0	0	0	0	0	0
mutation frequency	Tennessee Rex		0	0	0	0	0	0	0.4375	0.423077	0	0	0	0	0	0	0	0	0	0	0	0	0	0	0	0	0	0	0	0	0	0	0	0.0285714	0	0	0.0142857	0	0	0	0	0	0	0	0	0	0	0	0
mutation frequency	Thai Cat		0	0	0	0	0	0	0	0	0	0	0	0	0	0	0	0	0	0	0	0	0	0	0	0	0	0	0	0	0	0	0	0.1875	0	0	0	0	0	0	0	0	0	0	0	0	0	0	0
mutation frequency	Tiffanie		0	0	0	0	0	0	0		0	0	0	0	0	0	0	0	0	0	0	0	0	0	0	0	0	0	0	0	0	0	0	0	0	0	0	0	0	0	0		0	0	0	0	0	0	0
mutation frequency	Tonkinese		0	0	0	0	0	0	0	0	0	0	0	0	0	0	0	0	0	0	0	0	0.0121951	0	0	0	0	0	0	0	0	0	0	0	0	0	0	0	0	0	0	0	0	0	0	0	0	0	0
mutation frequency	Topaz		0	0	0	0	0	0	0		0	0	0	0	0	0	0	0	0	0	0	0	0	0	0	0	0	0	0	0	0	0	0	0	0	0	0	0	0	0	0		0	0	0	0	0	0	0
mutation frequency	Toybob		0	0	0	0	0	0	0	0	0	0	0	0	0	0	0	0	0	0	0	0	0	0	0	0	0	0	0	0	0	0	0	0.0714286	0	0	0	0	0	0	0	0	0	0	0	0	0	0	0
mutation frequency	Toyger		0	0	0	0	0	0	0		0	0	0	0	0	0	0	0	0	0	0	0	0	0	0	0	0	0	0	0	0	0	0	0	0	0.0384615	0	0	0	0	0		0	0	0	0	0	0	0
mutation frequency	Turkish Angora		0	0	0	0	0	0	0	0.192308	0	0	0	0	0	0	0	0	0	0	0	0	0	0	0	0	0	0	0	0	0	0	0	0.0181818	0	0.0047619	0	0	0	0.00454545	0	0	0	0	0	0	0	0	0
mutation frequency	Turkish Van		0	0	0	0	0	0	0		0	0	0	0	0	0	0	0	0	0	0	0	0	0	0	0	0	0	0	0	0	0	0	0	0	0	0	0	0	0	0		0	0	0	0	0	0	0
[truncated: 46 more columns]
