# Supplementary material for: Genetic epidemiology of blood type, disease and trait variants, and genome-wide genetic diversity in over 11,000 domestic cats
Source: PLoS Genet. 2022 Jun 16;18(6):e1009804. doi: 10.1371/journal.pgen.1009804 (PMC9202916; doi:10.1371/journal.pgen.1009804)
Supplement: S5 Table — (XLSX) [file pgen.1009804.s005.xlsx]

## Sheet: Sheet1
S5 Table. Immunological and genetic determination of the blood type for 220 cats.
Anonymized ID	Breed	Immunological blood type	Genetic blood type	Blood type 2019 typing panel b2 variant (Discovered in Turkish Breeds)	Blood type 2019 typing panel c variant - Causes AB Blood Type	Blood type 2019 typing panel common b1 variant	Blood type 2019 typing panel b3 variant (Discovered in Ragdoll)	Blood type related CMAH_variant_18bp_INS	Blood type Related CMAH_variant_SNP_c.142G>A	Blood type related_CMAH_c.139C>T	Blood type related_CMAH_c.187A>G	Blood type related_CMAH_c.327A>C	Blood type related variant_CMAH_c.1603G>A
CS10480	Turkish Van	offspring of B cat	A/b	A1/A2	A1/A1	A1/A1		A1/A1	A1/A1	A1/A2	A1/A1	A1/A2	A1/A1
CS10378	Persian	B_x001D__x001D__x001D__x001D__x001D__x001D__x001D__x001D_	b/b	A1/A1	A2/A2	A1/A1		A2/A2	A2/A2	A1/A1	A1/A1	A1/A1	A2/A2
CS10384	European Shorthair	B_x001D__x001D__x001D__x001D__x001D__x001D__x001D__x001D_	b/b	A1/A1	A2/A2	A1/A1		A2/A2	A2/A2	A1/A1	A1/A1	A1/A1	A2/A2
CS10381	Devon Rex	B_x001D__x001D__x001D__x001D__x001D__x001D__x001D__x001D_	b/b	A1/A1	A2/A2	A1/A1		A2/A2	A2/A2	A1/A1	A1/A1	A1/A1	A2/A2
CS10353	Devon Rex	B_x001D__x001D__x001D__x001D__x001D__x001D__x001D__x001D_	b/b	A1/A1	A2/A2	A1/A1		A2/A2	A2/A2	A1/A1	A1/A1	A1/A1	A2/A2
CS10349	Devon Rex	B_x001D__x001D__x001D__x001D__x001D__x001D__x001D__x001D_	b/b	A1/A1	A2/A2	A1/A1		A2/A2	A2/A2	A1/A1	A1/A1	A1/A1	A2/A2
CS10324	Devon Rex	B_x001D__x001D__x001D__x001D__x001D__x001D__x001D__x001D_	b/b	A1/A1	A2/A2	A1/A1		A2/A2	A2/A2	A1/A1	A1/A1	A1/A1	A2/A2
CS10320	Devon Rex	B_x001D__x001D__x001D__x001D__x001D__x001D__x001D__x001D_	b/b	A1/A1	A2/A2	A1/A1		A2/A2	A2/A2	A1/A1	A1/A1	A1/A1	A2/A2
CS10319	Cornish Rex	B_x001D__x001D__x001D__x001D__x001D__x001D__x001D__x001D_	b/b	A1/A1	A2/A2	A1/A1		A2/A2	A2/A2	A1/A1	A1/A1	A1/A1	A2/A2
CS10306	Cornish Rex	B_x001D__x001D__x001D__x001D__x001D__x001D__x001D__x001D_	b/b	A1/A1	A2/A2	A1/A1		A2/A2	A2/A2	A1/A1	A1/A1	A1/A1	A2/A2
CS10305	Cornish Rex	B_x001D__x001D__x001D__x001D__x001D__x001D__x001D__x001D_	b/b	A1/A1	A2/A2	A1/A1		A2/A2	A2/A2	A1/A1	A1/A1	A1/A1	A2/A2
BT00002	Cornish Rex	B_x001D__x001D__x001D__x001D__x001D__x001D__x001D__x001D_	b/b	A1/A1	A2/A2	A1/A1		A2/A2	A2/A2	A1/A1	A1/A1	A1/A1	A2/A2
BT00001	British Shorthair	B_x001D__x001D__x001D__x001D__x001D__x001D__x001D__x001D_	b/b	A1/A1	A2/A2	A1/A1		A2/A2	A2/A2	A1/A1	A1/A1	A1/A1	A2/A2
CS10386	British Shorthair	B_x001D__x001D__x001D__x001D__x001D__x001D__x001D__x001D_	b/b	A1/A1	A2/A2	A1/A1		A2/A2	A2/A2	A1/A1	A1/A1	A1/A1	A2/A2
CS10372	Birman	B_x001D__x001D__x001D__x001D__x001D__x001D__x001D__x001D_	b/b	A1/A1	A2/A2	A1/A1		A2/A2	A2/A2	A1/A1	A1/A1	A1/A1	A2/A2
CS10366	Birman	B_x001D__x001D__x001D__x001D__x001D__x001D__x001D__x001D_	b/b	A1/A1	A2/A2	A1/A1		A2/A2	A2/A2	A1/A1	A1/A1	A1/A1	A2/A2
CS10371	Birman	B_x001D__x001D__x001D__x001D__x001D__x001D__x001D__x001D_	b/b	A1/A1	A2/A2	A1/A1		A2/A2	A2/A2	A1/A1	A1/A1	A1/A1	A2/A2
CS10400	American Curl Shorthair	B_x001D__x001D__x001D__x001D__x001D__x001D__x001D__x001D_	b/b	A1/A1	A2/A2	A1/A1		A2/A2	A2/A2	A1/A1	A1/A1	A1/A1	A2/A2
CS10394	American Curl Longhair	B_x001D__x001D__x001D__x001D__x001D__x001D__x001D__x001D_	b/b	A1/A1	A2/A2	A1/A1		A2/A2	A2/A2	A1/A1	A1/A1	A1/A1	A2/A2
CS10760	Turkish Angora	B	b/b	A2/A2	A1/A1	A1/A1		A1/A1	A1/A1	A2/A2	A1/A1	A1/A1	A1/A1
CS10761	Turkish Angora	B	b/b	A2/A2	A1/A1	A1/A1		A1/A1	A1/A1	A2/A2	A1/A1	A1/A1	A1/A1
CS10760	Turkish Angora	B	b/b	A2/A2	A1/A1	A1/A1		A1/A1	A1/A1	A2/A2	A1/A1	A1/A1	A1/A1
CS10761	Turkish Angora	B	b/b	A2/A2	A1/A1	A1/A1		A1/A1	A1/A1	A2/A2	A1/A1	A1/A1	A1/A1
CS10761	Turkish Angora	B	b/b	A2/A2	A1/A1	A1/A1		A1/A1	A1/A1	A2/A2	A1/A1	A1/A1	A1/A1
CS10751	Turkish Angora	B	b/b	A2/A2	A1/A1	A1/A1		A1/A1	A1/A1	A2/A2	A1/A1	A1/A1	A1/A1
BT00009	Ragdoll	B	b/b	A1/A1	A1/A2	A1/A1	A1/A2	A1/A2	A1/A2	A1/A1	A1/A1	A1/A1	A1/A2
CS10708	Ragdoll	B	b/b	A1/A2	A1/A2	A1/A1		A1/A2	A1/A2	A1/A2	A1/A1	A1/A1	A1/A2
CS10736	Non Pedigree Cat	B	b/b	A2/A2	A1/A1	A1/A1		A1/A1	A1/A1	A2/A2	A1/A1	A1/A1	A1/A1
CS10631	Donskoy	AB	A/b	A1/A2	A1/A1	A1/A1		A1/A1	A1/A1	A1/A2	A1/A1	A1/A2	A1/A1
CS10638	Turkish Angora	A	A/b	A1/A2	A1/A1	A1/A1		A1/A1	A1/A1	A1/A2	A1/A2	A1/A1	A1/A1
CS10632	Turkish Angora	A	A/b	A1/A2	A1/A1	A1/A1		A1/A1	A1/A1	A1/A2	A1/A1	A1/A2	A1/A1
CS07179	Turkish Angora	A	A/A	A1/A1	A1/A1	A1/A1		A1/A1	A1/A1	A1/A1	A2/A2	A1/A1	A1/A1
CS07133	Turkish Angora	A	A/A	A1/A1	A1/A1	A1/A1		A1/A1	A1/A1	A1/A1	A1/A2	A2/A2	A1/A1
CS10706	Turkish Angora	A	A/A	A1/A2	A1/A1	A1/A1		A1/A1	A1/A1	A1/A2	A1/A1	A1/A1	A1/A1
CS10705	Turkish Angora	A	A/A	A1/A2	A1/A1	A1/A1		A1/A1	A1/A1	A1/A2	A1/A1	A1/A1	A1/A1
CS10703	Turkish Angora	A	A/A	A1/A2	A1/A1	A1/A1		A1/A1	A1/A1	A1/A2	A1/A2	A1/A2	A1/A1
CS10707	Turkish Angora	A	A/A	A1/A2	A1/A1	A1/A1		A1/A1	A1/A1	A1/A2	A1/A2	A1/A1	A1/A1
CS06569	Sphynx	A	A/A	A1/A1	A1/A1	A1/A1		A1/A1	A1/A1	A1/A1	A1/A1	A1/A1	A1/A1
CS06566	Sphynx	A	A/A	A1/A1	A1/A1	A1/A1		A1/A1	A1/A1	A1/A1	A1/A1	A1/A1	A1/A1
CS06506	Sphynx	A	A/A	A1/A1	A1/A1	A1/A1		A1/A1	A1/A1	A1/A1	A1/A2	A1/A1	A1/A1
CS06505	Sphynx	A	A/A	A1/A1	A1/A1	A1/A1		A1/A1	A1/A1	A1/A1	A1/A2	A1/A2	A1/A1
CS07136	Somali	A	A/A	A1/A1	A1/A1	A1/A1		A1/A1	A1/A1	A1/A1	A1/A1	A1/A1	A1/A1
CS07051	Somali	A	A/A	A1/A1	A1/A1	A1/A1		A1/A1	A1/A1	A1/A1	A1/A1	A1/A1	A1/A1
CS07049	Somali	A	A/A	A1/A1	A1/A1	A1/A1		A1/A1	A1/A1	A1/A1	A1/A1	A1/A1	A1/A1
CS07048	Somali	A	A/A	A1/A1	A1/A1	A1/A1		A1/A1	A1/A1	A1/A1	A1/A1	A1/A1	A1/A1
CS07046	Somali	A	A/A	A1/A1	A1/A1	A1/A1		A1/A1	A1/A1	A1/A1	A1/A1	A1/A1	A1/A1
CS07016	Somali	A	A/A	A1/A1	A1/A1	A1/A1		A1/A1	A1/A1	A1/A1	A1/A1	A1/A2	A1/A1
CS07015	Somali	A	A/A	A1/A1	A1/A1	A1/A1		A1/A1	A1/A1	A1/A1	A1/A1	A1/A2	A1/A1
CS07296	Somali	A	A/A	A1/A1	A1/A1	A1/A1		A1/A1	A1/A1	A1/A1	A1/A1	A1/A1	A1/A1
CS07251	Somali	A	A/A	A1/A1	A1/A1	A1/A1		A1/A1	A1/A1	A1/A1	A1/A1	A1/A1	A1/A1
CS07160	Somali	A	A/A	A1/A1	A1/A1	A1/A1		A1/A1	A1/A1	A1/A1	A1/A1	A1/A1	A1/A1
CS07130	Somali	A	A/A	A1/A1	A1/A1	A1/A1		A1/A1	A1/A1	A1/A1	A1/A1	A1/A1	A1/A1
CS07089	Somali	A	A/A	A1/A1	A1/A1	A1/A1		A1/A1	A1/A1	A1/A1	A1/A1	A1/A1	A1/A1
CS09795	Somali	A	A/b	A1/A1	A1/A2	A1/A1		A1/A2	A1/A2	A1/A1	A1/A1	A1/A1	A1/A2
CS09794	Somali	A	A/b	A1/A1	A1/A2	A1/A1		A1/A2	A1/A2	A1/A1	A1/A1	A1/A1	A1/A2
CS09822	Somali	A	A/b	A1/A1	A1/A2	A1/A1		A1/A2	A1/A2	A1/A1	A1/A1	A1/A1	A1/A2
BT00006	Somali	A	A/b	A1/A1	A1/A2	A1/A1		A1/A2	A1/A2	A1/A1	A1/A1	A1/A1	A1/A2
CS07058	Siamese	A	A/A	A1/A1	A1/A1	A1/A1		A1/A1	A1/A1	A1/A1	A1/A1	A2/A2	A1/A1
CS07053	Siamese	A	A/A	A1/A1	A1/A1	A1/A1		A1/A1	A1/A1	A1/A1	A1/A1	A2/A2	A1/A1
CS07278	Siamese	A	A/A	A1/A1	A1/A1	A1/A1		A1/A1	A1/A1	A1/A1	A1/A1	A2/A2	A1/A1
CS07275	Siamese	A	A/A	A1/A1	A1/A1	A1/A1		A1/A1	A1/A1	A1/A1	A1/A1	A2/A2	A1/A1
CS09787	Siamese	A	A/b	A1/A1	A1/A2	A1/A1		A1/A2	A1/A2	A1/A1	A1/A1	A1/A2	A1/A2
CS07221	Selkirk Rex Longhair	A	A/A	A1/A1	A1/A1	A1/A1		A1/A1	A1/A1	A1/A1	A1/A1	A1/A1	A1/A1
CS07119	Russian Blue	A	A/A	A1/A1	A1/A1	A1/A1		A1/A1	A1/A1	A1/A1	A1/A1	A1/A2	A1/A1
CS07119	Russian Blue	A	A/A	A1/A1	A1/A1	A1/A1		A1/A1	A1/A1	A1/A1	A1/A1	A1/A2	A1/A1
CS07002	Russian Blue	A	A/A	A1/A1	A1/A1	A1/A1		A1/A1	A1/A1	A1/A1	A1/A1	A2/A2	A1/A1
CS06985	Russian Blue	A	A/A	A1/A1	A1/A1	A1/A1		A1/A1	A1/A1	A1/A1	A1/A1	A1/A2	A1/A1
CS06984	Russian Blue	A	A/A	A1/A1	A1/A1	A1/A1		A1/A1	A1/A1	A1/A1	A1/A1	A1/A2	A1/A1
CS06982	Russian Blue	A	A/A	A1/A1	A1/A1	A1/A1		A1/A1	A1/A1	A1/A1	A1/A1	A1/A2	A1/A1
CS06955	Russian Blue	A	A/A	A1/A1	A1/A1	A1/A1		A1/A1	A1/A1	A1/A1	A1/A1	A2/A2	A1/A1
CS07182	Russian Blue	A	A/A	A1/A1	A1/A1	A1/A1		A1/A1	A1/A1	A1/A1	A1/A1	A2/A2	A1/A1
CS07181	Russian Blue	A	A/A	A1/A1	A1/A1	A1/A1		A1/A1	A1/A1	A1/A1	A1/A1	A2/A2	A1/A1
CS09791	Russian Blue	A	A/b	A1/A1	A1/A2	A1/A1		A1/A2	A1/A2	A1/A1	A1/A1	A1/A2	A1/A2
CS01894	Ragdoll	A	c/c	A1/A1	A1/A1	A2/A2		A1/A1	A1/A1	A1/A1	A1/A1	A2/A2	A1/A1
CS10777	Ragdoll	A	A/b	A1/A1	A1/A1	A1/A2		A1/A1	A1/A1	A1/A1	A1/A2	A1/A2	A1/A1
CS08662	Ragdoll	A	A/b	A1/A1	A1/A2	A1/A1		A1/A2	A1/A2	A1/A1	A1/A1	A1/A2	A1/A2
CS09733	Persian	A	A/b	A1/A1	A1/A2	A1/A1		A1/A2	A1/A2	A1/A1	A1/A2	A1/A2	A1/A2
CS09766	Persian	A	A/b	A1/A1	A1/A2	A1/A1		A1/A2	A1/A2	A1/A1	A1/A2	A1/A2	A1/A2
CS09707	Persian	A	A/b	A1/A1	A1/A2	A1/A1		A1/A2	A1/A2	A1/A1	A1/A2	A1/A2	A1/A2
CS09706	Persian	A	A/b	A1/A1	A1/A2	A1/A1		A1/A2	A1/A2	A1/A1	A1/A2	A1/A2	A1/A2
BT00003	Persian	A	A/b	A1/A1	A1/A2	A1/A1		A1/A2	A1/A2	A1/A1	A1/A2	A1/A2	A1/A2
CS09818	Persian	A	A/b	A1/A1	A1/A2	A1/A1		A1/A2	A1/A2	A1/A1	A1/A2	A1/A1	A1/A2
CS06560	Persian	A	A/A	A1/A1	A1/A1	A1/A1		A1/A1	A1/A1	A1/A1	A1/A2	A1/A2	A1/A1
CS07008	Persian	A	A/A	A1/A1	A1/A1	A1/A1		A1/A1	A1/A1	A1/A1	A1/A1	A1/A1	A1/A1
CS06922	Persian	A	A/A	A1/A1	A1/A1	A1/A1		A1/A1	A1/A1	A1/A1	A1/A1	A1/A1	A1/A1
CS07250	Persian	A	A/A	A1/A1	A1/A1	A1/A1		A1/A1	A1/A1	A1/A1	A1/A1	A1/A1	A1/A1
CS07144	Persian	A	A/A	A1/A1	A1/A1	A1/A1		A1/A1	A1/A1	A1/A1	A1/A1	A1/A1	A1/A1
CS07112	Persian	A	A/A	A1/A1	A1/A1	A1/A1		A1/A1	A1/A1	A1/A1	A2/A2	A2/A2	A1/A1
BT00008	Persian	A	A/A	A1/A1	A1/A1	A1/A1		A1/A1	A1/A1	A1/A1	A1/A1	A1/A1	A1/A1
CS07220	Oriental Shorthair	A	A/A	A1/A1	A1/A1	A1/A1		A1/A1	A1/A1	A1/A1	A1/A1	A2/A2	A1/A1
CS07213	Oriental Shorthair	A	A/A	A1/A1	A1/A1	A1/A1		A1/A1	A1/A1	A1/A1	A1/A1	A2/A2	A1/A1
CS07213	Oriental Shorthair	A	A/A	A1/A1	A1/A1	A1/A1		A1/A1	A1/A1	A1/A1	A1/A1	A2/A2	A1/A1
CS07244	Oriental Shorthair	A	A/A	A1/A1	A1/A1	A1/A1		A1/A1	A1/A1	A1/A1	A1/A1	A2/A2	A1/A1
CS07035	Ocicat	A	A/A	A1/A1	A1/A1	A1/A1		A1/A1	A1/A1	A1/A1	A1/A1	A2/A2	A1/A1
CS07030	Ocicat	A	A/A	A1/A1	A1/A1	A1/A1		A1/A1	A1/A1	A1/A1	A1/A1	A2/A2	A1/A1
CS07019	Ocicat	A	A/A	A1/A1	A1/A1	A1/A1		A1/A1	A1/A1	A1/A1	A1/A1	A1/A2	A1/A1
CS07018	Ocicat	A	A/A	A1/A1	A1/A1	A1/A1		A1/A1	A1/A1	A1/A1	A1/A1	A2/A2	A1/A1
CS07014	Ocicat	A	A/A	A1/A1	A1/A1	A1/A1		A1/A1	A1/A1	A1/A1	A1/A1	A1/A2	A1/A1
CS07014	Ocicat	A	A/A	A1/A1	A1/A1	A1/A1		A1/A1	A1/A1	A1/A1	A1/A1	A1/A2	A1/A1
CS07014	Ocicat	A	A/A	A1/A1	A1/A1	A1/A1		A1/A1	A1/A1	A1/A1	A1/A1	A1/A2	A1/A1
CS07014	Ocicat	A	A/A	A1/A1	A1/A1	A1/A1		A1/A1	A1/A1	A1/A1	A1/A1	A1/A2	A1/A1
CS07007	Ocicat	A	A/A	A1/A1	A1/A1	A1/A1		A1/A1	A1/A1	A1/A1	A1/A2	A1/A2	A1/A1
CS07007	Ocicat	A	A/A	A1/A1	A1/A1	A1/A1		A1/A1	A1/A1	A1/A1	A1/A2	A1/A2	A1/A1
CS06996	Ocicat	A	A/A	A1/A1	A1/A1	A1/A1		A1/A1	A1/A1	A1/A1	A1/A2	A2/A2	A1/A1
CS06986	Ocicat	A	A/A	A1/A1	A1/A1	A1/A1		A1/A1	A1/A1	A1/A1	A1/A2	A2/A2	A1/A1
CS06986	Ocicat	A	A/A	A1/A1	A1/A1	A1/A1		A1/A1	A1/A1	A1/A1	A1/A2	A2/A2	A1/A1
CS06956	Ocicat	A	A/A	A1/A1	A1/A1	A1/A1		A1/A1	A1/A1	A1/A1	A1/A1	A2/A2	A1/A1
CS06956	Ocicat	A	A/A	A1/A1	A1/A1	A1/A1		A1/A1	A1/A1	A1/A1	A1/A1	A2/A2	A1/A1
CS06937	Ocicat	A	A/A	A1/A1	A1/A1	A1/A1		A1/A1	A1/A1	A1/A1	A1/A1	A2/A2	A1/A1
CS06934	Ocicat	A	A/A	A1/A1	A1/A1	A1/A1		A1/A1	A1/A1	A1/A1	A1/A2	A2/A2	A1/A1
CS06934	Ocicat	A	A/A	A1/A1	A1/A1	A1/A1		A1/A1	A1/A1	A1/A1	A1/A2	A2/A2	A1/A1
CS09789	Ocicat	A	A/b	A1/A1	A1/A2	A1/A1		A1/A2	A1/A2	A1/A1	A1/A1	A1/A2	A1/A2
CS07309	Norwegian Forest Cat	A	A/A	A1/A1	A1/A1	A1/A1		A1/A1	A1/A1	A1/A1	A2/A2	A1/A2	A1/A1
CS07307	Norwegian Forest Cat	A	A/A	A1/A1	A1/A1	A1/A1		A1/A1	A1/A1	A1/A1	A1/A2	A1/A2	A1/A1
CS07306	Norwegian Forest Cat	A	A/A	A1/A1	A1/A1	A1/A1		A1/A1	A1/A1	A1/A1	A1/A1	A1/A2	A1/A1
CS07305	Norwegian Forest Cat	A	A/A	A1/A1	A1/A1	A1/A1		A1/A2	A1/A1	A1/A1	A1/A1	A1/A1	A1/A1
CS07292	Norwegian Forest Cat	A	A/A	A1/A1	A1/A1	A1/A1		A1/A1	A1/A1	A1/A1	A1/A1	A1/A1	A1/A1
CS07281	Norwegian Forest Cat	A	A/A	A1/A1	A1/A1	A1/A1		A1/A2	A1/A1	A1/A1	A1/A2	A1/A2	A1/A1
CS07114	Norwegian Forest Cat	A	A/A	A1/A1	A1/A1	A1/A1		A1/A1	A1/A1	A1/A1	A1/A2	A1/A2	A1/A1
CS07110	Norwegian Forest Cat	A	A/A	A1/A1	A1/A1	A1/A1		A1/A1	A1/A1	A1/A1	A2/A2	A2/A2	A1/A1
CS07055	Norwegian Forest Cat	A	A/A	A1/A1	A1/A1	A1/A1		A1/A1	A1/A1	A1/A1	A1/A1	A1/A1	A1/A1
CS09800	Norwegian Forest Cat	A	A/b	A1/A1	A1/A2	A1/A1		A1/A2	A1/A2	A1/A1	A1/A1	A1/A1	A1/A2
CS07204	Manx	A	A/A	A1/A1	A1/A1	A1/A1		A1/A1	A1/A1	A1/A1	A1/A1	A2/A2	A1/A1
CS07197	Manx	A	A/A	A1/A1	A1/A1	A1/A1		A1/A1	A1/A1	A1/A1	A1/A1	A1/A1	A1/A1
BT00004	Maine Coon	A	A/A	A1/A1	A1/A1	A1/A1		A1/A1	A1/A1	A1/A1	A1/A2	A1/A2	A1/A1
CS07101	Maine Coon	A	A/A	A1/A1	A1/A1	A1/A1		A1/A1	A1/A1	A1/A1	A2/A2	A1/A1	A1/A1
CS07037	Maine Coon	A	A/A	A1/A1	A1/A1	A1/A1		A1/A1	A1/A1	A1/A1	A2/A2	A1/A1	A1/A1
CS07095	Maine Coon	A	A/A	A1/A1	A1/A1	A1/A1		A1/A1	A1/A1	A1/A1	A2/A2	A1/A2	A1/A1
BT00007	LaPerm	A	A/A	A1/A1	A1/A1	A1/A1		A1/A1	A1/A1	A1/A1	A1/A1	A1/A1	A1/A1
CS07211	Kurilean Bobtail	A	A/A	A1/A1	A1/A1	A1/A1		A1/A1	A1/A1	A1/A1	A1/A2	A1/A2	A1/A1
CS07132	Kurilean Bobtail	A	A/A	A1/A1	A1/A1	A1/A1		A1/A1	A1/A1	A1/A1	A1/A1	A1/A1	A1/A1
CS07088	Kurilean Bobtail	A	A/A	A1/A1	A1/A1	A1/A1		A1/A1	A1/A1	A1/A1	A1/A2	A2/A2	A1/A1
CS06931	Korat	A	A/A	A1/A1	A1/A1	A1/A1		A1/A1	A1/A1	A1/A1	A1/A1	A2/A2	A1/A1
CS06931	Korat	A	A/A	A1/A1	A1/A1	A1/A1		A1/A1	A1/A1	A1/A1	A1/A1	A2/A2	A1/A1
CS09700	Japanese Bobtail	A	A/b	A1/A1	A1/A2	A1/A1		A1/A2	A1/A2	A1/A1	A1/A1	A1/A2	A1/A2
CS09699	Japanese Bobtail	A	A/b	A1/A1	A1/A2	A1/A1		A1/A2	A1/A2	A1/A1	A1/A1	A1/A2	A1/A2
CS10941	European Shorthair	A	N/c	A1/A1	A1/A1	A1/A2		A1/A2	A1/A1	A1/A1	A1/A1	A1/A2	A1/A1
CS10940	European Shorthair	A	N/c	A1/A1	A1/A1	A1/A2		A1/A1	A1/A1	A1/A1	A1/A2	A1/A2	A1/A1
CS10628	European Shorthair	A	N/b	A1/A2	A1/A1	A1/A1		A1/A1	A1/A1	A1/A2	A1/A1	A1/A1	A1/A1
CS10627	European Shorthair	A	N/b	A1/A2	A1/A1	A1/A1		A1/A1	A1/A1	A1/A2	A1/A1	A1/A1	A1/A1
CS10626	European Shorthair	A	N/b	A1/A2	A1/A1	A1/A1		A1/A1	A1/A1	A1/A2	A1/A1	A1/A1	A1/A1
CS10625	European Shorthair	A	N/b	A1/A2	A1/A1	A1/A1		A1/A1	A1/A1	A1/A2	A1/A1	A1/A1	A1/A1
CS10624	European Shorthair	A	N/b	A1/A2	A1/A1	A1/A1		A1/A1	A1/A1	A1/A2	A1/A2	A1/A2	A1/A1
CS07153	European Shorthair	A	N/N	A1/A1	A1/A1	A1/A1		A1/A2	A1/A1	A1/A1	A1/A2	A2/A2	A1/A1
CS07138	European Shorthair	A	N/N	A1/A1	A1/A1	A1/A1		A1/A1	A1/A1	A1/A1	A1/A1	A1/A1	A1/A1
CS07039	European Shorthair	A	N/N	A1/A1	A1/A1	A1/A1		A1/A1	A1/A1	A1/A1	A1/A2	A1/A1	A1/A1
CS07010	European Shorthair	A	N/N	A1/A1	A1/A1	A1/A1		A1/A1	A1/A1	A1/A1	A1/A1	A1/A1	A1/A1
CS07004	European Shorthair	A	N/N	A1/A1	A1/A1	A1/A1		A1/A2	A1/A1	A1/A1	A1/A2	A2/A2	A1/A1
CS07003	European Shorthair	A	N/N	A1/A1	A1/A1	A1/A1		A1/A1	A1/A1	A1/A1	A1/A1	A1/A1	A1/A1
CS07000	European Shorthair	A	N/N	A1/A1	A1/A1	A1/A1		A1/A1	A1/A1	A1/A1	A1/A1	A1/A1	A1/A1
CS06995	European Shorthair	A	N/N	A1/A1	A1/A1	A1/A1		A1/A1	A1/A1	A1/A1	A1/A2	A1/A1	A1/A1
CS06990	European Shorthair	A	N/N	A1/A1	A1/A1	A1/A1		A1/A1	A1/A1	A1/A1	A2/A2	A2/A2	A1/A1
CS06974	European Shorthair	A	N/N	A1/A1	A1/A1	A1/A1		A1/A1	A1/A1	A1/A1	A1/A1	A1/A1	A1/A1
CS09807	European Shorthair	A	N/b	A1/A1	A1/A2	A1/A1		A1/A2	A1/A2	A1/A1	A1/A1	A1/A1	A1/A2
CS10640	Donskoy	A	N/b	A1/A2	A1/A1	A1/A1		A1/A1	A1/A1	A1/A2	A1/A1	A1/A2	A1/A1
CS10639	Donskoy	A	N/b	A1/A2	A1/A1	A1/A1		A1/A1	A1/A1	A1/A2	A1/A1	A1/A2	A1/A1
CS09774	Devon Rex	A	N/b	A1/A1	A1/A2	A1/A1		A1/A2	A1/A2	A1/A1	A1/A1	A1/A2	A1/A2
CS09646	Devon Rex	A	N/b	A1/A1	A1/A2	A1/A1		A1/A2	A1/A2	A1/A1	A1/A1	A1/A2	A1/A2
CS06758	Devon Rex	A	N/N	A1/A1	A1/A1	A1/A1		A1/A1	A1/A1	A1/A1	A1/A1	A2/A2	A1/A1
CS06753	Devon Rex	A	N/N	A1/A1	A1/A1	A1/A1		A1/A1	A1/A1	A1/A1	A1/A1	A2/A2	A1/A1
CS06613	Devon Rex	A	N/N	A1/A1	A1/A1	A1/A1		A1/A1	A1/A1	A1/A1	A1/A1	A2/A2	A1/A1
BT00005	Devon Rex	A	N/N	A1/A1	A1/A1	A1/A1		A1/A1	A1/A1	A1/A1	A1/A1	A2/A2	A1/A1
CS09779	Cornish Rex	A	N/b	A1/A1	A1/A2	A1/A1		A1/A2	A1/A2	A1/A1	A1/A1	A1/A2	A1/A2
CS09637	Cornish Rex	A	N/b	A1/A1	A1/A2	A1/A1		A1/A2	A1/A2	A1/A1	A1/A1	A1/A2	A1/A2
CS09602	Cornish Rex	A	N/b	A1/A1	A1/A2	A1/A1		A1/A2	A1/A2	A1/A1	A1/A1	A1/A2	A1/A2
CS06872	Cornish Rex	A	N/N	A1/A1	A1/A1	A1/A1		A1/A1	A1/A1	A1/A1	A1/A1	A1/A2	A1/A1
CS06504	Cornish Rex	A	N/N	A1/A1	A1/A1	A1/A1		A1/A1	A1/A1	A1/A1	A1/A1	A2/A2	A1/A1
CS07229	Burmilla	A	N/N	A1/A1	A1/A1	A1/A1		A1/A1	A1/A1	A1/A1	A1/A1	A1/A2	A1/A1
CS07228	Burmilla	A	N/N	A1/A1	A1/A1	A1/A1		A1/A1	A1/A1	A1/A1	A1/A1	A1/A2	A1/A1
CS09828	Burmilla	A	N/b	A1/A1	A1/A2	A1/A1		A1/A2	A1/A2	A1/A1	A1/A1	A1/A1	A1/A2
CS07106	Burmese	A	N/N	A1/A1	A1/A1	A1/A1		A1/A2	A1/A1	A1/A1	A1/A1	A1/A2	A1/A1
CS07074	Burmese	A	N/N	A1/A1	A1/A1	A1/A1		A1/A1	A1/A1	A1/A1	A1/A1	A1/A2	A1/A1
CS07072	Burmese	A	N/N	A1/A1	A1/A1	A1/A1		A1/A1	A1/A1	A1/A1	A1/A1	A1/A2	A1/A1
CS06989	Burmese	A	N/N	A1/A1	A1/A1	A1/A1		A1/A1	A1/A1	A1/A1	A1/A1	A2/A2	A1/A1
CS06967	Burmese	A	N/N	A1/A1	A1/A1	A1/A1		A1/A2	A1/A1	A1/A1	A1/A1	A2/A2	A1/A1
CS06967	Burmese	A	N/N	A1/A1	A1/A1	A1/A1		A1/A2	A1/A1	A1/A1	A1/A1	A2/A2	A1/A1
CS06965	Burmese	A	N/N	A1/A1	A1/A1	A1/A1		A1/A2	A1/A1	A1/A1	A1/A1	A1/A2	A1/A1
CS06965	Burmese	A	N/N	A1/A1	A1/A1	A1/A1		A1/A2	A1/A1	A1/A1	A1/A1	A1/A2	A1/A1
CS09755	British Shorthair	A	N/b	A1/A1	A1/A2	A1/A1		A1/A2	A1/A2	A1/A1	A1/A1	A1/A2	A1/A2
CS09643	British Shorthair	A	N/b	A1/A1	A1/A2	A1/A1		A1/A2	A1/A2	A1/A1	A1/A2	A1/A2	A1/A2
CS06622	British Shorthair	A	N/N	A1/A1	A1/A1	A1/A1		A1/A1	A1/A1	A1/A1	A1/A1	A1/A1	A1/A1
CS06614	British Shorthair	A	N/N	A1/A1	A1/A1	A1/A1		A1/A1	A1/A1	A1/A1	A1/A1	A2/A2	A1/A1
CS07085	British Shorthair	A	N/N	A1/A1	A1/A1	A1/A1		A1/A1	A1/A1	A1/A1	A1/A1	A1/A2	A1/A1
CS07062	British Shorthair	A	N/N	A1/A1	A1/A1	A1/A1		A1/A1	A1/A1	A1/A1	A1/A1	A1/A1	A1/A1
CS09830	British Shorthair	A	N/b	A1/A1	A1/A2	A1/A1		A1/A2	A1/A2	A1/A1	A1/A1	A1/A1	A1/A2
CS09830	British Shorthair	A	N/b	A1/A1	A1/A2	A1/A1		A1/A2	A1/A2	A1/A1	A1/A1	A1/A1	A1/A2
CS09821	British Shorthair	A	N/b	A1/A1	A1/A2	A1/A1		A1/A2	A1/A2	A1/A1	A1/A1	A1/A2	A1/A2
CS09821	British Shorthair	A	N/b	A1/A1	A1/A2	A1/A1		A1/A2	A1/A2	A1/A1	A1/A1	A1/A2	A1/A2
CS07094	British Mediumhair	A	N/N	A1/A1	A1/A1	A1/A1		A1/A1	A1/A1	A1/A1	A1/A1	A1/A1	A1/A1
CS09802	British Mediumhair	A	N/b	A1/A1	A1/A2	A1/A1		A2/A2	A1/A2	A1/A1	A1/A1	A1/A2	A1/A2
CS09780	Birman	A	N/b	A1/A1	A1/A2	A1/A1		A1/A2	A1/A2	A1/A1	A1/A2	A1/A1	A1/A2
CS09778	Birman	A	N/b	A1/A1	A1/A2	A1/A1		A1/A2	A1/A2	A1/A1	A1/A2	A1/A2	A1/A2
CS09749	Birman	A	N/b	A1/A1	A1/A2	A1/A1		A1/A2	A1/A2	A1/A1	A1/A2	A1/A2	A1/A2
CS06912	Birman	A	N/N	A1/A1	A1/A1	A1/A1		A1/A1	A1/A1	A1/A1	A2/A2	A1/A2	A1/A1
CS06911	Birman	A	N/N	A1/A1	A1/A1	A1/A1		A1/A1	A1/A1	A1/A1	A2/A2	A2/A2	A1/A1
CS06910	Birman	A	N/N	A1/A1	A1/A1	A1/A1		A1/A1	A1/A1	A1/A1	A2/A2	A1/A2	A1/A1
CS06842	Birman	A	N/N	A1/A1	A1/A1	A1/A1		A1/A1	A1/A1	A1/A1	A2/A2	A2/A2	A1/A1
CS10942	Bengal	A	N/c	A1/A1	A1/A1	A1/A2		A1/A1	A1/A1	A1/A1	A1/A2	A2/A2	A1/A1
CS06980	Bengal	A	N/N	A1/A1	A1/A1	A1/A1		A1/A1	A1/A1	A1/A1	A1/A1	A1/A1	A1/A1
CS06977	Bengal	A	N/N	A1/A1	A1/A1	A1/A1		A1/A2	A1/A1	A1/A1	A1/A2	A2/A2	A1/A1
CS06960	Bengal	A	N/N	A1/A1	A1/A1	A1/A1		A1/A1	A1/A1	A1/A2	A1/A1	A1/A1	A1/A1
CS07243	Bengal	A	N/N	A1/A1	A1/A1	A1/A1		A1/A1	A1/A1	A2/A2	A1/A1	A1/A1	A1/A1
CS07069	Bengal	A	N/N	A1/A1	A1/A1	A1/A1		A1/A1	A1/A1	A1/A2	A1/A2	A1/A2	A1/A1
CS07262	Balinese	A	N/N	A1/A1	A1/A1	A1/A1		A1/A1	A1/A1	A1/A1	A1/A1	A2/A2	A1/A1
CS07262	Balinese	A	N/N	A1/A1	A1/A1	A1/A1		A1/A1	A1/A1	A1/A1	A1/A1	A2/A2	A1/A1
CS07257	Balinese	A	N/N	A1/A1	A1/A1	A1/A1		A1/A1	A1/A1	A1/A1	A1/A1	A2/A2	A1/A1
CS07257	Balinese	A	N/N	A1/A1	A1/A1	A1/A1		A1/A1	A1/A1	A1/A1	A1/A1	A2/A2	A1/A1
CS07127	American Curl Shorthair	A	N/N	A1/A1	A1/A1	A1/A1		A1/A1	A1/A1	A1/A1	A1/A2	A2/A2	A1/A1
CS09785	American Curl Longhair	A	N/b	A1/A1	A1/A2	A1/A1		A1/A2	A1/A2	A1/A1	A1/A1	A1/A1	A1/A2
CS09784	American Curl Longhair	A	N/b	A1/A1	A1/A2	A1/A1		A1/A2	A1/A2	A1/A1	A1/A1	A1/A2	A1/A2
CS07061	Abyssinian	A	N/N	A1/A1	A1/A1	A1/A1		A1/A1	A1/A1	A1/A1	A1/A1	A1/A1	A1/A1
CS07013	Abyssinian	A	N/N	A1/A1	A1/A1	A1/A1		A1/A1	A1/A1	A1/A1	A1/A1	A1/A1	A1/A1
CS07001	Abyssinian	A	N/N	A1/A1	A1/A1	A1/A1		A1/A1	A1/A1	A1/A1	A1/A1	A1/A1	A1/A1
CS06987	Abyssinian	A	N/N	A1/A1	A1/A1	A1/A1		A1/A1	A1/A1	A1/A1	A1/A1	A1/A1	A1/A1
CS07202	Abyssinian	A	N/N	A1/A1	A1/A1	A1/A1		A1/A1	A1/A1	A1/A1	A1/A1	A1/A1	A1/A1
CS07186	Abyssinian	A	N/N	A1/A1	A1/A1	A1/A1		A1/A1	A1/A1	A1/A1	A1/A1	A1/A1	A1/A1
CS07154	Abyssinian	A	N/N	A1/A1	A1/A1	A1/A1		A1/A1	A1/A1	A1/A1	A1/A1	A1/A1	A1/A1
CS07147	Abyssinian	A	N/N	A1/A1	A1/A1	A1/A1		A1/A1	A1/A1	A1/A1	A1/A1	A1/A1	A1/A1
CS09811	Abyssinian	A	N/b	A1/A1	A1/A2	A1/A1		A1/A2	A1/A2	A1/A1	A1/A1	A1/A1	A1/A2
CS09809	Abyssinian	A	N/b	A1/A1	A1/A2	A1/A1		A1/A2	A1/A2	A1/A1	A1/A2	A1/A2	A1/A2
