# Supplementary material for: Genetic epidemiology of blood type, disease and trait variants, and genome-wide genetic diversity in over 11,000 domestic cats
Source: PLoS Genet. 2022 Jun 16;18(6):e1009804. doi: 10.1371/journal.pgen.1009804 (PMC9202916; doi:10.1371/journal.pgen.1009804)
Supplement: S6 Table — (XLSX) [file pgen.1009804.s006.xlsx]

## Sheet: Sheet1
S6 Table. Clustered breed information for representing the proportions of the different blood types with >15 tested individuals.
Group Name	Included breeds and breed types
Abyssinian breed types	Abyssinian	Somali
American Bobtail	American Bobtail Longhair	American Bobtail Shorthair
American Curl	American Curl Shorthair	American Curl Longhair
American Shorthair
Aphrodite
Bengal	Cashmere
Birman
Brazilian Shorthair
British Shorthair types	British Longhair	British Mediumhair	British Shorthair
Burmese breed types	Burmese	European Burmese	Australian Mist	Bombay	Burmilla	Tiffanie	Asian Shorthair
Caracat
Chartreux
Chausie
Cornish Rex
Devon Rex
Donskoy
Egyptian Mau
European Shorthair
Exotic Shorthair
Havana Brown
Highlander	Highlander Shorthair
Japanese Bobtail
Khaomanee
Korat
Kurilean Bobtail
LaPerm
Lykoi
Maine Coon	Maine Coon Polydactyl
Manx breed types	Manx	Cymric
Mekong Bobtail
Munchkin breed types	Munchkin	Munchkin Longhair	Minuet	Minuet Longhair	Minskin	Elf	Bambino
Non Pedigree Cat
Norwegian Forest Cat
Ocicat
Oriental breed types	Oriental Shorthair	Oriental Longhair	Seychellois
Persian breed types	Persian	Himalayan
Peterbald
Pixiebob	Pixiebob Longhair
RagaMuffin
Ragdoll
Russian Blue breed types	Russian Blue	Nebelung
Savannah
Scottish Fold	Scottish Fold Shorthair	Scottish Fold Longhair
Scottish Straight	Scottish Straight Longhair
Selkirk Rex	Selkirk Rex Shorthair	Selkirk Rex Longhair
Siamese breed types	Siamese	Thai Cat	Snowshoe	Colorpoint Shorthair	Balinese
Siberian breed types	Siberian	Neva Masquerade
Singapura
Sphynx
Tennessee Rex
Tonkinese
Topaz
Toybob
Toyger
Turkish Angora
Turkish Van
