# Supplementary material for: Genetic epidemiology of blood type, disease and trait variants, and genome-wide genetic diversity in over 11,000 domestic cats
Source: PLoS Genet. 2022 Jun 16;18(6):e1009804. doi: 10.1371/journal.pgen.1009804 (PMC9202916; doi:10.1371/journal.pgen.1009804)
Supplement: S7 Table — (XLSX) [file pgen.1009804.s007.xlsx]

## Sheet: Sheet1
Table S7: Phenotypic Information for Evaluation of Nine Disease-associated Variant's Penetrance in 31 cats
Breed	Gender	Neuter status	Age at validation	Genetic finding	Copy number	Phenotype	Plausible evidence of causality (yes/no)	Reporting type	Novel finding in the breed
Abyssinian	Male	unknown	2y 5mo	Pyruvate Kinase Deficiency; PKLR: c.693+304G>A	2	Four severe episodes requiring intensive veterinary care. Every time he is ill, he stops eating and becomes lethargic. The first time was at the age of 1y. Symptoms included jaundice (icterus), anemia, fever, and anorexia. He was admitted to the hospital for intravenous fluids for a day and was medicated with cortisone for a month. The second episode was at the age of 1y 8mo. P was lethargic and …	yes	Owner interview by WH geneticist	previously reported in the breed
American Bobtail	Male	intact	deceased	Hypertrophic Cardiomyopathy (Discovered in the Ragdoll)	1	Sudden death at 5-6 years of age, where the cat fell sick with labored breating on Friday and on Monday he was gone. There was no echochardiogram done to diagnose a murmur, but owner mentioned that a doctor once or twice had paused as if maybe they'd heard a murmur. Owner also mentions to have had another male that similarly passed away abruptly suspected to be from cardiac disease, but this cat …	(yes) pending	Owner interviewed by WH veterinarian
American Bobtail	Female	unknown	10y 6mo	Hypertrophic Cardiomyopathy (Discovered in the Ragdoll)	1	alive	no	Owner interviewed by WH veterinarian
American Bobtail	Female	unknown	5y 6mo	Hypertrophic Cardiomyopathy (Discovered in the Ragdoll)	1	alive	no	Owner interviewed by WH veterinarian
American Bobtail	Female	unknown	4y 4mo	Hypertrophic Cardiomyopathy (Discovered in the Ragdoll)	1	alive	no	Owner interviewed by WH veterinarian
Bengal	Female	spayed	6y 7mo	Pyruvate Kinase Deficiency; PKLR: c.693+304G>A	2	During the attempt to rehome patint stopped eating and seemed sick and returned. Emergengy care did not find anything wrong and the patient was normal after being returned. New owners have not mentioned any abnormalities.	no	Owner interviewed by WH veterinarian
Bengal	Female	intact	3y 9mo	Pyruvate Kinase Deficiency; PKLR: c.693+304G>A	2	Patient is healthy with no signs of anemia. Is a good weight, has a normal activity level, normal stools, normal appetite. Has had three litters with current O and they have been large for the breed and kittens have been healthy. PO makes sure that she is only bred to negative toms.	no	Owner interviewed by WH veterinarian
Bengal	Female	deceased	2y 9mo	Pyruvate Kinase Deficiency; PKLR: c.693+304G>A	2	Patient passed away after escaping from the house (suspected trauma). No clinical signs prior to her passing.	no	Owner interviewed by WH veterinarian
Non-pedigreed cat (crossbred)	Female	intact	1y 1mo	Osteochondrodysplasia and Earfold; TRPV4: c.1024G>T	1	Osteochondrodysplasia manifests as a constantly stiff and inflexible tail, but this cat's ears do not fold forward. Its ears are curled back as in the Highlander breed.	yes	Owner interviewed by WH veterinarian	second case of osteochodrodysplasia in a crossbreed without earfold
Non-pedigreed cat (domestic shorthair)	Female	spayed	4y 2mo	Myotonia Congenita	2	Owner reported clinical signs include fainting spells when startled, prolonged prolapse of the nictitating membrane, hypertrophic musculature, flattened ears, motor dysfunction, shortened gait, and limited range of motion in the jaw.	yes	Owner interviewed by WH veterinarian	previously reported in the breed
Maine Coon	Female	intact	10mo	Factor XII deficiency; F12: c.1321delC and c.1631G>C	2	Prolonged aPTT of >180 seconds (laboratory reference <13.4 seconds).	yes	Patient recruited to clinical examination	has been previously reported, new at the time of investigation
Maine Coon	Male	intact	3y 2mo	Feline MDR1 Medication Sensitivity; ABCB1: c.11930_1931del TC	2	Patient had delayed recovery with mild lethargy recorded on the next day after anesthesia	yes	Owner interviewed by WH veterinarian
Maine Coon	Female	intact	1y 4mo	Feline MDR1 Medication Sensitivity; ABCB1: c.11930_1931del TC	2	Patient has had no exposure to eprinomectin. Eprinomectin-free topical flea medication has been used uneventfully	no	Owner interviewed by WH veterinarian
Maine Coon	Female	intact	3mo	Polycystic Kidney Disease; PKD1 c.10063C>A	1	Owner shared clinical documentation including ultrasound of the kidneys in which numerous, round, well-defined cysts were observed bilaterally throughout the renal cortex and medulla.	yes	Owner interviewed by WH veterinarian	yes
Maine Coon	Male	neutered	2y 8mo	Pyruvate Kinase Deficiency; PKLR: c.693+304G>A	2	Patient was very ill at the age of 1y 5mo. Patient was anorexic, lethargic, and lost significant weight (down to approximately 8 lbs from 17 lbs). No vomiting, diarrhea, or jaundice that owner could remember.	pending	Owner interviewed by WH veterinarian
Maine Coon	Female	intact	3y	Pyruvate Kinase Deficiency; PKLR: c.693+304G>A	2	Owner stated that patient the became anorexic and icteric shortly after giving birth to her recent litter and was ill several days prior to recovering. Veterinarian did not think it was due to PK-def.	pending	Owner interviewed by WH veterinarian
Maine Coon	Male	neutered	2y 11mo	Pyruvate Kinase Deficiency; PKLR: c.693+304G>A	2	Patient shows short periods of mild lethargy and hyporexia, longest of which has been 3 days. Patient also has history of weight fluctuation. Patient has not been seen by veterinarian during these periods due to mild severity and brief duration. Spoke with owner about the benefits of having at least an exam and labwork performed during an episode due to cat's genetic status for PK Def.	pending	Owner interviewed by WH veterinarian
Maine Coon	Female	spayed	2y 3mo	Pyruvate Kinase Deficiency; PKLR: c.693+304G>A	2	No health issues, patient recovered quickly from surgery and is energetic.	no	Owner interviewed by WH veterinarian
Maine Coon	Female	intact	1y 6mo	Pyruvate Kinase Deficiency; PKLR: c.693+304G>A	2	Patient had an episode of pyometra followed by an accidental pregnancy. Although she was an attentive mother, had a large amount of milk, and an easy labor & delivery, she had a moderate cold during the postnatal period and the litter of kittens all passed away. Her appetite and activity level have been normal.	pending	Owner interviewed by WH veterinarian
Maine Coon	Female	intact	2y 11mo	Pyruvate Kinase Deficiency; PKLR: c.693+304G>A	2	Patient healthy with no clinical signs or changes on labwork. Changes in the status of PK-def are regularly monitored at the veterinary clinic.	no	Owner interviewed by WH veterinarian
Maine Coon	Female	unknown	8mo	Pyruvate Kinase Deficiency; PKLR: c.693+304G>A	2	Patient has grown well (very big) and has no problems that she has heard of. Routine veterinary visits only.	no. Cat is <1 year old.	Owner interviewed by WH veterinarian
Maine Coon	Female	spayed	1y 8mo	Pyruvate Kinase Deficiency; PKLR: c.693+304G>A	2	Patient so far a healthy and happy cat without any symptoms.	no	Owner interviewed by WH veterinarian
Maine Coon Polydactyl	Female	spayed	1y 3mo	Pyruvate Kinase Deficiency; PKLR: c.693+304G>A	2	Patient so far healthy and happy without any symptoms.	no	Owner interviewed by WH veterinarian
Maine Coon Polydactyl	Female	spayed	2y	Pyruvate Kinase Deficiency; PKLR: c.693+304G>A	2	Patient so far healthy and happy without any symptoms.	no	Owner interviewed by WH veterinarian
Oriental Longhair	Female	unknown	10y 3mo	Progressive Retinal Atrophy (rdAc-PRA); CEP290: IVS50 + 9T>G	2	In the ophthalmic examination, a marked discoloration of pigmentation of the tapetal fundus with a slight vascular attenuation was noted, confirming the presence of retinal degeneration.	yes	Patient recruited to clinical examination	yes
Ragdoll	Female	intact	2y 3mo	Feline MDR1 Medication Sensitivity; ABCB1: c.11930_1931del TC	2	The patient has had no exposure to eprinomectin. Eprinomectin-free topical flea medication has been used uneventfully	no	Owner interviewed by WH veterinarian
RagaMuffin	Female	intact	1y 4mo	Congenital Erythropoietic Porphyria (CEP); UROS: c.140C>T p.(S47F)	2	Patient shows no signs of CEP. No brownish yellow teeth, anemia, or sensitivity to sun.	no	Owner interviewed by WH veterinarian
RagaMuffin	Male	intact	1y 5mo	Congenital Erythropoietic Porphyria (CEP); UROS: c.140C>T p.(S47F)	2	Patient shows no signs of CEP. No brownish yellow teeth, anemia, or sensitivity to sun.	no	Owner interviewed by WH veterinarian
Siberian	Female	intact	1y 7 mo	Congenital Erythropoietic Porphyria (CEP); UROS: c.140C>T p.(S47F)	2	Patient shows no signs of CEP. No brownish yellow teeth, anemia, or sensitivity to sun.	no	Owner interviewed by WH veterinarian
Singapura	Female	intact	2y 10mo	Congenital Erythropoietic Porphyria (CEP); UROS: c.140C>T p.(S47F)	2	Patient shows no signs of CEP. No brownish yellow teeth, anemia, or sensitivity to sun.	no	Owner interviewed by WH veterinarian
Toybob	Male	intact	3y 7mo	Congenital Erythropoietic Porphyria (CEP); UROS: c.140C>T p.(S47F)	2	Patient shows no signs of CEP. No brownish yellow teeth, anemia, or sensitivity to sun.	no	Owner interviewed by WH veterinarian
