# Supplementary material for: Genetic epidemiology of blood type, disease and trait variants, and genome-wide genetic diversity in over 11,000 domestic cats
Source: PLoS Genet. 2022 Jun 16;18(6):e1009804. doi: 10.1371/journal.pgen.1009804 (PMC9202916; doi:10.1371/journal.pgen.1009804)
Supplement: S8 Table — (XLSX) [file pgen.1009804.s008.xlsx]

## Sheet: Sheet1
S8 Table. Genetic diversity for all breeds with >15 individuals tested.
References		Median Hz	Typical Range
Cat breeds and breed types	>15 tested cats	Median	percentile_10	percentile_90
Cymric	16	0.383001	0.352225	0.392571
Himalayan	16	0.339179	0.290457	0.385185
Donskoy	17	0.353612	0.280441	0.371585
Peterbald	17	0.269457	0.245456	0.290821
Selkirk Rex Shorthair	18	0.370465	0.353571	0.386451
American Curl Shorthair	20	0.365057	0.3418	0.385684
Khaomanee	21	0.246985	0.211214	0.317879
Pixiebob	21	0.371513	0.329153	0.400334
Neva Masquerade	23	0.382104	0.363988	0.394935
Minuet Longhair	24	0.375896	0.351196	0.398784
American Curl Longhair	27	0.357198	0.307609	0.384368
Havana Brown	30	0.216718	0.185029	0.263219
Highlander Shorthair	30	0.391508	0.366944	0.404859
Manx	30	0.378496	0.340819	0.406607
Burmilla	33	0.30921	0.280151	0.330142
American Bobtail Longhair	35	0.355945	0.327574	0.399451
LaPerm	35	0.369223	0.347716	0.384154
Tennessee Rex	35	0.367734	0.297346	0.404957
Singapura	39	0.203457	0.163355	0.244391
Munchkin	40	0.395021	0.364874	0.412848
Turkish Van	40	0.325564	0.29467	0.358266
Tonkinese	41	0.318269	0.255396	0.34477
British Longhair	43	0.354802	0.300971	0.37507
Selkirk Rex	45	0.373144	0.35368	0.389593
Somali	47	0.30265	0.270352	0.317727
American Shorthair	49	0.346691	0.307034	0.376734
Korat	51	0.200333	0.182505	0.217369
Oriental Longhair	51	0.258287	0.239108	0.276503
Egyptian Mau	55	0.309268	0.266703	0.348525
Toybob	56	0.28331	0.197235	0.417589
Selkirk Rex Longhair	58	0.374631	0.346223	0.389219
Scottish Straight	61	0.374376	0.340074	0.393625
Russian Blue	64	0.311328	0.254892	0.345728
Exotic Shorthair	68	0.333205	0.29962	0.354586
Balinese	76	0.263357	0.230996	0.387594
Ocicat	76	0.301082	0.276544	0.333056
Scottish Fold Shorthair	76	0.368077	0.331223	0.397018
Savannah	80	0.374191	0.338269	0.427797
Chartreux	84	0.317225	0.289602	0.351717
European Shorthair	91	0.380568	0.350608	0.397285
Lykoi	104	0.391371	0.307249	0.410654
Cornish Rex	106	0.323981	0.289345	0.341663
Turkish Angora	110	0.364358	0.331582	0.391339
Burmese	113	0.215036	0.194506	0.274775
RagaMuffin	118	0.364881	0.339668	0.389062
Persian	120	0.330709	0.29049	0.351764
Norwegian Forest Cat	121	0.377832	0.358213	0.396391
Siamese	146	0.248848	0.222044	0.366852
Maine Coon Polydactyl	150	0.35412	0.325851	0.38347
Abyssinian	167	0.284837	0.265392	0.310385
Birman	174	0.249407	0.230148	0.271062
Oriental Shorthair	178	0.246352	0.230004	0.263434
Highlander	201	0.391933	0.356457	0.407986
British Shorthair	347	0.348912	0.310648	0.376015
Devon Rex	447	0.315372	0.280912	0.336627
Sphynx	547	0.342722	0.308063	0.368102
Siberian	559	0.378569	0.346765	0.397937
Non Pedigree Cat	617	0.388225	0.297983	0.412632
Ragdoll	1115	0.341866	0.311642	0.366986
Bengal	1703	0.331925	0.304699	0.356473
Maine Coon	1971	0.342597	0.316995	0.366325
All Pedigree	10419	0.339521	0.27238	0.383294
